# Supplementary material for: Environmentally driven immune imprinting protects against allergy
Source: Nature. 2026 Jan 28;650(8103):987–96. doi: 10.1038/s41586-025-10001-5 (PMC12935535; doi:10.1038/s41586-025-10001-5)
Supplement: Supplementary file 3 — Source Data for Supplementary Figs. 2–4 and 6–9. [file 41586_2025_10001_MOESM3_ESM.xlsx]

## Sheet: s2
16s rRNA sequencing				family level abundance
	Sample	Group	Taxon	Abundance
	B02	Pet shop	Acidaminococcaceae	5.425
	B04	Pet shop	Acidaminococcaceae	4.675
	B05	Pet shop	Acidaminococcaceae	2.35
	B01	Pet shop	Acidaminococcaceae	2.35
	B03	Pet shop	Acidaminococcaceae	1.925
	B06	Pet shop	Acidaminococcaceae	1.925
	A11	Pet shop	Acidaminococcaceae	0
	A05	SPF	Acidaminococcaceae	0
	A12	Pet shop	Acidaminococcaceae	0
	A08	SPF	Acidaminococcaceae	0
	A01	SPF	Acidaminococcaceae	0
	A03	SPF	Acidaminococcaceae	0
	A04	SPF	Acidaminococcaceae	0
	A09	SPF	Acidaminococcaceae	0
	A06	SPF	Acidaminococcaceae	0
	A10	SPF	Acidaminococcaceae	0
	A02	SPF	Acidaminococcaceae	0
	B07	Pet shop	Acidaminococcaceae	0
	B08	Pet shop	Acidaminococcaceae	0
	A07	SPF	Acidaminococcaceae	0
	B05	Pet shop	Acutalibacteraceae	1
	A08	SPF	Acutalibacteraceae	0.975
	B04	Pet shop	Acutalibacteraceae	0.9
	B03	Pet shop	Acutalibacteraceae	0.775
	B01	Pet shop	Acutalibacteraceae	0.55
	A05	SPF	Acutalibacteraceae	0.425
	B06	Pet shop	Acutalibacteraceae	0.4
	A09	SPF	Acutalibacteraceae	0.3
	A12	Pet shop	Acutalibacteraceae	0.225
	A11	Pet shop	Acutalibacteraceae	0.175
	A01	SPF	Acutalibacteraceae	0.125
	A03	SPF	Acutalibacteraceae	0.1
	B02	Pet shop	Acutalibacteraceae	0.05
	A06	SPF	Acutalibacteraceae	0.025
	A10	SPF	Acutalibacteraceae	0
	A07	SPF	Acutalibacteraceae	0
	A04	SPF	Acutalibacteraceae	0
	A02	SPF	Acutalibacteraceae	0
	B08	Pet shop	Acutalibacteraceae	0
	B07	Pet shop	Acutalibacteraceae	0
	B04	Pet shop	Akkermansiaceae	15.2
	A07	SPF	Akkermansiaceae	7.05
	A04	SPF	Akkermansiaceae	6.975
	A10	SPF	Akkermansiaceae	4.55
	A09	SPF	Akkermansiaceae	2.85
	A03	SPF	Akkermansiaceae	2.7
	A01	SPF	Akkermansiaceae	2
	A05	SPF	Akkermansiaceae	1.725
	A02	SPF	Akkermansiaceae	1.175
	A06	SPF	Akkermansiaceae	0.625
	A11	Pet shop	Akkermansiaceae	0
	A12	Pet shop	Akkermansiaceae	0
	B03	Pet shop	Akkermansiaceae	0
	A08	SPF	Akkermansiaceae	0
	B01	Pet shop	Akkermansiaceae	0
	B05	Pet shop	Akkermansiaceae	0
	B02	Pet shop	Akkermansiaceae	0
	B06	Pet shop	Akkermansiaceae	0
	B08	Pet shop	Akkermansiaceae	0
	B07	Pet shop	Akkermansiaceae	0
	B01	Pet shop	Anaerotignaceae	1.5
	A06	SPF	Anaerotignaceae	1.075
	B03	Pet shop	Anaerotignaceae	0.925
	A12	Pet shop	Anaerotignaceae	0.675
	A10	SPF	Anaerotignaceae	0.525
	A09	SPF	Anaerotignaceae	0.5
	B05	Pet shop	Anaerotignaceae	0.475
	A11	Pet shop	Anaerotignaceae	0.45
	B02	Pet shop	Anaerotignaceae	0.425
	A03	SPF	Anaerotignaceae	0.425
	A08	SPF	Anaerotignaceae	0.325
	A07	SPF	Anaerotignaceae	0.325
	A01	SPF	Anaerotignaceae	0.25
	A02	SPF	Anaerotignaceae	0.25
	A05	SPF	Anaerotignaceae	0.225
	A04	SPF	Anaerotignaceae	0.2
	B04	Pet shop	Anaerotignaceae	0.175
	B06	Pet shop	Anaerotignaceae	0
	B08	Pet shop	Anaerotignaceae	0
	B07	Pet shop	Anaerotignaceae	0
	B06	Pet shop	Bacteroidaceae	40.975
	B01	Pet shop	Bacteroidaceae	39.625
	B02	Pet shop	Bacteroidaceae	39.475
	B05	Pet shop	Bacteroidaceae	35.1
	B04	Pet shop	Bacteroidaceae	28.7
	A12	Pet shop	Bacteroidaceae	28.6
	B03	Pet shop	Bacteroidaceae	24.95
	A01	SPF	Bacteroidaceae	23.325
	A11	Pet shop	Bacteroidaceae	23.125
	A08	SPF	Bacteroidaceae	20.425
	A02	SPF	Bacteroidaceae	20.375
	A09	SPF	Bacteroidaceae	18.125
	A03	SPF	Bacteroidaceae	18.075
	A10	SPF	Bacteroidaceae	17.475
	A06	SPF	Bacteroidaceae	16.9
	A07	SPF	Bacteroidaceae	12.35
	A05	SPF	Bacteroidaceae	12.225
	A04	SPF	Bacteroidaceae	10.025
	B08	Pet shop	Bacteroidaceae	0
	B07	Pet shop	Bacteroidaceae	0
	A06	SPF	Burkholderiaceae_A_595427	5.4
	A04	SPF	Burkholderiaceae_A_595427	5.275
	A02	SPF	Burkholderiaceae_A_595427	4.325
	A07	SPF	Burkholderiaceae_A_595427	4.3
	A09	SPF	Burkholderiaceae_A_595427	4.025
	A03	SPF	Burkholderiaceae_A_595427	3.625
	A10	SPF	Burkholderiaceae_A_595427	3.3
	A05	SPF	Burkholderiaceae_A_595427	3.225
	B01	Pet shop	Burkholderiaceae_A_595427	3.025
	A01	SPF	Burkholderiaceae_A_595427	2.975
	A08	SPF	Burkholderiaceae_A_595427	2.775
	A11	Pet shop	Burkholderiaceae_A_595427	2.175
	B05	Pet shop	Burkholderiaceae_A_595427	2.1
	B02	Pet shop	Burkholderiaceae_A_595427	1.625
	B03	Pet shop	Burkholderiaceae_A_595427	1.25
	B04	Pet shop	Burkholderiaceae_A_595427	1.125
	B06	Pet shop	Burkholderiaceae_A_595427	0.725
	A12	Pet shop	Burkholderiaceae_A_595427	0.45
	B07	Pet shop	Burkholderiaceae_A_595427	0
	B08	Pet shop	Burkholderiaceae_A_595427	0
	B03	Pet shop	Butyricicoccaceae	0.65
	B01	Pet shop	Butyricicoccaceae	0.45
	B05	Pet shop	Butyricicoccaceae	0.3
	A07	SPF	Butyricicoccaceae	0.125
	A06	SPF	Butyricicoccaceae	0.125
	B08	Pet shop	Butyricicoccaceae	0.1
	A11	Pet shop	Butyricicoccaceae	0.1
	B04	Pet shop	Butyricicoccaceae	0.075
	A10	SPF	Butyricicoccaceae	0.05
	A01	SPF	Butyricicoccaceae	0
	A03	SPF	Butyricicoccaceae	0
	B07	Pet shop	Butyricicoccaceae	0
	A09	SPF	Butyricicoccaceae	0
	A12	Pet shop	Butyricicoccaceae	0
	A02	SPF	Butyricicoccaceae	0
	A08	SPF	Butyricicoccaceae	0
	A05	SPF	Butyricicoccaceae	0
	B06	Pet shop	Butyricicoccaceae	0
	B02	Pet shop	Butyricicoccaceae	0
	A04	SPF	Butyricicoccaceae	0
	A03	SPF	CAG-274	0.9
	A05	SPF	CAG-274	0.425
	A01	SPF	CAG-274	0.3
	A02	SPF	CAG-274	0.125
	A04	SPF	CAG-274	0.075
	A08	SPF	CAG-274	0
	A12	Pet shop	CAG-274	0
	B03	Pet shop	CAG-274	0
	A09	SPF	CAG-274	0
	A07	SPF	CAG-274	0
	A10	SPF	CAG-274	0
	B05	Pet shop	CAG-274	0
	B04	Pet shop	CAG-274	0
	B08	Pet shop	CAG-274	0
	B01	Pet shop	CAG-274	0
	B07	Pet shop	CAG-274	0
	A11	Pet shop	CAG-274	0
	B06	Pet shop	CAG-274	0
	B02	Pet shop	CAG-274	0
	A06	SPF	CAG-274	0
	A04	SPF	CAG-508	0.9
	A12	Pet shop	CAG-508	0.775
	B05	Pet shop	CAG-508	0.525
	B01	Pet shop	CAG-508	0.425
	A05	SPF	CAG-508	0.375
	B04	Pet shop	CAG-508	0.35
	A01	SPF	CAG-508	0.2
	B06	Pet shop	CAG-508	0.15
	A03	SPF	CAG-508	0.125
	B02	Pet shop	CAG-508	0.025
	B07	Pet shop	CAG-508	0
	B03	Pet shop	CAG-508	0
	A07	SPF	CAG-508	0
	A02	SPF	CAG-508	0
	B08	Pet shop	CAG-508	0
	A11	Pet shop	CAG-508	0
	A08	SPF	CAG-508	0
	A09	SPF	CAG-508	0
	A10	SPF	CAG-508	0
	A06	SPF	CAG-508	0
	B07	Pet shop	Campylobacteraceae	6.3
	B08	Pet shop	Campylobacteraceae	4.55
	B03	Pet shop	Campylobacteraceae	0.95
	A05	SPF	Campylobacteraceae	0
	A07	SPF	Campylobacteraceae	0
	A09	SPF	Campylobacteraceae	0
	A03	SPF	Campylobacteraceae	0
	A10	SPF	Campylobacteraceae	0
	A01	SPF	Campylobacteraceae	0
	A11	Pet shop	Campylobacteraceae	0
	A12	Pet shop	Campylobacteraceae	0
	A06	SPF	Campylobacteraceae	0
	A02	SPF	Campylobacteraceae	0
	A08	SPF	Campylobacteraceae	0
	B01	Pet shop	Campylobacteraceae	0
	B05	Pet shop	Campylobacteraceae	0
	B02	Pet shop	Campylobacteraceae	0
	B06	Pet shop	Campylobacteraceae	0
	B04	Pet shop	Campylobacteraceae	0
	A04	SPF	Campylobacteraceae	0
	B07	Pet shop	Cellulosilyticaceae	8.8
	B08	Pet shop	Cellulosilyticaceae	1.75
	B03	Pet shop	Cellulosilyticaceae	0.3
	A07	SPF	Cellulosilyticaceae	0
	B04	Pet shop	Cellulosilyticaceae	0
	A04	SPF	Cellulosilyticaceae	0
	A02	SPF	Cellulosilyticaceae	0
	A08	SPF	Cellulosilyticaceae	0
	A05	SPF	Cellulosilyticaceae	0
	A12	Pet shop	Cellulosilyticaceae	0
	A01	SPF	Cellulosilyticaceae	0
	A09	SPF	Cellulosilyticaceae	0
	A11	Pet shop	Cellulosilyticaceae	0
	B01	Pet shop	Cellulosilyticaceae	0
	B05	Pet shop	Cellulosilyticaceae	0
	A03	SPF	Cellulosilyticaceae	0
	B06	Pet shop	Cellulosilyticaceae	0
	B02	Pet shop	Cellulosilyticaceae	0
	A10	SPF	Cellulosilyticaceae	0
	A06	SPF	Cellulosilyticaceae	0
	A02	SPF	Chlamydiaceae	1.45
	A07	SPF	Chlamydiaceae	1.275
	A10	SPF	Chlamydiaceae	1.15
	A08	SPF	Chlamydiaceae	0.9
	A04	SPF	Chlamydiaceae	0.9
	A09	SPF	Chlamydiaceae	0.725
	A01	SPF	Chlamydiaceae	0.7
	A06	SPF	Chlamydiaceae	0.55
	A03	SPF	Chlamydiaceae	0.425
	A05	SPF	Chlamydiaceae	0.3
	A12	Pet shop	Chlamydiaceae	0
	B07	Pet shop	Chlamydiaceae	0
	B04	Pet shop	Chlamydiaceae	0
	B02	Pet shop	Chlamydiaceae	0
	B05	Pet shop	Chlamydiaceae	0
	B01	Pet shop	Chlamydiaceae	0
	B06	Pet shop	Chlamydiaceae	0
	A11	Pet shop	Chlamydiaceae	0
	B03	Pet shop	Chlamydiaceae	0
	B08	Pet shop	Chlamydiaceae	0
	B08	Pet shop	Clostridiaceae_222000	38.875
	B07	Pet shop	Clostridiaceae_222000	38.575
	A06	SPF	Clostridiaceae_222000	0.625
	A04	SPF	Clostridiaceae_222000	0.475
	B02	Pet shop	Clostridiaceae_222000	0.425
	A05	SPF	Clostridiaceae_222000	0.425
	A03	SPF	Clostridiaceae_222000	0.275
	A11	Pet shop	Clostridiaceae_222000	0.15
	A01	SPF	Clostridiaceae_222000	0.05
	A02	SPF	Clostridiaceae_222000	0.05
	B04	Pet shop	Clostridiaceae_222000	0.05
	B03	Pet shop	Clostridiaceae_222000	0
	A12	Pet shop	Clostridiaceae_222000	0
	B05	Pet shop	Clostridiaceae_222000	0
	A08	SPF	Clostridiaceae_222000	0
	B06	Pet shop	Clostridiaceae_222000	0
	A07	SPF	Clostridiaceae_222000	0
	B01	Pet shop	Clostridiaceae_222000	0
	A09	SPF	Clostridiaceae_222000	0
	A10	SPF	Clostridiaceae_222000	0
	B06	Pet shop	Coprobacillaceae	2.5
	B01	Pet shop	Coprobacillaceae	2.05
	B03	Pet shop	Coprobacillaceae	1.7
	B04	Pet shop	Coprobacillaceae	1.575
	B02	Pet shop	Coprobacillaceae	1.475
	B05	Pet shop	Coprobacillaceae	1.2
	A07	SPF	Coprobacillaceae	0.55
	A06	SPF	Coprobacillaceae	0.525
	A12	Pet shop	Coprobacillaceae	0.325
	A10	SPF	Coprobacillaceae	0.2
	A08	SPF	Coprobacillaceae	0.175
	B08	Pet shop	Coprobacillaceae	0.175
	A09	SPF	Coprobacillaceae	0.15
	B07	Pet shop	Coprobacillaceae	0.125
	A05	SPF	Coprobacillaceae	0.125
	A01	SPF	Coprobacillaceae	0.075
	A02	SPF	Coprobacillaceae	0.075
	A03	SPF	Coprobacillaceae	0
	A04	SPF	Coprobacillaceae	0
	A11	Pet shop	Coprobacillaceae	0
	A01	SPF	Dehalobacteriaceae	0.425
	A05	SPF	Dehalobacteriaceae	0.425
	A09	SPF	Dehalobacteriaceae	0.35
	A06	SPF	Dehalobacteriaceae	0.35
	A11	Pet shop	Dehalobacteriaceae	0.325
	A10	SPF	Dehalobacteriaceae	0.275
	A03	SPF	Dehalobacteriaceae	0.25
	A08	SPF	Dehalobacteriaceae	0.2
	A12	Pet shop	Dehalobacteriaceae	0.1
	A07	SPF	Dehalobacteriaceae	0.05
	B05	Pet shop	Dehalobacteriaceae	0.025
	A04	SPF	Dehalobacteriaceae	0
	B04	Pet shop	Dehalobacteriaceae	0
	A02	SPF	Dehalobacteriaceae	0
	B02	Pet shop	Dehalobacteriaceae	0
	B07	Pet shop	Dehalobacteriaceae	0
	B01	Pet shop	Dehalobacteriaceae	0
	B03	Pet shop	Dehalobacteriaceae	0
	B08	Pet shop	Dehalobacteriaceae	0
	B06	Pet shop	Dehalobacteriaceae	0
	A11	Pet shop	Desulfovibrionaceae	5.075
	A06	SPF	Desulfovibrionaceae	4.35
	B05	Pet shop	Desulfovibrionaceae	3.95
	A12	Pet shop	Desulfovibrionaceae	3.875
	A10	SPF	Desulfovibrionaceae	2.7
	B02	Pet shop	Desulfovibrionaceae	2.65
	A09	SPF	Desulfovibrionaceae	2.25
	A03	SPF	Desulfovibrionaceae	1.75
	A05	SPF	Desulfovibrionaceae	1.675
	B01	Pet shop	Desulfovibrionaceae	1.525
	A07	SPF	Desulfovibrionaceae	1.45
	B04	Pet shop	Desulfovibrionaceae	1.4
	A01	SPF	Desulfovibrionaceae	0.925
	B06	Pet shop	Desulfovibrionaceae	0.85
	A08	SPF	Desulfovibrionaceae	0.5
	A04	SPF	Desulfovibrionaceae	0.4
	A02	SPF	Desulfovibrionaceae	0.325
	B03	Pet shop	Desulfovibrionaceae	0
	B07	Pet shop	Desulfovibrionaceae	0
	B08	Pet shop	Desulfovibrionaceae	0
	A06	SPF	Eggerthellaceae	0.6
	A10	SPF	Eggerthellaceae	0.45
	A07	SPF	Eggerthellaceae	0.325
	A09	SPF	Eggerthellaceae	0.325
	A05	SPF	Eggerthellaceae	0.25
	A08	SPF	Eggerthellaceae	0.25
	A03	SPF	Eggerthellaceae	0.25
	A02	SPF	Eggerthellaceae	0.225
	A04	SPF	Eggerthellaceae	0.15
	A01	SPF	Eggerthellaceae	0.125
	B05	Pet shop	Eggerthellaceae	0
	B01	Pet shop	Eggerthellaceae	0
	A12	Pet shop	Eggerthellaceae	0
	B02	Pet shop	Eggerthellaceae	0
	B06	Pet shop	Eggerthellaceae	0
	B08	Pet shop	Eggerthellaceae	0
	A11	Pet shop	Eggerthellaceae	0
	B03	Pet shop	Eggerthellaceae	0
	B07	Pet shop	Eggerthellaceae	0
	B04	Pet shop	Eggerthellaceae	0
	B08	Pet shop	Enterobacteriaceae_A_725029	13.95
	B07	Pet shop	Enterobacteriaceae_A_725029	3.375
	B06	Pet shop	Enterobacteriaceae_A_725029	0.8
	B04	Pet shop	Enterobacteriaceae_A_725029	0.25
	A07	SPF	Enterobacteriaceae_A_725029	0.025
	A10	SPF	Enterobacteriaceae_A_725029	0.025
	B01	Pet shop	Enterobacteriaceae_A_725029	0
	A02	SPF	Enterobacteriaceae_A_725029	0
	B02	Pet shop	Enterobacteriaceae_A_725029	0
	A06	SPF	Enterobacteriaceae_A_725029	0
	A05	SPF	Enterobacteriaceae_A_725029	0
	A01	SPF	Enterobacteriaceae_A_725029	0
	A11	Pet shop	Enterobacteriaceae_A_725029	0
	A04	SPF	Enterobacteriaceae_A_725029	0
	A03	SPF	Enterobacteriaceae_A_725029	0
	B05	Pet shop	Enterobacteriaceae_A_725029	0
	B03	Pet shop	Enterobacteriaceae_A_725029	0
	A09	SPF	Enterobacteriaceae_A_725029	0
	A08	SPF	Enterobacteriaceae_A_725029	0
	A12	Pet shop	Enterobacteriaceae_A_725029	0
	A08	SPF	Erysipelotrichaceae	10.55
	A02	SPF	Erysipelotrichaceae	7.125
	A04	SPF	Erysipelotrichaceae	6.025
	A09	SPF	Erysipelotrichaceae	5.4
	A05	SPF	Erysipelotrichaceae	4.125
	B03	Pet shop	Erysipelotrichaceae	3.925
	A03	SPF	Erysipelotrichaceae	3.725
	A01	SPF	Erysipelotrichaceae	2.875
	A06	SPF	Erysipelotrichaceae	1.55
	A07	SPF	Erysipelotrichaceae	0.95
	B04	Pet shop	Erysipelotrichaceae	0.125
	A11	Pet shop	Erysipelotrichaceae	0.075
	A12	Pet shop	Erysipelotrichaceae	0.05
	B05	Pet shop	Erysipelotrichaceae	0.025
	B01	Pet shop	Erysipelotrichaceae	0
	B02	Pet shop	Erysipelotrichaceae	0
	B07	Pet shop	Erysipelotrichaceae	0
	A10	SPF	Erysipelotrichaceae	0
	B08	Pet shop	Erysipelotrichaceae	0
	B06	Pet shop	Erysipelotrichaceae	0
	A10	SPF	Flavobacteriaceae	1.15
	B07	Pet shop	Flavobacteriaceae	1
	B08	Pet shop	Flavobacteriaceae	0.95
	A07	SPF	Flavobacteriaceae	0.925
	B02	Pet shop	Flavobacteriaceae	0.85
	A04	SPF	Flavobacteriaceae	0.8
	A12	Pet shop	Flavobacteriaceae	0.55
	B05	Pet shop	Flavobacteriaceae	0.55
	A02	SPF	Flavobacteriaceae	0.525
	A08	SPF	Flavobacteriaceae	0.5
	A05	SPF	Flavobacteriaceae	0.475
	B01	Pet shop	Flavobacteriaceae	0.475
	B04	Pet shop	Flavobacteriaceae	0.425
	A09	SPF	Flavobacteriaceae	0.375
	B06	Pet shop	Flavobacteriaceae	0.375
	A01	SPF	Flavobacteriaceae	0.275
	A06	SPF	Flavobacteriaceae	0.225
	A03	SPF	Flavobacteriaceae	0.225
	B03	Pet shop	Flavobacteriaceae	0.2
	A11	Pet shop	Flavobacteriaceae	0.175
	B03	Pet shop	Fusobacteriaceae	36.675
	B08	Pet shop	Fusobacteriaceae	1.625
	B06	Pet shop	Fusobacteriaceae	0.15
	A10	SPF	Fusobacteriaceae	0
	A12	Pet shop	Fusobacteriaceae	0
	A07	SPF	Fusobacteriaceae	0
	A01	SPF	Fusobacteriaceae	0
	B02	Pet shop	Fusobacteriaceae	0
	A03	SPF	Fusobacteriaceae	0
	A06	SPF	Fusobacteriaceae	0
	A05	SPF	Fusobacteriaceae	0
	A04	SPF	Fusobacteriaceae	0
	A08	SPF	Fusobacteriaceae	0
	B01	Pet shop	Fusobacteriaceae	0
	B05	Pet shop	Fusobacteriaceae	0
	B04	Pet shop	Fusobacteriaceae	0
	A09	SPF	Fusobacteriaceae	0
	A02	SPF	Fusobacteriaceae	0
	B07	Pet shop	Fusobacteriaceae	0
	A11	Pet shop	Fusobacteriaceae	0
	A04	SPF	Gastranaerophilaceae	0.975
	B05	Pet shop	Gastranaerophilaceae	0.725
	A08	SPF	Gastranaerophilaceae	0.25
	A05	SPF	Gastranaerophilaceae	0.225
	A01	SPF	Gastranaerophilaceae	0.2
	B04	Pet shop	Gastranaerophilaceae	0.15
	B02	Pet shop	Gastranaerophilaceae	0.075
	A09	SPF	Gastranaerophilaceae	0.05
	B01	Pet shop	Gastranaerophilaceae	0.025
	A02	SPF	Gastranaerophilaceae	0
	A10	SPF	Gastranaerophilaceae	0
	A12	Pet shop	Gastranaerophilaceae	0
	B03	Pet shop	Gastranaerophilaceae	0
	B08	Pet shop	Gastranaerophilaceae	0
	A11	Pet shop	Gastranaerophilaceae	0
	A06	SPF	Gastranaerophilaceae	0
	A07	SPF	Gastranaerophilaceae	0
	A03	SPF	Gastranaerophilaceae	0
	B06	Pet shop	Gastranaerophilaceae	0
	B07	Pet shop	Gastranaerophilaceae	0
	B07	Pet shop	Helicobacteraceae	9.925
	A10	SPF	Helicobacteraceae	6.8
	A11	Pet shop	Helicobacteraceae	6.05
	A08	SPF	Helicobacteraceae	5
	A07	SPF	Helicobacteraceae	4.85
	A06	SPF	Helicobacteraceae	4.05
	A02	SPF	Helicobacteraceae	3.775
	A05	SPF	Helicobacteraceae	3.5
	B01	Pet shop	Helicobacteraceae	3.375
	A09	SPF	Helicobacteraceae	3.125
	A01	SPF	Helicobacteraceae	3.1
	B04	Pet shop	Helicobacteraceae	1.475
	B03	Pet shop	Helicobacteraceae	1.4
	A03	SPF	Helicobacteraceae	1.35
	A04	SPF	Helicobacteraceae	1.275
	B08	Pet shop	Helicobacteraceae	1.175
	B05	Pet shop	Helicobacteraceae	1.175
	B06	Pet shop	Helicobacteraceae	1.05
	A12	Pet shop	Helicobacteraceae	0.625
	B02	Pet shop	Helicobacteraceae	0.55
	A06	SPF	Lachnospiraceae	19.75
	A03	SPF	Lachnospiraceae	17.425
	B01	Pet shop	Lachnospiraceae	16.15
	B04	Pet shop	Lachnospiraceae	14.775
	A09	SPF	Lachnospiraceae	13.475
	B03	Pet shop	Lachnospiraceae	13.475
	A01	SPF	Lachnospiraceae	13.35
	A10	SPF	Lachnospiraceae	13.15
	A11	Pet shop	Lachnospiraceae	12.675
	B05	Pet shop	Lachnospiraceae	12.4
	A05	SPF	Lachnospiraceae	12
	B02	Pet shop	Lachnospiraceae	10.425
	A02	SPF	Lachnospiraceae	9.075
	A12	Pet shop	Lachnospiraceae	8.7
	A07	SPF	Lachnospiraceae	6.35
	A04	SPF	Lachnospiraceae	5.825
	A08	SPF	Lachnospiraceae	5.825
	B06	Pet shop	Lachnospiraceae	3.925
	B08	Pet shop	Lachnospiraceae	0.475
	B07	Pet shop	Lachnospiraceae	0
	B08	Pet shop	Lactobacillaceae	13.475
	A11	Pet shop	Lactobacillaceae	10.65
	A09	SPF	Lactobacillaceae	7.75
	B02	Pet shop	Lactobacillaceae	7.625
	B07	Pet shop	Lactobacillaceae	7.3
	A04	SPF	Lactobacillaceae	6.775
	B06	Pet shop	Lactobacillaceae	6.525
	B04	Pet shop	Lactobacillaceae	6.2
	A12	Pet shop	Lactobacillaceae	5.725
	A08	SPF	Lactobacillaceae	5.7
	A02	SPF	Lactobacillaceae	5.45
	A05	SPF	Lactobacillaceae	3.825
	A01	SPF	Lactobacillaceae	3.775
	A03	SPF	Lactobacillaceae	3.725
	B01	Pet shop	Lactobacillaceae	3.45
	B03	Pet shop	Lactobacillaceae	3.375
	B05	Pet shop	Lactobacillaceae	2.375
	A06	SPF	Lactobacillaceae	2.325
	A07	SPF	Lactobacillaceae	1.9
	A10	SPF	Lactobacillaceae	0.225
	A12	Pet shop	Marinifilaceae	1.625
	A11	Pet shop	Marinifilaceae	1.1
	B05	Pet shop	Marinifilaceae	0.85
	A10	SPF	Marinifilaceae	0.775
	A05	SPF	Marinifilaceae	0.7
	B02	Pet shop	Marinifilaceae	0.6
	A07	SPF	Marinifilaceae	0.6
	A04	SPF	Marinifilaceae	0.575
	A03	SPF	Marinifilaceae	0.55
	B06	Pet shop	Marinifilaceae	0.5
	A08	SPF	Marinifilaceae	0.475
	A01	SPF	Marinifilaceae	0.45
	A02	SPF	Marinifilaceae	0.4
	A06	SPF	Marinifilaceae	0.4
	A09	SPF	Marinifilaceae	0.325
	B01	Pet shop	Marinifilaceae	0.1
	B08	Pet shop	Marinifilaceae	0
	B07	Pet shop	Marinifilaceae	0
	B03	Pet shop	Marinifilaceae	0
	B04	Pet shop	Marinifilaceae	0
	B02	Pet shop	Metamycoplasmataceae	2.8
	B01	Pet shop	Metamycoplasmataceae	1.8
	A12	Pet shop	Metamycoplasmataceae	1.575
	B07	Pet shop	Metamycoplasmataceae	1.2
	B06	Pet shop	Metamycoplasmataceae	0.8
	B08	Pet shop	Metamycoplasmataceae	0.45
	A11	Pet shop	Metamycoplasmataceae	0.1
	B05	Pet shop	Metamycoplasmataceae	0.1
	B03	Pet shop	Metamycoplasmataceae	0.075
	A07	SPF	Metamycoplasmataceae	0
	A09	SPF	Metamycoplasmataceae	0
	A05	SPF	Metamycoplasmataceae	0
	A08	SPF	Metamycoplasmataceae	0
	B04	Pet shop	Metamycoplasmataceae	0
	A06	SPF	Metamycoplasmataceae	0
	A03	SPF	Metamycoplasmataceae	0
	A02	SPF	Metamycoplasmataceae	0
	A04	SPF	Metamycoplasmataceae	0
	A10	SPF	Metamycoplasmataceae	0
	A01	SPF	Metamycoplasmataceae	0
	A11	Pet shop	Mucispirillaceae	7.3
	B01	Pet shop	Mucispirillaceae	3.375
	B04	Pet shop	Mucispirillaceae	1.275
	A12	Pet shop	Mucispirillaceae	0.45
	B02	Pet shop	Mucispirillaceae	0.275
	B06	Pet shop	Mucispirillaceae	0.2
	A08	SPF	Mucispirillaceae	0.125
	B05	Pet shop	Mucispirillaceae	0.125
	A07	SPF	Mucispirillaceae	0.1
	A10	SPF	Mucispirillaceae	0.1
	A06	SPF	Mucispirillaceae	0.1
	A02	SPF	Mucispirillaceae	0.025
	A01	SPF	Mucispirillaceae	0
	A03	SPF	Mucispirillaceae	0
	B07	Pet shop	Mucispirillaceae	0
	A04	SPF	Mucispirillaceae	0
	B03	Pet shop	Mucispirillaceae	0
	A05	SPF	Mucispirillaceae	0
	B08	Pet shop	Mucispirillaceae	0
	A09	SPF	Mucispirillaceae	0
	A04	SPF	Muribaculaceae	44.075
	A05	SPF	Muribaculaceae	41.7
	A07	SPF	Muribaculaceae	41.125
	A03	SPF	Muribaculaceae	36.55
	A02	SPF	Muribaculaceae	35.7
	A08	SPF	Muribaculaceae	33.925
	A10	SPF	Muribaculaceae	32.575
	A06	SPF	Muribaculaceae	31.875
	A01	SPF	Muribaculaceae	31.825
	A09	SPF	Muribaculaceae	28.65
	A12	Pet shop	Muribaculaceae	23.85
	B02	Pet shop	Muribaculaceae	15.625
	A11	Pet shop	Muribaculaceae	14.55
	B04	Pet shop	Muribaculaceae	14.275
	B05	Pet shop	Muribaculaceae	13.425
	B06	Pet shop	Muribaculaceae	12.35
	B01	Pet shop	Muribaculaceae	9.6
	B03	Pet shop	Muribaculaceae	1.7
	B07	Pet shop	Muribaculaceae	0
	B08	Pet shop	Muribaculaceae	0
	A10	SPF	Mycoplasmoidaceae	1.45
	A07	SPF	Mycoplasmoidaceae	1.1
	A06	SPF	Mycoplasmoidaceae	0.775
	A02	SPF	Mycoplasmoidaceae	0.475
	A09	SPF	Mycoplasmoidaceae	0.275
	A05	SPF	Mycoplasmoidaceae	0.275
	A04	SPF	Mycoplasmoidaceae	0.175
	A03	SPF	Mycoplasmoidaceae	0.15
	A08	SPF	Mycoplasmoidaceae	0.125
	B03	Pet shop	Mycoplasmoidaceae	0
	A12	Pet shop	Mycoplasmoidaceae	0
	B02	Pet shop	Mycoplasmoidaceae	0
	B07	Pet shop	Mycoplasmoidaceae	0
	A11	Pet shop	Mycoplasmoidaceae	0
	B05	Pet shop	Mycoplasmoidaceae	0
	A01	SPF	Mycoplasmoidaceae	0
	B04	Pet shop	Mycoplasmoidaceae	0
	B08	Pet shop	Mycoplasmoidaceae	0
	B01	Pet shop	Mycoplasmoidaceae	0
	B06	Pet shop	Mycoplasmoidaceae	0
	A01	SPF	Oscillospiraceae_88309	2.875
	A09	SPF	Oscillospiraceae_88309	2.7
	A05	SPF	Oscillospiraceae_88309	2.55
	A11	Pet shop	Oscillospiraceae_88309	2.2
	A06	SPF	Oscillospiraceae_88309	1.8
	A03	SPF	Oscillospiraceae_88309	1.375
	A10	SPF	Oscillospiraceae_88309	1.25
	A08	SPF	Oscillospiraceae_88309	1.025
	A12	Pet shop	Oscillospiraceae_88309	0.825
	A02	SPF	Oscillospiraceae_88309	0.825
	B04	Pet shop	Oscillospiraceae_88309	0.8
	B05	Pet shop	Oscillospiraceae_88309	0.8
	B01	Pet shop	Oscillospiraceae_88309	0.775
	A07	SPF	Oscillospiraceae_88309	0.6
	A04	SPF	Oscillospiraceae_88309	0.475
	B02	Pet shop	Oscillospiraceae_88309	0.375
	B03	Pet shop	Oscillospiraceae_88309	0.075
	B06	Pet shop	Oscillospiraceae_88309	0
	B07	Pet shop	Oscillospiraceae_88309	0
	B08	Pet shop	Oscillospiraceae_88309	0
	B08	Pet shop	Peptostreptococcaceae_256921	17.05
	B07	Pet shop	Peptostreptococcaceae_256921	12.45
	A11	Pet shop	Peptostreptococcaceae_256921	0.825
	B03	Pet shop	Peptostreptococcaceae_256921	0.55
	B06	Pet shop	Peptostreptococcaceae_256921	0.35
	A12	Pet shop	Peptostreptococcaceae_256921	0.125
	B02	Pet shop	Peptostreptococcaceae_256921	0.1
	A07	SPF	Peptostreptococcaceae_256921	0.075
	A03	SPF	Peptostreptococcaceae_256921	0
	A09	SPF	Peptostreptococcaceae_256921	0
	B05	Pet shop	Peptostreptococcaceae_256921	0
	A04	SPF	Peptostreptococcaceae_256921	0
	A08	SPF	Peptostreptococcaceae_256921	0
	A02	SPF	Peptostreptococcaceae_256921	0
	A01	SPF	Peptostreptococcaceae_256921	0
	A10	SPF	Peptostreptococcaceae_256921	0
	A05	SPF	Peptostreptococcaceae_256921	0
	B01	Pet shop	Peptostreptococcaceae_256921	0
	A06	SPF	Peptostreptococcaceae_256921	0
	B04	Pet shop	Peptostreptococcaceae_256921	0
	A12	Pet shop	Rikenellaceae	5.2
	B02	Pet shop	Rikenellaceae	2.95
	B06	Pet shop	Rikenellaceae	2.45
	A10	SPF	Rikenellaceae	2.275
	A04	SPF	Rikenellaceae	1.75
	B04	Pet shop	Rikenellaceae	1.75
	B05	Pet shop	Rikenellaceae	1.625
	B01	Pet shop	Rikenellaceae	1.575
	A07	SPF	Rikenellaceae	1.3
	A05	SPF	Rikenellaceae	1.125
	A09	SPF	Rikenellaceae	1.1
	A11	Pet shop	Rikenellaceae	0.925
	A01	SPF	Rikenellaceae	0.825
	A08	SPF	Rikenellaceae	0.8
	A02	SPF	Rikenellaceae	0.8
	A06	SPF	Rikenellaceae	0.5
	A03	SPF	Rikenellaceae	0.475
	B03	Pet shop	Rikenellaceae	0.05
	B07	Pet shop	Rikenellaceae	0
	B08	Pet shop	Rikenellaceae	0
	B07	Pet shop	RUG11792	1.75
	B02	Pet shop	RUG11792	1.3
	B04	Pet shop	RUG11792	1.1
	A12	Pet shop	RUG11792	0.425
	B01	Pet shop	RUG11792	0.325
	B05	Pet shop	RUG11792	0.3
	B03	Pet shop	RUG11792	0.05
	B06	Pet shop	RUG11792	0
	A02	SPF	RUG11792	0
	A09	SPF	RUG11792	0
	A11	Pet shop	RUG11792	0
	A10	SPF	RUG11792	0
	A07	SPF	RUG11792	0
	A06	SPF	RUG11792	0
	A08	SPF	RUG11792	0
	A01	SPF	RUG11792	0
	B08	Pet shop	RUG11792	0
	A03	SPF	RUG11792	0
	A05	SPF	RUG11792	0
	A04	SPF	RUG11792	0
	A05	SPF	Ruminococcaceae	3.35
	A01	SPF	Ruminococcaceae	3.125
	B01	Pet shop	Ruminococcaceae	2.825
	A11	Pet shop	Ruminococcaceae	1.925
	A10	SPF	Ruminococcaceae	1.85
	A08	SPF	Ruminococcaceae	1.8
	B05	Pet shop	Ruminococcaceae	1.475
	B04	Pet shop	Ruminococcaceae	1.25
	A09	SPF	Ruminococcaceae	1.2
	A07	SPF	Ruminococcaceae	1.075
	A12	Pet shop	Ruminococcaceae	1
	A03	SPF	Ruminococcaceae	0.775
	A06	SPF	Ruminococcaceae	0.675
	A02	SPF	Ruminococcaceae	0.6
	B03	Pet shop	Ruminococcaceae	0.575
	B06	Pet shop	Ruminococcaceae	0.55
	B02	Pet shop	Ruminococcaceae	0.525
	A04	SPF	Ruminococcaceae	0.35
	B08	Pet shop	Ruminococcaceae	0
	B07	Pet shop	Ruminococcaceae	0
	B06	Pet shop	Selenomonadaceae_42771	16
	B03	Pet shop	Selenomonadaceae_42771	0.4
	B05	Pet shop	Selenomonadaceae_42771	0.075
	B01	Pet shop	Selenomonadaceae_42771	0.075
	A07	SPF	Selenomonadaceae_42771	0
	A05	SPF	Selenomonadaceae_42771	0
	B08	Pet shop	Selenomonadaceae_42771	0
	A01	SPF	Selenomonadaceae_42771	0
	A12	Pet shop	Selenomonadaceae_42771	0
	A04	SPF	Selenomonadaceae_42771	0
	A03	SPF	Selenomonadaceae_42771	0
	B02	Pet shop	Selenomonadaceae_42771	0
	B07	Pet shop	Selenomonadaceae_42771	0
	A10	SPF	Selenomonadaceae_42771	0
	A06	SPF	Selenomonadaceae_42771	0
	A02	SPF	Selenomonadaceae_42771	0
	B04	Pet shop	Selenomonadaceae_42771	0
	A08	SPF	Selenomonadaceae_42771	0
	A09	SPF	Selenomonadaceae_42771	0
	A11	Pet shop	Selenomonadaceae_42771	0
	B07	Pet shop	Streptococcaceae	7.3
	B08	Pet shop	Streptococcaceae	3.75
	B06	Pet shop	Streptococcaceae	0.6
	B02	Pet shop	Streptococcaceae	0.2
	A10	SPF	Streptococcaceae	0.175
	B03	Pet shop	Streptococcaceae	0.175
	A12	Pet shop	Streptococcaceae	0.175
	A11	Pet shop	Streptococcaceae	0.125
	B05	Pet shop	Streptococcaceae	0.125
	A07	SPF	Streptococcaceae	0.1
	A08	SPF	Streptococcaceae	0
	A04	SPF	Streptococcaceae	0
	A02	SPF	Streptococcaceae	0
	A05	SPF	Streptococcaceae	0
	A06	SPF	Streptococcaceae	0
	A01	SPF	Streptococcaceae	0
	B04	Pet shop	Streptococcaceae	0
	B01	Pet shop	Streptococcaceae	0
	A09	SPF	Streptococcaceae	0
	A03	SPF	Streptococcaceae	0
	B06	Pet shop	Tannerellaceae	2.975
	A11	Pet shop	Tannerellaceae	2.475
	B04	Pet shop	Tannerellaceae	1.4
	A04	SPF	Tannerellaceae	1.275
	B01	Pet shop	Tannerellaceae	1.05
	B02	Pet shop	Tannerellaceae	1.025
	A10	SPF	Tannerellaceae	0.95
	B05	Pet shop	Tannerellaceae	0.925
	A12	Pet shop	Tannerellaceae	0.775
	A08	SPF	Tannerellaceae	0.625
	A07	SPF	Tannerellaceae	0.5
	A02	SPF	Tannerellaceae	0.325
	A09	SPF	Tannerellaceae	0.275
	A05	SPF	Tannerellaceae	0.2
	A01	SPF	Tannerellaceae	0.1
	A03	SPF	Tannerellaceae	0.075
	B07	Pet shop	Tannerellaceae	0
	B08	Pet shop	Tannerellaceae	0
	B03	Pet shop	Tannerellaceae	0
	A06	SPF	Tannerellaceae	0
	B05	Pet shop	UBA932	14.15
	A12	Pet shop	UBA932	12.275
	A07	SPF	UBA932	8.925
	A11	Pet shop	UBA932	6.9
	A01	SPF	UBA932	5.75
	A02	SPF	UBA932	5.625
	A08	SPF	UBA932	5.6
	A10	SPF	UBA932	4.575
	A03	SPF	UBA932	4.375
	A09	SPF	UBA932	3.925
	A04	SPF	UBA932	3.625
	A06	SPF	UBA932	3.6
	B03	Pet shop	UBA932	3.5
	A05	SPF	UBA932	3.175
	B01	Pet shop	UBA932	2.775
	B06	Pet shop	UBA932	1.675
	B02	Pet shop	UBA932	1.675
	B04	Pet shop	UBA932	0.2
	B08	Pet shop	UBA932	0
	B07	Pet shop	UBA932	0
	B07	Pet shop	Unclassified Bacilli_A	0.975
	B02	Pet shop	Unclassified Bacilli_A	0.6
	A07	SPF	Unclassified Bacilli_A	0.575
	B08	Pet shop	Unclassified Bacilli_A	0.575
	A10	SPF	Unclassified Bacilli_A	0.55
	A02	SPF	Unclassified Bacilli_A	0.5
	A08	SPF	Unclassified Bacilli_A	0.325
	A04	SPF	Unclassified Bacilli_A	0.3
	A12	Pet shop	Unclassified Bacilli_A	0.275
	B05	Pet shop	Unclassified Bacilli_A	0.2
	A05	SPF	Unclassified Bacilli_A	0.175
	A03	SPF	Unclassified Bacilli_A	0.15
	B01	Pet shop	Unclassified Bacilli_A	0.125
	B04	Pet shop	Unclassified Bacilli_A	0.125
	B06	Pet shop	Unclassified Bacilli_A	0.125
	A09	SPF	Unclassified Bacilli_A	0.125
	A11	Pet shop	Unclassified Bacilli_A	0.125
	A06	SPF	Unclassified Bacilli_A	0
	B03	Pet shop	Unclassified Bacilli_A	0
	A01	SPF	Unclassified Bacilli_A	0
	A04	SPF	Other Taxa	0.35
	A05	SPF	Other Taxa	0.775
	A07	SPF	Other Taxa	1.125
	B06	Pet shop	Other Taxa	1.075
	B01	Pet shop	Other Taxa	0.625
	B02	Pet shop	Other Taxa	0.85
	B08	Pet shop	Other Taxa	1.075
	B07	Pet shop	Other Taxa	0.925
	B03	Pet shop	Other Taxa	0.375
	A03	SPF	Other Taxa	0.175
	A02	SPF	Other Taxa	0.4
	B05	Pet shop	Other Taxa	1.55
	A08	SPF	Other Taxa	0.825
	A10	SPF	Other Taxa	1.45
	A06	SPF	Other Taxa	1.225
	A01	SPF	Other Taxa	0
	B04	Pet shop	Other Taxa	0.2
	A09	SPF	Other Taxa	1.65
	A12	Pet shop	Other Taxa	0.75
	A11	Pet shop	Other Taxa	0.25

## Sheet: s3a enrichment data
cOVA epitope enrichment								Counts per million	BALB/cJ (baseline)					BALB/cJ (immunized)					Bead controls
peptide_id	Antigen	Strain	Protein	Full_name	oligo	Protein sequence	Starting amino acid		1	2	3	4	5	1	2	3	4	5	1	2	3	4	5	6	7	8	9	10	11
0	rf 1 cOVA1	chicken	cOVA	chicken_cOVA	ATGGGCAGCATTGGCGCGGCGAGCATGGAATTTTGC	MGSIGAASMEFC	1		15122.8	15981.4	15544.6	16262.2	14834.2	12289.3	12297.4	12974.7	14076.2	13764.9	14985.5	15277.6	17925.6	16054.9	17948.8	23535.7	14034.4	18318.3	19800	17102.9	17692.9
1	rf 1 cOVA2	chicken	cOVA	chicken_cOVA	ATTGGCGCGGCGAGCATGGAATTTTGCTTTGATGTG	IGAASMEFCFDV	4		3857.51	3423.27	3726.32	3477.11	3750.77	2633.01	3119.59	2935.53	4657.88	2797.18	3977.31	2771.73	3301.27	4800	4007.89	3762.36	3189.07	3840.75	5095.82	3721.33	4196.39
2	rf 1 cOVA3	chicken	cOVA	chicken_cOVA	GCGAGCATGGAATTTTGCTTTGATGTGTTTAAAGAA	ASMEFCFDVFKE	7		555.74	562.93	589.5	547.7	1036.7	375.29	1370.21	681.17	897.39	607.21	427.5	337.64	874.17	1113.73	620.81	632.05	818.98	1261.8	1256.72	704.61	630.09
3	rf 1 cOVA4	chicken	cOVA	chicken_cOVA	GAATTTTGCTTTGATGTGTTTAAAGAACTGAAAGTG	EFCFDVFKELKV	10		442.42	533.69	483.23	400.87	413.52	476.56	784.21	454.11	623.9	408.53	343.53	348.67	392.86	635.29	607.12	533.2	372.27	365.26	1002.2	579.55	252.04
4	rf 1 cOVA5	chicken	cOVA	chicken_cOVA	TTTGATGTGTTTAAAGAACTGAAAGTGCATCATGCG	FDVFKELKVHHA	13		1508.13	1568.16	1536.03	1579.97	1875.39	1125.88	2766.26	1644.54	1854.61	1533.65	916.08	1271.11	1801.81	1866.67	1218.8	1398.9	1377.38	785.86	1638.51	1454.98	1650.83
5	rf 1 cOVA6	chicken	cOVA	chicken_cOVA	TTTAAAGAACTGAAAGTGCATCATGCGAACGAAAAC	FKELKVHHANEN	16		2133.62	1708.9	1894.71	1729.75	1654.07	5123.04	4662.15	4440.6	4546.78	3942.4	1633.68	1132.09	2081.55	1756.86	1597.68	1812.28	2887.12	2047.66	2105.14	2138.24	1550.02
6	rf 1 cOVA7	chicken	cOVA	chicken_cOVA	CTGAAAGTGCATCATGCGAACGAAAACATTTTTTAT	LKVHHANENIFY	19		444.59	475.2	366.99	483.1	768.79	1063.33	792.82	1430.46	1401.64	779.1	259.56	275.85	419.6	635.29	442.78	362.46	223.36	431.67	572.68	247.07	378.05
7	rf 1 cOVA8	chicken	cOVA	chicken_cOVA	CATCATGCGAACGAAAACATTTTTTATTGCCCGATT	HHANENIFYCPI	22		91.53	43.86	49.82	86.63	93.19	41.7	77.56	25.95	264.94	71.44	53.44	44.14	172.78	86.27	95.86	80.88	78.59	11.07	132.57	375.18	189.03
8	rf 1 cOVA9	chicken	cOVA	chicken_cOVA	AACGAAAACATTTTTTATTGCCCGATTGCGATTATG	NENIFYCPIAIM	25		172.17	177.29	156.09	145.37	163.08	71.48	180.97	123.26	136.75	116.08	114.51	22.07	199.52	447.06	136.94	92.86	190.27	243.51	116.66	170.82	201.63
9	rf 1 cOVA10	chicken	cOVA	chicken_cOVA	ATTTTTTATTGCCCGATTGCGATTATGAGCGCGCTG	IFYCPIAIMSAL	28		745.35	687.21	626.04	693.07	827.03	688.04	887.62	866.06	546.98	651.86	1076.39	648.8	1020.2	886.27	995.12	1437.84	1348.43	1007.23	1983.18	1085.9	1512.21
10	rf 1 cOVA11	chicken	cOVA	chicken_cOVA	TGCCCGATTGCGATTATGAGCGCGCTGGCGATGGTG	CPIAIMSALAMV	31		1346.86	1262.94	1165.72	1064.57	1042.53	839.94	792.82	749.29	1196.52	1064.85	1343.58	1081.33	1073.68	1701.96	1424.22	1174.24	1373.25	653.04	1760.47	2132.14	1764.25
11	rf 1 cOVA12	chicken	cOVA	chicken_cOVA	GCGATTATGAGCGCGCTGGCGATGGTGTATCTGGGC	AIMSALAMVYLG	34		409.72	378.33	307.21	334.79	128.13	184.67	224.06	311.39	341.86	334.86	312.99	331.02	306.47	31.37	410.83	784.82	16.55	121.75	360.58	390.43	378.05
12	rf 1 cOVA13	chicken	cOVA	chicken_cOVA	AGCGCGCTGGCGATGGTGTATCTGGGCGCGAAAGAT	SALAMVYLGAKD	37		2911.66	3070.53	3136.82	3010.17	2853.85	4703.07	3869.32	3736.72	3213.51	3998.21	3221.55	2926.21	3214.88	2549.02	2939.73	2896.66	2779.58	3475.49	2147.56	2656.78	2810.19
13	rf 1 cOVA14	chicken	cOVA	chicken_cOVA	GCGATGGTGTATCTGGGCGCGAAAGATAGCACCCGC	AMVYLGAKDSTR	40		1224.81	1381.74	1476.25	1396.42	1292.97	2561.52	1585.65	1119.07	1367.45	1770.28	694.69	560.53	859.77	1066.67	1337.48	1662.51	1273.97	1084.71	1405.19	725.96	844.32
14	rf 1 cOVA15	chicken	cOVA	chicken_cOVA	TATCTGGGCGCGAAAGATAGCACCCGCACCCAGATT	YLGAKDSTRTQI	43		1373.01	1226.38	1341.74	1416.98	1461.87	899.51	844.53	934.18	1538.38	1433.19	1183.27	1196.08	983.18	1145.1	1136.63	1210.19	893.44	1250.73	2311.94	1699	1739.04
15	rf 1 cOVA16	chicken	cOVA	chicken_cOVA	GCGAAAGATAGCACCCGCACCCAGATTAACAAAGTG	AKDSTRTQINKV	46		1135.46	1200.8	1125.87	1101.28	1566.7	1009.72	1801.09	1265.03	1529.84	2375.26	1335.95	779	1760.68	2094.12	1574.85	1213.18	1472.52	2058.73	1532.46	1586.14	1121.56
16	rf 1 cOVA17	chicken	cOVA	chicken_cOVA	AGCACCCGCACCCAGATTAACAAAGTGGTGCGCTTT	STRTQINKVVRF	49		3909.82	4351.74	4241.1	4129.07	5562.09	2564.5	4231.26	2964.72	4538.23	3114.18	4122.36	4009.75	4734.9	3482.35	3912.03	5116.33	3387.62	4704.09	5588.96	6143.24	3767.93
17	rf 1 cOVA18	chicken	cOVA	chicken_cOVA	ACCCAGATTAACAAAGTGGTGCGCTTTGATAAACTG	TQINKVVRFDKL	52		1723.89	1944.67	1750.24	1948.53	2644.18	1122.9	2257.82	1582.91	2016.99	1410.87	1068.76	1306.42	1470.66	1505.88	1848.74	1866.2	1542.83	3143.44	2359.67	2293.8	1726.44
18	rf 1 cOVA19	chicken	cOVA	chicken_cOVA	AACAAAGTGGTGCGCTTTGATAAACTGCCGGGCTTT	NKVVRFDKLPGF	55		5271.93	5196.14	5034.86	5474.1	6948.25	4220.55	5661.79	5621.29	6315.92	6105.58	4534.59	4826.26	5356.07	5223.53	5199.3	4816.78	6121.7	4781.56	4645.1	5505.73	4385.41
19	rf 1 cOVA20	chicken	cOVA	chicken_cOVA	GTGCGCTTTGATAAACTGCCGGGCTTTGGCGATAGC	VRFDKLPGFGDS	58		4984.25	4099.52	3779.46	4076.21	4222.53	6201.26	16899.2	14807.4	9820.01	6523.03	3839.9	4053.88	4251.54	4690.2	3816.17	2878.68	4736.04	4261.35	4051.2	4849.93	3276.46
20	rf 1 cOVA21	chicken	cOVA	chicken_cOVA	GATAAACTGCCGGGCTTTGGCGATAGCATTGAAGCG	DKLPGFGDSIEA	61		3260.36	3129.02	3138.48	3444.81	4997.15	2725.34	2938.62	2987.43	3529.73	2627.52	3366.59	3367.57	3149.06	2909.8	3578.8	2920.62	2787.85	5080.41	3754.26	3260.74	2948.81
21	rf 1 cOVA22	chicken	cOVA	chicken_cOVA	CCGGGCTTTGGCGATAGCATTGAAGCGCAGTGCGGC	PGFGDSIEAQCG	64		7444.78	6970.83	7035.85	7108.4	8782.86	6436.57	12754.1	7165.28	8546.57	7688.34	8870.7	8266.65	9877.06	11968.6	8093.38	9798.31	9550.68	11588.6	12673.3	10825.4	11543.2
22	rf 1 cOVA23	chicken	cOVA	chicken_cOVA	GGCGATAGCATTGAAGCGCAGTGCGGCACCAGCGTG	GDSIEAQCGTSV	67		8277.3	8968.5	8892.37	8842.55	8514.95	6785.05	5989.26	7778.34	6572.31	7482.96	12474	14105.8	11913.4	15302	12055.6	16436.4	12044.9	13492.4	13124	9156.91	9917.58
23	rf 1 cOVA24	chicken	cOVA	chicken_cOVA	ATTGAAGCGCAGTGCGGCACCAGCGTGAACGTGCAT	IEAQCGTSVNVH	70		22214.5	22542.8	21545.9	22429.4	18433.5	22743.9	14020.9	21739.1	17178.6	20029	26482.3	30244.1	24415	29482.3	27388.8	30952.6	23043.2	24594.1	29365.9	24780.4	24926.3
24	rf 1 cOVA25	chicken	cOVA	chicken_cOVA	CAGTGCGGCACCAGCGTGAACGTGCATAGCAGCCTG	QCGTSVNVHSSL	73		828.17	800.53	866.82	958.85	547.47	1006.74	525.68	924.45	760.64	810.36	855.01	871.68	1028.43	729.41	995.12	865.7	1286.38	1660.27	705.25	863.23	1965.87
25	rf 1 cOVA26	chicken	cOVA	chicken_cOVA	ACCAGCGTGAACGTGCATAGCAGCCTGCGCGATATT	TSVNVHSSLRDI	76		18404.9	11636.9	11690.4	11924.7	10926.2	20361.1	19708.5	35197.2	19101.6	16734	12344.2	11632	11892.8	9850.98	11544.4	9214.19	10485.5	10072.3	11284	10087.2	11404.6
26	rf 1 cOVA27	chicken	cOVA	chicken_cOVA	AACGTGCATAGCAGCCTGCGCGATATTCTGAACCAG	NVHSSLRDILNQ	79		6278.81	6060.64	6253.72	6405.05	5841.65	5176.66	6196.09	8453.03	7905.58	7802.19	5862.91	5364.72	6946.03	6415.69	5925.1	5634.55	6448.46	6342.21	5477.61	9306.37	5065.91
27	rf 1 cOVA28	chicken	cOVA	chicken_cOVA	AGCAGCCTGCGCGATATTCTGAACCAGATTACCAAA	SSLRDILNQITK	82		2284	2478.36	2426.1	2447.78	3506.16	2046.24	4015.82	2990.67	3273.34	2134.16	2168.05	1648.48	4346.15	2752.94	2127.19	2231.65	2204.64	4781.56	3526.24	3379.7	3339.47
28	rf 1 cOVA29	chicken	cOVA	chicken_cOVA	CGCGATATTCTGAACCAGATTACCAAACCGAACGAT	RDILNQITKPND	85		1242.25	1231.87	1253.73	1223.16	1508.46	890.58	1396.06	989.32	1743.5	1149.68	1045.86	763.55	1077.8	972.55	976.87	1024.46	1236.75	1660.27	1410.5	2010.13	982.94
29	rf 1 cOVA30	chicken	cOVA	chicken_cOVA	CTGAACCAGATTACCAAACCGAACGATGTGTATAGC	LNQITKPNDVYS	88		1288.02	1332.39	1281.96	1406.7	1525.94	926.32	1344.35	1411	1341.81	993.41	946.62	977.61	1145.67	1019.61	1314.66	784.82	992.71	1339.28	1193.09	1699	957.73
30	rf 1 cOVA31	chicken	cOVA	chicken_cOVA	ATTACCAAACCGAACGATGTGTATAGCTTTAGCCTG	ITKPNDVYSFSL	91		2471.42	2045.19	1916.3	2271.58	2242.31	5397.07	4136.47	3227.46	3905.78	3507.08	1542.07	1862.53	1472.71	1576.47	2026.77	1710.44	2374.23	1892.7	2216.5	1589.19	1260.18
31	rf 1 cOVA32	chicken	cOVA	chicken_cOVA	CCGAACGATGTGTATAGCTTTAGCCTGGCGAGCCGC	PNDVYSFSLASR	94		2375.53	2043.36	1969.44	2124.74	1793.85	5540.03	4679.38	2192.73	3076.77	3111.95	2190.96	2138.38	1635.21	964.71	1693.54	2438.34	926.53	2545.74	1935.46	1271.96	1965.87
32	rf 1 cOVA33	chicken	cOVA	chicken_cOVA	GTGTATAGCTTTAGCCTGGCGAGCCGCCTGTATGCG	VYSFSLASRLYA	97		25389.8	18474.3	16544.3	17340	18177.3	55799.5	47621.1	29618	40536.4	38548.9	16145.9	16886.4	15533.4	18658.8	15880.9	16250.6	17910.1	12175.3	16957.8	20369.7	16760.3
33	rf 1 cOVA34	chicken	cOVA	chicken_cOVA	TTTAGCCTGGCGAGCCGCCTGTATGCGGAAGAACGC	FSLASRLYAEER	100		30256.4	17990	17882.7	17997.9	18678.1	54658.7	43312.3	53397.4	37861.3	40589.3	15634.4	16394.3	17956.4	15490.2	16698	15567.7	16272.1	17587.8	16777.5	22700.1	18474.2
34	rf 1 cOVA35	chicken	cOVA	chicken_cOVA	GCGAGCCGCCTGTATGCGGAAGAACGCTATCCGATT	ASRLYAEERYPI	103		21161.8	21934.2	22120.5	23032.9	22120.2	74474.7	71879.8	45920.8	25990.1	33255.9	23161.5	22944	28158.5	22282.3	21664.5	20537.2	22232.5	22834.2	22668.7	22370.7	20351.8
35	rf 1 cOVA36	chicken	cOVA	chicken_cOVA	CTGTATGCGGAAGAACGCTATCCGATTCTGCCGGAA	LYAEERYPILPE	106		2761.28	2569.74	2291.59	2591.68	3016.93	4205.66	3524.62	4424.38	3469.91	4344.23	3221.55	2670.22	1840.89	2894.12	2839.3	2627.06	2754.76	2811.38	2964.16	3126.53	2507.75
36	rf 1 cOVA37	chicken	cOVA	chicken_cOVA	GAAGAACGCTATCCGATTCTGCCGGAATATCTGCAG	EERYPILPEYLQ	109		8216.28	7974.24	8141.79	8306.6	9470.12	10326.5	8729.67	10840.4	12213	9096.98	7832.48	7030.85	9403.98	9474.51	8810.05	7917.13	9815.4	11522.2	11008.2	9163.01	10031
37	rf 1 cOVA38	chicken	cOVA	chicken_cOVA	TATCCGATTCTGCCGGAATATCTGCAGTGCGTGAAA	YPILPEYLQCVK	112		3704.95	3573.15	3633.33	3566.68	3843.96	4750.73	4222.65	5653.73	5136.49	3310.63	5191.12	4393.73	5569.99	5537.25	5783.59	7560.67	4434.09	5788.79	8505.4	5447.78	3780.53
38	rf 1 cOVA39	chicken	cOVA	chicken_cOVA	CTGCCGGAATATCTGCAGTGCGTGAAAGAACTGTAT	LPEYLQCVKELY	115		1176.87	1206.28	916.64	985.28	1013.41	768.46	1309.88	1015.27	1136.69	857.24	862.64	843	1567.33	721.57	1059.03	617.08	612.17	597.7	1346.87	1021.84	1108.95
39	rf 1 cOVA40	chicken	cOVA	chicken_cOVA	TATCTGCAGTGCGTGAAAGAACTGTATCGCGGCGGC	YLQCVKELYRGG	118		13614.6	13545	13241.4	13494.4	15090.5	11377.9	12340.5	11962.7	12238.7	11126.2	18443.7	18122.2	17312.6	21294.1	18870.8	25195.2	17062.2	20675.8	27096.4	21516.6	18562.4
40	rf 1 cOVA41	chicken	cOVA	chicken_cOVA	TGCGTGAAAGAACTGTATCGCGGCGGCCTGGAACCG	CVKELYRGGLEP	121		8521.4	8654.14	8727.97	8334.5	8544.07	7017.38	9315.67	10593.9	9760.18	6956.12	11031.1	11137.7	13906.5	13537.2	11471.3	16508.2	10588.9	14876	21995.3	15022.6	12085.1
41	rf 1 cOVA42	chicken	cOVA	chicken_cOVA	GAACTGTATCGCGGCGGCCTGGAACCGATTAACTTT	ELYRGGLEPINF	124		847.78	769.46	685.82	903.05	669.78	899.51	698.03	859.57	752.1	763.48	908.45	871.68	582.09	917.65	835.36	781.83	521.17	1449.97	970.38	765.62	957.73
42	rf 1 cOVA43	chicken	cOVA	chicken_cOVA	CGCGGCGGCCTGGAACCGATTAACTTTCAGACCGCG	RGGLEPINFQTA	127		804.19	763.98	664.23	882.49	978.46	1036.52	1034.12	2011.08	940.12	897.42	709.96	1061.47	658.2	980.39	817.1	1024.46	430.17	874.41	631.01	1683.75	1512.21
43	rf 1 cOVA44	chicken	cOVA	chicken_cOVA	CTGGAACCGATTAACTTTCAGACCGCGGCGGATCAG	LEPINFQTAADQ	130		847.78	855.36	921.62	930.95	1036.7	828.03	568.76	1015.27	871.75	814.82	809.2	611.28	1014.03	1003.92	803.4	1150.28	682.49	1195.39	1813.5	625.31	1424
44	rf 1 cOVA45	chicken	cOVA	chicken_cOVA	ATTAACTTTCAGACCGCGGCGGATCAGGCGCGCGAA	INFQTAADQARE	133		25544.6	27081	27392.8	28581.9	28084.2	28111.2	23629.6	30688.4	26332	23018.1	26383.1	26342.5	27411.8	25960.8	28096.3	24880.7	28283.9	28058.5	26051.8	29383.2	25884
45	rf 1 cOVA46	chicken	cOVA	chicken_cOVA	CAGACCGCGGCGGATCAGGCGCGCGAACTGATTAAC	QTAADQARELIN	136		12989.1	14369.3	13980.4	14804.2	14898.2	8560.25	11539	11258.8	10546.5	10429.7	11985.4	13002.4	16105.2	15262.8	13972.8	11685.5	14307.4	14344.7	12901.3	11197.5	11140
46	rf 1 cOVA47	chicken	cOVA	chicken_cOVA	GCGGATCAGGCGCGCGAACTGATTAACAGCTGGGTG	ADQARELINSWV	139		5561.79	6232.44	6602.44	6017.4	6837.59	4128.22	14081.2	4914.17	5290.33	4469.24	7069.08	4801.98	6608.7	5803.92	5852.06	5191.22	6001.75	6098.71	6893.41	6213.4	5305.34
47	rf 1 cOVA48	chicken	cOVA	chicken_cOVA	GCGCGCGAACTGATTAACAGCTGGGTGGAAAGCCAG	ARELINSWVESQ	142		2327.58	2423.52	2539.02	2462.46	3034.4	1605.42	2300.91	2137.58	2709.26	2015.85	2809.31	2453.96	2706.83	3913.73	2378.26	3160.26	1240.88	2257.96	2375.57	2309.05	2696.78
48	rf 1 cOVA49	chicken	cOVA	chicken_cOVA	CTGATTAACAGCTGGGTGGAAAGCCAGACCAACGGC	LINSWVESQTNG	145		3075.11	2973.66	3037.19	2833.96	3127.58	2314.3	4076.15	2990.67	3298.98	2417.68	2343.64	2374.51	3469.93	3372.55	2994.5	3666.5	2030.91	3530.83	3855.01	4547.95	2041.48
49	rf 1 cOVA50	chicken	cOVA	chicken_cOVA	AGCTGGGTGGAAAGCCAGACCAACGGCATTATTCGC	SWVESQTNGIIR	148		8499.6	9096.44	9124.85	9140.63	9604.07	10132.9	14064	11268.5	10503.7	12206.7	6977.47	7132.36	6460.61	11121.6	7805.8	8057.92	8888.87	9430.31	8054.68	6616.03	7271.22
50	rf 1 cOVA51	chicken	cOVA	chicken_cOVA	GAAAGCCAGACCAACGGCATTATTCGCAACGTGCTG	ESQTNGIIRNVL	151		3458.68	3920.41	3769.5	3371.39	4111.87	2198.14	4782.79	2474.93	3034.03	2908.8	3397.13	3530.87	3827.82	2337.25	2853	3774.34	3205.62	3586.17	3271.72	4938.38	2684.17
51	rf 1 cOVA52	chicken	cOVA	chicken_cOVA	ACCAACGGCATTATTCGCAACGTGCTGCAGCCGAGC	TNGIIRNVLQPS	154		9983.76	10065.1	9823.95	10137.7	9837.04	7166.3	8367.73	8530.87	8332.91	7726.29	10160.9	8780.83	9358.73	8031.37	10343.8	9738.4	9869.17	13082.9	11310.5	12463.4	13168.8
52	rf 1 cOVA53	chicken	cOVA	chicken_cOVA	ATTATTCGCAACGTGCTGCAGCCGAGCAGCGTGGAT	IIRNVLQPSSVD	157		27355.6	30846	28902.3	29577.5	25230.3	16733.3	18459	20509.8	20520.3	21254.6	26970.9	29162.8	29958.2	25364.7	28087.2	27966.1	31592.9	30681.7	22000.6	23865.3	31504.4
53	rf 1 cOVA54	chicken	cOVA	chicken_cOVA	AACGTGCTGCAGCCGAGCAGCGTGGATAGCCAGACC	NVLQPSSVDSQT	160		32771.4	28391.4	30129.4	28603.9	25119.7	27024	22207.7	23630.2	34006.8	25759.5	29413.8	34055.2	29594.2	26972.5	29429.2	27885.2	30484.4	27383.3	22923.2	28599.3	30332.4
54	rf 1 cOVA55	chicken	cOVA	chicken_cOVA	CAGCCGAGCAGCGTGGATAGCCAGACCGCGATGGTG	QPSSVDSQTAMV	163		802.01	1001.58	905.01	922.14	966.81	717.82	301.62	710.37	461.51	743.38	687.06	726.04	709.62	972.55	908.39	1821.27	785.89	1117.91	890.84	683.26	970.34
55	rf 1 cOVA56	chicken	cOVA	chicken_cOVA	AGCGTGGATAGCCAGACCGCGATGGTGCTGGTGAAC	SVDSQTAMVLVN	166		5827.68	6435.32	6810.01	6225.91	6325.06	3717.18	3171.29	4609.27	4127.99	4964.83	7305.73	5633.95	6398.9	8282.35	6358.76	6245.64	7159.9	5766.66	7158.54	6353.71	4297.2
56	rf 1 cOVA57	chicken	cOVA	chicken_cOVA	AGCCAGACCGCGATGGTGCTGGTGAACGCGATTGTG	SQTAMVLVNAIV	169		15007.2	16781.9	16912.9	16390	13739.2	12503.8	10323.9	12024.3	10768.7	11983.5	17298.6	21434.6	17471	12321.6	16661.5	17323	15817.1	12927.9	11925.6	13476.1	17264.4
57	rf 1 cOVA58	chicken	cOVA	chicken_cOVA	GCGATGGTGCTGGTGAACGCGATTGTGTTTAAAGGC	AMVLVNAIVFKG	172		6492.39	6660.12	6848.2	7099.59	7134.62	4789.45	4636.29	4233	6230.45	4790.7	7412.61	6885.2	5773.62	4368.63	6737.63	5020.47	6328.51	7083.8	7794.85	4291.73	5456.56
58	rf 1 cOVA59	chicken	cOVA	chicken_cOVA	CTGGTGAACGCGATTGTGTTTAAAGGCCTGTGGGAA	LVNAIVFKGLWE	175		1839.4	1681.48	1727	1453.69	1636.59	2692.58	2990.32	2014.32	2598.16	1939.94	1618.41	1944.19	1557.05	2054.9	1807.66	2321.52	1683.47	1494.24	1193.09	2476.82	2142.3
59	rf 1 cOVA60	chicken	cOVA	chicken_cOVA	GCGATTGTGTTTAAAGGCCTGTGGGAAAAAGCGTTT	AIVFKGLWEKAF	178		1784.92	1986.71	1931.25	1947.07	2562.64	1822.85	2912.76	2186.24	2769.09	1524.72	1473.36	2056.73	1995.16	1717.65	1926.34	1740.39	1757.92	1925.91	2592.98	1406.17	1524.81
60	rf 1 cOVA61	chicken	cOVA	chicken_cOVA	TTTAAAGGCCTGTGGGAAAAAGCGTTTAAAGATGAA	FKGLWEKAFKDE	181		900.09	996.09	973.1	935.35	1368.68	1605.42	1628.73	2228.41	1726.41	975.55	633.62	584.8	1318.45	1192.16	967.74	886.67	665.94	1361.42	1516.55	1570.89	1222.37
61	rf 1 cOVA62	chicken	cOVA	chicken_cOVA	CTGTGGGAAAAAGCGTTTAAAGATGAAGATACCCAG	LWEKAFKDEDTQ	184		594.97	597.66	564.59	622.59	949.34	414.01	517.06	830.38	444.42	484.43	480.94	470.05	255.05	517.65	675.59	581.13	744.53	1162.19	917.35	607	630.09
62	rf 1 cOVA63	chicken	cOVA	chicken_cOVA	AAAGCGTTTAAAGATGAAGATACCCAGGCGATGCCG	KAFKDEDTQAMP	187		1492.88	1608.37	1555.96	1577.03	2556.81	1206.3	1551.18	2062.98	2042.63	1366.22	1053.49	1054.85	1299.94	1443.14	1734.62	1857.22	1944.05	2302.23	2020.3	1824.06	1461.8
63	rf 1 cOVA64	chicken	cOVA	chicken_cOVA	AAAGATGAAGATACCCAGGCGATGCCGTTTCGCGTG	KDEDTQAMPFRV	190		4796.83	5294.83	5212.54	5084.98	6051.32	4991.99	4782.79	4291.39	3965.61	8270.99	4740.71	5360.3	4292.68	6258.82	4710.87	5062.41	4231.42	5279.64	5154.15	5923.62	4082.97
64	rf 1 cOVA65	chicken	cOVA	chicken_cOVA	GATACCCAGGCGATGCCGTTTCGCGTGACCGAACAG	DTQAMPFRVTEQ	193		39102.5	41782.9	42935.8	41308.3	37665	53553.7	28584.7	33935.4	33887.2	82504.6	45666.6	46069	40069.8	45709.8	43361	36856.8	38326.8	36747.2	34292.1	38174.1	36532.5
65	rf 1 cOVA66	chicken	cOVA	chicken_cOVA	GCGATGCCGTTTCGCGTGACCGAACAGGAAAGCAAA	AMPFRVTEQESK	196		9582.76	10132.8	10117.9	10199.3	9697.26	15095.1	8014.41	8615.21	8632.04	18584.6	10771.6	8149.69	11713.8	9568.63	8613.76	9513.74	8636.56	8113.16	11183.2	8961.69	10850.1
66	rf 1 cOVA67	chicken	cOVA	chicken_cOVA	TTTCGCGTGACCGAACAGGAAAGCAAACCGGTGCAG	FRVTEQESKPVQ	199		18614.1	7992.51	5848.54	5663.52	5812.53	21251.7	23440	27519.4	14717.2	19031.1	5908.71	5018.25	5226.49	6447.06	5482.32	5517.73	5476.44	5047.21	5954.84	4389.34	5242.33
67	rf 1 cOVA68	chicken	cOVA	chicken_cOVA	ACCGAACAGGAAAGCAAACCGGTGCAGATGATGTAT	TEQESKPVQMMY	202		4644.27	4234.77	4216.19	4546.09	4816.6	3353.81	3791.76	3603.73	3786.13	3263.75	4832.32	3720.66	5189.47	3984.31	4080.92	4394.41	3482.75	5191.1	4242.1	3218.03	3944.35
68	rf 1 cOVA69	chicken	cOVA	chicken_cOVA	GAAAGCAAACCGGTGCAGATGATGTATCAGATTGGC	ESKPVQMMYQIG	205		6729.94	6614.43	6516.09	6647.33	8730.45	8533.44	11082.3	9643.45	8179.07	6293.1	5870.54	5366.92	6557.28	7145.1	6901.97	6638.05	6936.55	8555.9	8075.89	8132.02	6855.36
69	rf 1 cOVA70	chicken	cOVA	chicken_cOVA	CCGGTGCAGATGATGTATCAGATTGGCCTGTTTCGC	PVQMMYQIGLFR	208		2682.82	2600.81	2774.82	2673.91	3191.65	2579.39	3817.62	3775.64	3264.79	2955.68	2122.25	2328.17	3194.31	3207.84	3017.33	2291.56	1464.24	1793.09	3027.8	2986.21	3490.69
70	rf 1 cOVA71	chicken	cOVA	chicken_cOVA	ATGATGTATCAGATTGGCCTGTTTCGCGTGGCGAGC	MMYQIGLFRVAS	211		5077.97	5020.68	4985.04	4700.27	4810.77	4032.91	4808.65	3503.17	4204.91	4250.46	5000.27	4843.91	4156.92	4047.06	4975.62	3363.96	5414.39	4936.52	5546.54	3974.5	4196.39
71	rf 1 cOVA72	chicken	cOVA	chicken_cOVA	CAGATTGGCCTGTTTCGCGTGGCGAGCATGGCGAGC	QIGLFRVASMAS	214		1569.16	1732.66	1574.22	2023.42	1630.77	1122.9	1077.21	1514.8	1281.99	1265.76	1328.32	948.92	1149.79	619.61	1524.64	1180.23	1013.39	1449.97	1341.56	1070.64	642.69
72	rf 1 cOVA73	chicken	cOVA	chicken_cOVA	CTGTTTCGCGTGGCGAGCATGGCGAGCGAAAAAATG	LFRVASMASEKM	217		1355.58	1392.7	1499.5	1603.47	1817.14	1245.02	887.62	1235.84	1333.26	3931.23	1274.88	1255.67	972.9	1074.51	999.69	1410.89	1112.66	1615.99	1447.62	1778.31	2280.92
73	rf 1 cOVA74	chicken	cOVA	chicken_cOVA	GTGGCGAGCATGGCGAGCGAAAAAATGAAAATTCTG	VASMASEKMKIL	220		1015.59	1175.21	1125.87	1215.81	1828.79	682.08	1499.47	892.01	1350.36	946.53	946.62	509.77	1168.3	956.86	995.12	940.59	1398.06	1682.4	1733.96	1070.64	1360.99
74	rf 1 cOVA75	chicken	cOVA	chicken_cOVA	ATGGCGAGCGAAAAAATGAAAATTCTGGAACTGCCG	MASEKMKILELP	223		2739.49	3176.54	3072.06	2917.66	4379.78	1611.38	3188.53	2789.56	3794.68	2457.86	2755.87	2469.4	3181.97	2933.33	3067.54	3163.26	3218.03	4239.21	4782.96	4444.24	2331.33
75	rf 1 cOVA76	chicken	cOVA	chicken_cOVA	GAAAAAATGAAAATTCTGGAACTGCCGTTTGCGAGC	EKMKILELPFAS	226		5293.73	5618.34	5699.08	5710.51	7315.17	4259.27	4868.97	5270.98	6572.31	4560.77	3549.81	4466.55	4835.69	5035.29	5235.82	5188.22	5832.16	6563.58	7450.18	7000.37	6502.51
76	rf 1 cOVA77	chicken	cOVA	chicken_cOVA	AAAATTCTGGAACTGCCGTTTGCGAGCGGCACCATG	KILELPFASGTM	229		12701.5	13985.5	14496.8	14065.6	14950.7	13787.5	14107.1	14187.9	13289.9	11231.1	12290.7	14723.7	12843.1	12517.6	13228.8	14725.9	14944.4	12773	13208.8	11365.3	13257
77	rf 1 cOVA78	chicken	cOVA	chicken_cOVA	GAACTGCCGTTTGCGAGCGGCACCATGAGCATGCTG	ELPFASGTMSML	232		63849.4	66751.1	66419.6	65576.1	57950.6	41636.6	42648.7	46569.5	63193.3	52224.5	71958	74433	62082.3	62815.7	66353.8	71290.1	63942.8	51966.3	51159.7	59245.4	82604.5
78	rf 1 cOVA79	chicken	cOVA	chicken_cOVA	TTTGCGAGCGGCACCATGAGCATGCTGGTGCTGCTG	FASGTMSMLVLL	235		33750	35263.6	35685.7	35938.5	32166.9	21287.4	22638.5	22436.5	27648.2	28648.2	35704.2	32784.1	29312.4	30470.6	38038.4	28002	28395.6	23907.8	24938.2	31625.2	36557.7
79	rf 1 cOVA80	chicken	cOVA	chicken_cOVA	GGCACCATGAGCATGCTGGTGCTGCTGCCGGATGAA	GTMSMLVLLPDE	238		2467.06	2575.22	2794.74	2596.09	2032.64	1155.66	1465	2183	1794.78	1774.75	3152.84	3793.48	1559.1	2447.06	2273.27	2441.34	1906.83	2213.69	2582.38	1302.46	2079.29
80	rf 1 cOVA81	chicken	cOVA	chicken_cOVA	AGCATGCTGGTGCTGCTGCCGGATGAAGTGAGCGGC	SMLVLLPDEVSG	241		1392.63	1434.74	1346.72	1343.56	1193.96	1060.35	758.35	872.55	1111.05	924.21	1954.3	1116.64	2365.39	1090.2	1036.21	1039.44	1257.43	2269.03	859.02	857.13	1247.57
81	rf 1 cOVA82	chicken	cOVA	chicken_cOVA	GTGCTGCTGCCGGATGAAGTGAGCGGCCTGGAACAG	VLLPDEVSGLEQ	244		10400	10531.2	10229.1	10194.9	10186.5	7127.58	6833.79	7681.03	8187.61	8302.25	13260.2	13746.1	11068	10682.4	11338.9	11427.9	10750.2	11101.6	9443.97	9047.1	12374.9
82	rf 1 cOVA83	chicken	cOVA	chicken_cOVA	CCGGATGAAGTGAGCGGCCTGGAACAGCTGGAAAGC	PDEVSGLEQLES	247		1294.55	1456.67	1379.94	1500.68	1333.74	881.64	973.79	966.62	1042.68	942.07	1549.7	1083.54	2036.3	2580.39	1465.3	1344.98	1141.61	2202.62	1256.72	2095.53	1108.95
83	rf 1 cOVA84	chicken	cOVA	chicken_cOVA	GTGAGCGGCCTGGAACAGCTGGAAAGCATTATTAAC	VSGLEQLESIIN	250		3371.51	3196.64	3309.52	3568.15	4129.34	2213.04	3688.35	3350.72	3965.61	2444.46	2641.36	3268.26	4603.26	3639.22	3496.63	3022.47	4057.69	3840.75	3775.47	4008.05	2280.92
84	rf 1 cOVA85	chicken	cOVA	chicken_cOVA	CTGGAACAGCTGGAAAGCATTATTAACTTTGAAAAA	LEQLESIINFEK	253		257.17	330.81	343.74	378.84	559.12	271.04	465.35	301.66	350.41	200.91	175.58	218.47	228.31	580.39	356.05	257.61	256.45	343.12	657.52	250.12	252.04
85	rf 1 cOVA86	chicken	cOVA	chicken_cOVA	CTGGAAAGCATTATTAACTTTGAAAAACTGACCGAA	LESIINFEKLTE	256		287.68	305.23	342.08	320.11	361.1	223.39	120.65	398.97	367.5	274.58	251.92	169.92	226.26	235.29	319.54	383.43	405.36	520.22	291.64	552.1	352.85
86	rf 1 cOVA87	chicken	cOVA	chicken_cOVA	ATTATTAACTTTGAAAAACTGACCGAATGGACCAGC	IINFEKLTEWTS	259		411.9	464.23	551.31	543.3	500.88	515.28	413.65	402.22	487.15	428.62	251.92	231.71	226.26	156.86	575.16	533.2	723.85	597.7	471.93	338.58	441.06
87	rf 1 cOVA88	chicken	cOVA	chicken_cOVA	TTTGAAAAACTGACCGAATGGACCAGCAGCAACGTG	FEKLTEWTSSNV	262		7867.58	7000.07	7361.32	6858.78	7443.3	9832.07	7747.26	10360.3	11760.1	13099.6	7435.51	8103.35	6561.4	6980.39	7413.22	8986.53	7619.03	6707.47	9141.72	6982.06	5506.97
88	rf 1 cOVA89	chicken	cOVA	chicken_cOVA	CTGACCGAATGGACCAGCAGCAACGTGATGGAAGAA	LTEWTSSNVMEE	265		928.42	1003.4	926.6	1085.13	978.46	1096.09	663.56	794.7	905.94	892.95	1168	642.18	1297.88	1011.76	1027.08	958.56	719.71	841.2	615.1	768.67	819.11
89	rf 1 cOVA90	chicken	cOVA	chicken_cOVA	TGGACCAGCAGCAACGTGATGGAAGAACGCAAAATT	WTSSNVMEERKI	268		1532.11	1431.09	1311.85	1402.3	1723.96	2338.13	3024.79	3191.78	1769.14	2071.66	1763.45	1174.01	1707.2	1443.14	1355.74	1350.97	1100.25	1660.27	1749.86	2098.58	957.73
90	rf 1 cOVA91	chicken	cOVA	chicken_cOVA	AGCAACGTGATGGAAGAACGCAAAATTAAAGTGTAT	SNVMEERKIKVY	271		887.01	1023.51	913.31	892.77	1310.44	640.38	930.71	713.61	897.39	685.34	542.01	1418.97	1040.77	400	853.62	446.33	996.84	1095.78	1251.42	863.23	945.13
91	rf 1 cOVA92	chicken	cOVA	chicken_cOVA	ATGGAAGAACGCAAAATTAAAGTGTATCTGCCGCGC	MEERKIKVYLPR	274		7603.87	7795.12	7552.28	7760.36	9499.24	4723.92	7712.79	6519.79	7845.75	5717.14	7313.37	5448.58	8357.04	6227.45	8047.73	7734.41	6915.86	12297	9173.53	8592.61	8203.75
92	rf 1 cOVA93	chicken	cOVA	chicken_cOVA	CGCAAAATTAAAGTGTATCTGCCGCGCATGAAAATG	RKIKVYLPRMKM	277		1392.63	1394.53	1361.67	1436.07	1782.2	741.65	1645.97	1145.02	1837.51	1098.33	832.11	796.65	1423.35	1686.27	1246.19	1318.02	1464.24	1162.19	1617.3	1906.42	1058.55
93	rf 1 cOVA94	chicken	cOVA	chicken_cOVA	AAAGTGTATCTGCCGCGCATGAAAATGGAAGAAAAA	KVYLPRMKMEEK	280		858.68	921.16	876.78	1004.37	1345.39	1953.9	2361.23	4080.55	1709.31	1339.43	709.96	613.49	1398.67	1270.59	744.06	1018.47	769.35	2634.29	991.59	878.48	340.25
94	rf 1 cOVA95	chicken	cOVA	chicken_cOVA	CTGCCGCGCATGAAAATGGAAGAAAAATATAACCTG	LPRMKMEEKYNL	283		514.33	385.64	430.09	414.08	646.48	449.76	525.68	664.95	1008.5	491.13	267.19	403.84	761.04	847.06	410.83	476.29	608.03	708.38	1230.21	689.36	579.68
95	rf 1 cOVA96	chicken	cOVA	chicken_cOVA	ATGAAAATGGAAGAAAAATATAACCTGACCAGCGTG	MKMEEKYNLTSV	286		560.1	325.33	360.34	284.86	209.67	765.48	1008.26	924.45	658.09	734.46	129.78	293.5	294.13	462.75	273.89	194.71	550.13	298.85	376.49	265.37	138.62
96	rf 1 cOVA97	chicken	cOVA	chicken_cOVA	GAAGAAAAATATAACCTGACCAGCGTGCTGATGGCG	EEKYNLTSVLMA	289		5165.14	5532.44	5622.7	5541.65	7519.02	3383.59	4377.76	3989.72	5170.68	3922.3	4992.63	4356.21	4212.46	3725.49	5377.33	4214.68	5265.49	4493.79	5424.58	5276.96	3377.27
97	rf 1 cOVA98	chicken	cOVA	chicken_cOVA	TATAACCTGACCAGCGTGCTGATGGCGATGGGCATT	YNLTSVLMAMGI	292		3885.84	3924.06	3967.11	4052.71	3791.54	4309.91	3395.35	3376.67	4256.19	3471.36	3252.08	3667.69	3506.95	3294.12	3866.38	3459.81	3809.52	4460.58	3446.7	3794.53	3276.46
98	rf 1 cOVA99	chicken	cOVA	chicken_cOVA	ACCAGCGTGCTGATGGCGATGGGCATTACCGATGTG	TSVLMAMGITDV	295		3358.43	3978.89	3646.62	3861.83	3482.86	5796.19	3610.79	3600.48	3110.95	3884.35	3687.22	2502.5	4235.08	1835.29	3555.97	3519.72	2940.9	2036.59	2550.56	2833.7	3289.06
99	rf 1 cOVA100	chicken	cOVA	chicken_cOVA	CTGATGGCGATGGGCATTACCGATGTGTTTAGCAGC	LMAMGITDVFSS	298		1296.73	1228.21	1361.67	1377.34	1217.25	1307.57	1387.44	1148.26	1136.69	1562.67	1076.39	1202.7	678.77	1466.67	976.87	775.84	893.44	730.52	1203.69	3257.69	1348.39
100	rf 1 cOVA101	chicken	cOVA	chicken_cOVA	ATGGGCATTACCGATGTGTTTAGCAGCAGCGCGAAC	MGITDVFSSSAN	301		3619.96	3403.17	3317.82	3678.28	3651.76	3383.59	3343.65	2792.81	3871.6	4319.67	3397.13	3111.58	3772.29	3874.51	3583.36	3936.1	4028.74	3818.61	3764.86	3163.13	3704.92
101	rf 1 cOVA102	chicken	cOVA	chicken_cOVA	ACCGATGTGTTTAGCAGCAGCGCGAACCTGAGCGGC	TDVFSSSANLSG	304		12501	13042.4	13243.1	13877.6	13605.3	8488.76	7979.94	10175.4	10324.3	13224.7	13634.3	14677.4	10224.7	14313.7	12407.1	11631.6	10419.3	15252.3	12843	13906.2	15386.8
102	rf 1 cOVA103	chicken	cOVA	chicken_cOVA	TTTAGCAGCAGCGCGAACCTGAGCGGCATTAGCAGC	FSSSANLSGISS	307		10755.3	10730.4	11164	10497.4	10169	24831.9	10513.5	10039.2	12290	11856.2	9847.85	12011.6	10037.5	11764.7	10695.3	8513.24	10692.3	9253.21	8881.89	11633.7	12097.7
103	rf 1 cOVA104	chicken	cOVA	chicken_cOVA	AGCGCGAACCTGAGCGGCATTAGCAGCGCGGAAAGC	SANLSGISSAES	310		1011.23	1284.87	1200.59	1221.69	1054.18	705.91	939.32	1070.41	726.46	863.93	1267.24	1275.53	791.89	2258.82	1259.88	2234.65	1472.52	1261.8	1155.97	948.63	1134.16
104	rf 1 cOVA105	chicken	cOVA	chicken_cOVA	CTGAGCGGCATTAGCAGCGCGGAAAGCCTGAAAATT	LSGISSAESLKI	313		2377.71	2876.79	2683.48	2800.19	3296.49	1709.67	2318.15	2406.81	2991.3	2618.59	1748.19	2226.66	2745.91	3176.47	2350.87	1899.15	2750.63	3619.38	2301.34	2412.76	1764.25
105	rf 1 cOVA106	chicken	cOVA	chicken_cOVA	ATTAGCAGCGCGGAAAGCCTGAAAATTAGCCAGGCG	ISSAESLKISQA	316		5147.71	5238.18	5574.54	5371.32	6558.03	4140.13	4946.53	6049.46	6888.54	4134.38	5030.8	4634.27	5041.37	4509.8	5217.56	5532.71	5182.76	7880.73	7073.7	4798.07	6552.91
106	rf 1 cOVA107	chicken	cOVA	chicken_cOVA	GCGGAAAGCCTGAAAATTAGCCAGGCGGTGCATGCG	AESLKISQAVHA	319		9872.61	10682.9	10903.3	11290.3	13226.7	7225.87	9272.58	7642.11	10324.3	8646.03	12115.1	10665.4	11150.3	12517.6	10786.6	10673	9687.17	11743.6	11432.5	13573.7	8430.58
107	rf 1 cOVA108	chicken	cOVA	chicken_cOVA	CTGAAAATTAGCCAGGCGGTGCATGCGGCGCATGCG	LKISQAVHAAHA	322		11570.4	12581.9	11600.8	12100.9	12364.7	6886.32	9005.44	9247.73	10153.3	9695.26	12939.6	10274.8	10932.2	9482.35	11434.8	10957.6	15039.5	11433.7	10790.8	13427.3	9791.57
108	rf 1 cOVA109	chicken	cOVA	chicken_cOVA	AGCCAGGCGGTGCATGCGGCGCATGCGGAAATTAAC	SQAVHAAHAEIN	325		31952	34368	32769.7	33890.1	34444.2	20635.1	29489.6	26007.8	29742.1	25203.7	30940.6	30096.3	33444.6	27647.1	33606	31279.1	39931.7	38496	34870	31115.8	33268.6
109	rf 1 cOVA110	chicken	cOVA	chicken_cOVA	GTGCATGCGGCGCATGCGGAAATTAACGAAGCGGGC	VHAAHAEINEAG	328		60817.9	64811.9	67739.7	66377.9	68375.9	40489.9	44174	47464.7	55920.2	47163.6	61873.5	67302.8	65821.7	65129.4	61286.9	62809.8	68587.8	62470.2	65413.1	69741.3	58623.4
110	rf 1 cOVA111	chicken	cOVA	chicken_cOVA	GCGCATGCGGAAATTAACGAAGCGGGCCGCGAAGTG	AHAEINEAGREV	331		1706.46	1902.63	2035.86	1604.93	2486.92	1051.42	1473.62	1443.44	1880.25	1504.63	1969.57	1734.54	1390.44	2996.08	1944.6	1204.19	2643.08	1604.92	1755.17	1458.03	1625.63
111	rf 1 cOVA112	chicken	cOVA	chicken_cOVA	GAAATTAACGAAGCGGGCCGCGAAGTGGTGGGCAGC	EINEAGREVVGS	334		3332.28	3498.21	3405.83	3867.7	4484.62	2594.28	3119.59	3178.8	3692.12	3716.92	3771.19	3027.72	2914.58	3176.47	3405.34	3381.93	4496.14	3597.24	2805.09	3806.73	3730.12
112	rf 1 cOVA113	chicken	cOVA	chicken_cOVA	GAAGCGGGCCGCGAAGTGGTGGGCAGCGCGGAAGCG	EAGREVVGSAEA	337		9199.18	9765.38	11175.6	9675.12	9458.47	5745.55	6066.82	6733.88	7811.57	7913.81	10023.4	10001.2	10183.5	8094.12	9453.69	9528.72	11370.6	6618.92	8303.9	9257.56	11858.3
113	rf 1 cOVA114	chicken	cOVA	chicken_cOVA	CGCGAAGTGGTGGGCAGCGCGGAAGCGGGCGTGGAT	REVVGSAEAGVD	340		31736.2	34450.2	34757.4	34160.3	31520.5	20626.2	20027.4	24055.1	23562.9	26674.8	38170	36917.5	31044.2	31733.3	34605.7	38025	32726.3	32109.5	24773.8	26683.8	34906.9
114	rf 1 cOVA115	chicken	cOVA	chicken_cOVA	GTGGGCAGCGCGGAAGCGGGCGTGGATGCGGCGAGC	VGSAEAGVDAAS	343		9811.59	10379.5	10743.9	10717.7	8841.1	6704.63	5394.64	6801.99	6529.58	8925.08	10779.2	13115	7534.29	8196.08	10193.2	11841.2	11345.8	8290.26	7455.48	5935.82	10207.4
115	rf 1 cOVA116	chicken	cOVA	chicken_cOVA	GCGGAAGCGGGCGTGGATGCGGCGAGCGTGAGCGAA	AEAGVDAASVSE	346		1514.67	1694.27	1541.01	1679.82	1450.22	860.79	1016.88	1060.68	1358.9	1323.81	2419.98	1741.16	3313.61	1466.67	1611.37	2797.81	1348.43	1793.09	1802.89	1613.59	693.1
116	rf 1 cOVA117	chicken	cOVA	chicken_cOVA	GGCGTGGATGCGGCGAGCGTGAGCGAAGAATTTCGC	GVDAASVSEEFR	349		20521.1	21978	23050.4	22749.5	19313	11985.5	13710.7	15284.2	17640.1	16207.1	23749.4	20799	18213.5	23458.8	20486.8	18006	24763.9	19259.1	18903.8	21684.4	21082.7
117	rf 1 cOVA118	chicken	cOVA	chicken_cOVA	GCGGCGAGCGTGAGCGAAGAATTTCGCGCGGATCAT	AASVSEEFRADH	352		43215	48148.8	47698.3	47253.8	45428.6	39763.2	37150.7	34357	39613.3	37213.9	48262.1	45903.5	48385.7	51537.2	45876.2	43908.2	45962.4	44838.2	42314.9	39513.2	46109.8
118	rf 1 cOVA119	chicken	cOVA	chicken_cOVA	GTGAGCGAAGAATTTCGCGCGGATCATCCGTTTCTG	VSEEFRADHPFL	355		13538.3	13049.8	13449	13476.7	15655.4	10162.7	14693.1	13282.9	14033.5	14338.6	10916.6	11433.4	14616.1	14164.7	11448.5	11442.9	14956.8	15872.1	12880.1	15855.3	13446.1
119	rf 1 cOVA120	chicken	cOVA	chicken_cOVA	GAATTTCGCGCGGATCATCCGTTTCTGTTTTGCATT	EFRADHPFLFCI	358		4779.39	5157.76	5041.5	5198.05	5719.34	3285.3	3895.17	3684.82	4538.23	3625.4	4015.48	4735.78	4368.78	3803.92	5523.4	3915.13	3648.2	4128.53	6278.3	4157.52	3893.94
120	rf 1 cOVA121	chicken	cOVA	chicken_cOVA	GCGGATCATCCGTTTCTGTTTTGCATTAAACATATT	ADHPFLFCIKHI	361		684.33	703.66	785.45	685.73	856.15	762.5	2266.44	2604.67	1034.14	638.46	580.18	483.29	773.38	713.73	853.62	754.87	752.8	1140.05	1818.8	896.78	315.04
121	rf 1 cOVA122	chicken	cOVA	chicken_cOVA	CCGTTTCTGTTTTGCATTAAACATATTGCGACCAAC	PFLFCIKHIATN	364		451.13	438.65	391.9	342.13	483.41	443.8	999.65	493.04	427.33	332.63	312.99	370.74	495.7	360.78	538.65	626.06	566.67	985.09	1007.5	796.12	277.24
122	rf 1 cOVA123	chicken	cOVA	chicken_cOVA	TTTTGCATTAAACATATTGCGACCAACGCGGTGCTG	FCIKHIATNAVL	367		6542.51	4881.78	4380.59	4482.95	5457.26	17778.7	12823	14771.7	9358.49	5607.76	4603.3	4340.76	6071.86	6431.37	5628.39	6377.44	6005.88	7460.13	10218.1	6914.96	5935.43
123	rf 1 cOVA124	chicken	cOVA	chicken_cOVA	AAACATATTGCGACCAACGCGGTGCTGTTTTTTGGC	KHIATNAVLFFG	370		14924.4	15875.4	16630.6	16453.1	16942.5	12080.9	17019.8	15297.2	14144.6	13088.5	13351.9	14695	15589	13498	15132.3	14570.2	17579.2	14455.4	16432.8	16447	14907.9
124	rf 1 cOVA125	chicken	cOVA	chicken_cOVA	GCGACCAACGCGGTGCTGTTTTTTGGCCGCTGCGTG	ATNAVLFFGRCV	373		7202.87	7234.02	7768.16	6546.02	6942.42	4357.56	5256.76	5163.94	5615.1	5846.62	7000.37	5446.37	7347.12	8925.49	7559.3	5877.19	6125.83	2811.38	5249.59	6677.04	6930.97
125	rf 1 cOVA126	chicken	cOVA	chicken_cOVA	AACGCGGTGCTGTTTTTTGGCCGCTGCGTGAGCCCG	NAVLFFGRCVSP	375		2628.34	2840.24	2872.79	2691.53	2626.71	1670.95	1844.18	2098.66	2581.06	2218.99	3129.94	2440.71	3175.8	2392.16	2396.52	3010.49	2328.73	2844.59	2905.84	3132.63	1713.84

## Sheet: s3b enrichment data
cOVA epitope enrichment								Counts per million	129S1/SvImJ					A/J					C3H/HeJ					Bead controls
peptide_id	Antigen	Strain	Protein	Full_name	oligo	Protein sequence	Starting amino acid		1	2	3	4	5	1	2	3	4	5	1	2	3	4	5	1	2	3
0	rf 1 cOVA1	chicken	cOVA	chicken_cOVA	ATGGGCAGCATTGGCGCGGCGAGCATGGAATTTTGC	MGSIGAASMEFC	1		12453.6	14366.1	12892.3	13630.6	15075.3	12368.6	13052.6	14105.1	13321.8	22556	14226.9	15346.1	15109.4	14240.6	13559.4	14943.5	12413.9	12793.8
1	rf 1 cOVA2	chicken	cOVA	chicken_cOVA	ATTGGCGCGGCGAGCATGGAATTTTGCTTTGATGTG	IGAASMEFCFDV	4		2521.27	4188.58	3570.17	3967.27	3768.35	3973.7	4482.53	3588.73	3452.13	4311.14	4103.15	3555.19	5310.87	4148.22	2849.8	2464.86	2988.66	4337.53
2	rf 1 cOVA3	chicken	cOVA	chicken_cOVA	GCGAGCATGGAATTTTGCTTTGATGTGTTTAAAGAA	ASMEFCFDVFKE	7		760.24	734.44	541.23	551.46	623.6	874.88	1281.04	1186.78	868.05	890.67	642.15	705.44	1174.48	796.04	660.52	1139.26	658.14	286.18
3	rf 1 cOVA4	chicken	cOVA	chicken_cOVA	GAATTTTGCTTTGATGTGTTTAAAGAACTGAAAGTG	EFCFDVFKELKV	10		591.69	914.13	766.75	756.45	746.02	801.42	785.64	1249.24	1018.58	776.42	931.58	1539.65	950.77	1063.22	726.99	790.56	950.38	583.57
4	rf 1 cOVA5	chicken	cOVA	chicken_cOVA	TTTGATGTGTTTAAAGAACTGAAAGTGCATCATGCG	FDVFKELKVHHA	13		2579.21	2044.57	1757.6	2173.2	1884.18	1883.33	2699.56	2123.71	2526.38	2732.64	2212.87	4103.87	2049.18	2820.57	2405.29	1684.94	2301.05	4017.69
5	rf 1 cOVA6	chicken	cOVA	chicken_cOVA	TTTAAAGAACTGAAAGTGCATCATGCGAACGAAAAC	FKELKVHHANEN	16		2252.64	1896.29	3625.13	1759.6	2111.81	2230.61	2230.36	1771.65	1866.56	3000.78	2047.06	1823.32	1554.78	1903.33	1470.59	3114.34	2227.37	2578.39
6	rf 1 cOVA7	chicken	cOVA	chicken_cOVA	CTGAAAGTGCATCATGCGAACGAAAACATTTTTTAT	LKVHHANENIFY	19		435.43	429.15	658.22	1066.65	361.53	384.01	582.69	516.73	396.39	839.38	458.25	462.83	315.43	454.49	324.03	407.26	311.88	266.54
7	rf 1 cOVA8	chicken	cOVA	chicken_cOVA	CATCATGCGAACGAAAACATTTTTTATTGCCCGATT	HHANENIFYCPI	22		84.28	80.25	64.84	79.82	45.91	86.82	124.39	176.03	175.62	23.32	60.3	78.38	2.24	148.74	20.77	0	2.46	0
8	rf 1 cOVA9	chicken	cOVA	chicken_cOVA	AACGAAAACATTTTTTATTGCCCGATTGCGATTATG	NENIFYCPIAIM	25		36.87	54.08	74.7	32.65	21.04	53.43	6.55	22.71	5.02	37.31	63.31	41.06	17.9	77.13	41.54	0	0	2.81
9	rf 1 cOVA10	chicken	cOVA	chicken_cOVA	ATTTTTTATTGCCCGATTGCGATTATGAGCGCGCTG	IFYCPIAIMSAL	28		791.85	833.88	847.09	745.56	834.01	911.61	859.84	1044.82	577.03	1098.19	801.94	578.54	854.57	809.81	1312.73	364.67	628.67	1237.29
10	rf 1 cOVA11	chicken	cOVA	chicken_cOVA	TGCCCGATTGCGATTATGAGCGCGCTGGCGATGGTG	CPIAIMSALAMV	31		632.07	778.05	990.85	547.83	489.69	457.48	528.13	692.76	699.96	601.55	470.31	533.75	984.32	410.42	515.12	417.91	201.37	305.82
11	rf 1 cOVA12	chicken	cOVA	chicken_cOVA	GCGATTATGAGCGCGCTGGCGATGGTGTATCTGGGC	AIMSALAMVYLG	34		133.44	406.47	177.59	221.31	86.08	3.34	165.86	68.14	223.28	445.34	229.13	91.45	24.61	380.12	710.37	87.84	228.39	779.97
12	rf 1 cOVA13	chicken	cOVA	chicken_cOVA	AGCGCGCTGGCGATGGTGTATCTGGGCGCGAAAGAT	SALAMVYLGAKD	37		3012.88	2590.61	2535.62	2062.54	2471.43	2587.91	1992.48	2515.52	2400.94	2781.61	2800.76	3271.52	1740.46	2550.63	1919.25	3250.1	2011.27	3184.41
13	rf 1 cOVA14	chicken	cOVA	chicken_cOVA	GCGATGGTGTATCTGGGCGCGAAAGATAGCACCCGC	AMVYLGAKDSTR	40		1241.32	1236.86	1434.83	1137.39	1304.58	1021.81	1294.13	1254.92	1159.07	1203.11	916.5	2362.66	946.29	848.38	830.84	1290.99	1507.84	2561.56
14	rf 1 cOVA15	chicken	cOVA	chicken_cOVA	TATCTGGGCGCGAAAGATAGCACCCGCACCCAGATT	YLGAKDSTRTQI	43		1092.08	1201.97	1004.95	919.71	1080.77	901.6	1486.18	936.93	938.3	981.61	1305.41	1263.45	451.89	1077	1100.87	1102	911.09	1010.03
15	rf 1 cOVA16	chicken	cOVA	chicken_cOVA	GCGAAAGATAGCACCCGCACCCAGATTAACAAAGTG	AKDSTRTQINKV	46		876.12	1276.99	852.72	1269.82	1134.33	811.44	1235.21	1311.7	853	1182.12	1079.3	1028.3	1250.54	1280.83	1358.43	1695.59	1620.8	934.28
16	rf 1 cOVA17	chicken	cOVA	chicken_cOVA	AGCACCCGCACCCAGATTAACAAAGTGGTGCGCTTT	STRTQINKVVRF	49		2472.11	4040.3	3448.95	3089.28	4120.32	3192.32	3640.15	3475.16	3640.3	3525.39	3506.22	2887.08	2539.1	3178.65	3045.04	6966.02	3914.48	2976.79
17	rf 1 cOVA18	chicken	cOVA	chicken_cOVA	ACCCAGATTAACAAAGTGGTGCGCTTTGATAAACTG	TQINKVVRFDKL	52		1374.76	1857.91	1448.93	1792.25	1698.63	1546.07	2343.84	2186.17	1886.63	2818.91	1733.52	1522.85	2067.08	2098.9	1940.02	2755	2396.82	1492.6
18	rf 1 cOVA19	chicken	cOVA	chicken_cOVA	AACAAAGTGGTGCGCTTTGATAAACTGCCGGGCTTT	NKVVRFDKLPGF	55		4363.06	5995.9	4765.39	6240.24	5637.22	4401.12	6387.72	6166.71	6655.9	6309.32	6225.58	5749.89	4693.43	5048.93	4449.17	6045.02	5817.69	5802.08
19	rf 1 cOVA20	chicken	cOVA	chicken_cOVA	GTGCGCTTTGATAAACTGCCGGGCTTTGGCGATAGC	VRFDKLPGFGDS	58		8462.75	5662.7	5661.81	10706.4	4933.29	4581.44	7790.97	5286.56	11006.2	5863.99	4546.33	4206.51	4409.32	5679.71	3726.34	5954.52	4191.98	7196.49
20	rf 1 cOVA21	chicken	cOVA	chicken_cOVA	GATAAACTGCCGGGCTTTGGCGATAGCATTGAAGCG	DKLPGFGDSIEA	61		2796.92	3501.24	3207.93	2975	3902.25	3045.39	4438.89	3730.69	4576.08	3439.12	3418.79	3111.03	2769.53	2401.89	2808.25	3955.48	2912.53	4758.38
21	rf 1 cOVA22	chicken	cOVA	chicken_cOVA	CCGGGCTTTGGCGATAGCATTGAAGCGCAGTGCGGC	PGFGDSIEAQCG	64		7381.2	10196.7	8242.53	6693.74	7726.08	9025.98	8015.75	9278.45	7122.54	8382.12	7277.75	7056.26	7532.3	6128.68	7340.51	5326.33	7418.85	6211.7
22	rf 1 cOVA23	chicken	cOVA	chicken_cOVA	GGCGATAGCATTGAAGCGCAGTGCGGCACCAGCGTG	GDSIEAQCGTSV	67		6845.7	9411.66	9451.85	9643.34	12307.4	7850.56	8164.15	7711.22	7676.98	9023.31	8067.63	10217.7	11125.1	6054.31	5844.99	8209.09	5837.34	10268.7
23	rf 1 cOVA24	chicken	cOVA	chicken_cOVA	ATTGAAGCGCAGTGCGGCACCAGCGTGAACGTGCAT	IEAQCGTSVNVH	70		12569.5	20590.5	27288.6	18025.9	24890.2	14225.2	20367.8	16160.6	14388.1	16367.9	14847.9	16016.1	16755.8	14786	13310.1	15446.6	12256.7	13032.2
24	rf 1 cOVA25	chicken	cOVA	chicken_cOVA	CAGTGCGGCACCAGCGTGAACGTGCATAGCAGCCTG	QCGTSVNVHSSL	73		549.55	975.18	1712.5	792.73	1467.17	230.41	877.3	863.11	421.48	650.52	765.76	571.07	906.02	504.07	602.36	21.29	606.57	143.09
25	rf 1 cOVA26	chicken	cOVA	chicken_cOVA	ACCAGCGTGAACGTGCATAGCAGCCTGCGCGATATT	TSVNVHSSLRDI	76		15687.7	30736.6	28994	25011.8	33597.6	11580.5	17941	9062.67	20456.9	10536.5	12903.4	14409.3	14912.5	14000.9	10360.6	6747.75	8649.18	8349.61
26	rf 1 cOVA27	chicken	cOVA	chicken_cOVA	AACGTGCATAGCAGCCTGCGCGATATTCTGAACCAG	NVHSSLRDILNQ	79		8095.79	7236.25	11571.7	9427.48	15310.6	8191.17	7367.59	7370.52	8858.64	6826.94	7609.38	6972.28	8156.45	5946.89	6031.93	5861.36	5525.46	3683.81
27	rf 1 cOVA28	chicken	cOVA	chicken_cOVA	AGCAGCCTGCGCGATATTCTGAACCAGATTACCAAA	SSLRDILNQITK	82		3608.08	2508.61	2331.25	1839.42	2364.31	1796.51	3105.47	2890.29	2937.83	2786.27	4166.47	3099.83	1595.05	2647.04	2135.27	3564.19	2431.2	2463.36
28	rf 1 cOVA29	chicken	cOVA	chicken_cOVA	CGCGATATTCTGAACCAGATTACCAAACCGAACGAT	RDILNQITKPND	85		1308.04	1659.03	1028.91	981.39	1111.38	958.36	1411.98	1663.76	1259.43	1606.48	1142.61	1325.03	2501.07	1349.69	706.22	1205.81	488.7	794
29	rf 1 cOVA30	chicken	cOVA	chicken_cOVA	CTGAACCAGATTACCAAACCGAACGATGTGTATAGC	LNQITKPNDVYS	88		986.74	1296.18	918.97	1627.18	1249.1	1713.03	1669.49	1158.39	1294.55	1897.93	1691.31	1282.11	1203.56	1200.95	855.77	1977.74	1785.34	813.64
30	rf 1 cOVA31	chicken	cOVA	chicken_cOVA	ATTACCAAACCGAACGATGTGTATAGCTTTAGCCTG	ITKPNDVYSFSL	91		3195.48	3115.71	2835.84	4961.35	2509.68	2911.82	4792.43	3015.21	2654.33	3947.41	3593.65	3030.78	2606.22	3492.66	2571.46	2842.84	2492.6	2062.15
31	rf 1 cOVA32	chicken	cOVA	chicken_cOVA	CCGAACGATGTGTATAGCTTTAGCCTGGCGAGCCGC	PNDVYSFSLASR	94		1557.36	1685.2	2338.3	2329.21	1876.52	1796.51	1874.63	1760.29	1470.17	1419.95	1811.9	1632.96	1711.38	1280.83	1358.43	1051.42	1694.47	1686.19
32	rf 1 cOVA33	chicken	cOVA	chicken_cOVA	GTGTATAGCTTTAGCCTGGCGAGCCGCCTGTATGCG	VYSFSLASRLYA	97		24459.5	18348.8	23034.8	21888	17873.8	14662.6	15728.1	14775.1	17659.6	18487.3	16940.2	23359.8	17559	18724.8	14465	17530.8	13565.6	16702
33	rf 1 cOVA34	chicken	cOVA	chicken_cOVA	TTTAGCCTGGCGAGCCGCCTGTATGCGGAAGAACGC	FSLASRLYAEER	100		31329.7	21300.5	37424	41718.9	23340.8	17657.9	24533.9	18909	18015.8	18676.2	19605.3	22742	15107.1	18066.5	19483.3	17067.7	17578.3	17916.9
34	rf 1 cOVA35	chicken	cOVA	chicken_cOVA	GCGAGCCGCCTGTATGCGGAAGAACGCTATCCGATT	ASRLYAEERYPI	103		29619.6	24346.5	63074.8	21193.2	21322.8	19644.8	21016	24581.7	18620.5	26594.3	33702.6	28689.8	25992.8	25184.1	37284.1	24669.9	21893.1	22908.1
35	rf 1 cOVA36	chicken	cOVA	chicken_cOVA	CTGTATGCGGAAGAACGCTATCCGATTCTGCCGGAA	LYAEERYPILPE	106		4598.33	3862.36	4782.3	5474.72	4041.89	5629.97	4868.81	6064.49	5607.21	4495.34	4051.9	3094.23	3525.66	4371.33	3273.53	2696.44	2674.32	3069.38
36	rf 1 cOVA37	chicken	cOVA	chicken_cOVA	GAAGAACGCTATCCGATTCTGCCGGAATATCTGCAG	EERYPILPEYLQ	109		10682	9971.65	10368	8689.17	10951.2	9029.32	9388.44	8801.47	8964.01	11075.1	10060.4	7401.52	7760.49	8814.29	6804.61	11754.6	10989.5	11155.2
37	rf 1 cOVA38	chicken	cOVA	chicken_cOVA	TATCCGATTCTGCCGGAATATCTGCAGTGCGTGAAA	YPILPEYLQCVK	112		6218.89	4710.19	4179.05	4377.24	4550.71	3529.58	4995.38	4099.78	3519.87	3977.72	4238.82	4490.18	6248.21	5586.05	3643.25	3593.47	4145.32	3798.85
38	rf 1 cOVA39	chicken	cOVA	chicken_cOVA	CTGCCGGAATATCTGCAGTGCGTGAAAGAACTGTAT	LPEYLQCVKELY	115		407.34	533.82	562.37	517	573.86	1038.5	650.34	550.8	604.63	503.63	494.43	653.18	653.23	683.11	552.51	609.56	714.63	642.49
39	rf 1 cOVA40	chicken	cOVA	chicken_cOVA	TATCTGCAGTGCGTGAAAGAACTGTATCGCGGCGGC	YLQCVKELYRGG	118		10564.4	15405.8	10843	13178.9	14226	11901.1	14925	12980.7	12408.6	14933.9	14082.2	10891.4	13597.1	13450	11062.7	15436	12922.2	14623
40	rf 1 cOVA41	chicken	cOVA	chicken_cOVA	TGCGTGAAAGAACTGTATCGCGGCGGCCTGGAACCG	CVKELYRGGLEP	121		12195.5	9069.74	7695.66	8968.53	9072.74	8658.66	11258.7	8068.96	8715.64	10410.6	8468.6	10053.5	15404.6	11309.8	7818.24	9904.68	7917.37	6972.03
41	rf 1 cOVA42	chicken	cOVA	chicken_cOVA	GAACTGTATCGCGGCGGCCTGGAACCGATTAACTTT	ELYRGGLEPINF	124		672.45	835.62	923.2	796.36	1134.33	697.9	833.66	834.72	727.56	851.04	491.41	832.34	709.16	727.18	685.45	713.37	604.12	291.79
42	rf 1 cOVA43	chicken	cOVA	chicken_cOVA	CGCGGCGGCCTGGAACCGATTAACTTTCAGACCGCG	RGGLEPINFQTA	127		1464.3	1517.73	1317.85	1135.58	1191.72	1332.36	1006.06	1147.03	1384.87	1284.71	1187.83	1233.59	704.69	1107.29	1121.64	936.97	388.01	510.63
43	rf 1 cOVA44	chicken	cOVA	chicken_cOVA	CTGGAACCGATTAACTTTCAGACCGCGGCGGATCAG	LEPINFQTAADQ	130		1341.4	1240.35	841.45	1195.44	1252.93	881.56	1139.18	1169.74	1118.93	1345.34	883.34	865.94	1503.33	975.08	1042.71	1072.72	1291.73	552.71
44	rf 1 cOVA45	chicken	cOVA	chicken_cOVA	ATTAACTTTCAGACCGCGGCGGATCAGGCGCGCGAA	INFQTAADQARE	133		33520.9	29014.8	28502.1	28320.5	27174.2	21344.5	31513	23457.3	23108.7	26925.4	25285.2	19918.4	19670.8	24244.8	19769.9	22780	27605.2	30278.5
45	rf 1 cOVA46	chicken	cOVA	chicken_cOVA	CAGACCGCGGCGGATCAGGCGCGCGAACTGATTAAC	QTAADQARELIN	136		6789.51	9666.36	9222.1	7939.98	9658.07	6498.17	9050.18	8148.46	8472.28	9424.35	9834.31	7399.65	6984.22	9566.25	6576.13	11288.8	8435.53	7457.41
46	rf 1 cOVA47	chicken	cOVA	chicken_cOVA	GCGGATCAGGCGCGCGAACTGATTAACAGCTGGGTG	ADQARELINSWV	139		4396.41	6906.54	4658.27	5621.66	5576.01	4424.5	6431.37	6234.85	4919.79	6670.72	5688.94	3900.45	4850.03	4894.68	3958.97	6870.19	8892.31	3136.71
47	rf 1 cOVA48	chicken	cOVA	chicken_cOVA	GCGCGCGAACTGATTAACAGCTGGGTGGAAAGCCAG	ARELINSWVESQ	142		2493.17	3342.49	3367.2	2427.16	2609.15	1903.37	2688.65	3145.81	2107.41	2466.84	2499.28	2691.12	1845.6	3054.7	1748.93	1573.14	2863.42	2025.68
48	rf 1 cOVA49	chicken	cOVA	chicken_cOVA	CTGATTAACAGCTGGGTGGAAAGCCAGACCAACGGC	LINSWVESQTNG	145		2347.45	3215.14	2825.97	2661.17	3135.19	2698.11	3869.3	3333.2	2747.16	3457.77	2879.14	2681.79	2624.11	2908.71	1674.15	4711.44	3251.43	3358.36
49	rf 1 cOVA50	chicken	cOVA	chicken_cOVA	AGCTGGGTGGAAAGCCAGACCAACGGCATTATTCGC	SWVESQTNGIIR	148		13189.2	9523.31	9492.72	9922.7	9570.08	6591.67	7987.38	8216.6	6008.62	7754.92	9436.35	7526.56	6514.42	7409.51	6185.64	11123.8	8089.27	7701.5
50	rf 1 cOVA51	chicken	cOVA	chicken_cOVA	GAAAGCCAGACCAACGGCATTATTCGCAACGTGCTG	ESQTNGIIRNVL	151		2077.06	3321.56	3334.79	3234.4	3435.51	2701.45	2793.4	2895.97	2707.02	2839.9	3593.65	2176.04	3037.98	3007.88	1981.56	3132.98	3197.4	2931.9
51	rf 1 cOVA52	chicken	cOVA	chicken_cOVA	ACCAACGGCATTATTCGCAACGTGCTGCAGCCGAGC	TNGIIRNVLQPS	154		5369.1	8134.68	6662.52	6851.56	8384.1	6120.83	7317.4	7319.41	5943.39	7165.02	6961.19	7896.07	5098.34	7949.38	4843.82	6215.38	5631.06	4980.02
52	rf 1 cOVA53	chicken	cOVA	chicken_cOVA	ATTATTCGCAACGTGCTGCAGCCGAGCAGCGTGGAT	IIRNVLQPSSVD	157		15545.5	26956.3	24230	22758.7	29096.7	16425.7	21465.5	19897	19488.5	22502.3	24317.5	27504.7	18648.4	20391.3	16720.7	28407.1	25454	28219.2
53	rf 1 cOVA54	chicken	cOVA	chicken_cOVA	AACGTGCTGCAGCCGAGCAGCGTGGATAGCCAGACC	NVLQPSSVDSQT	160		17852.5	24219.1	28203.3	21853.5	27587.4	16362.3	18927.5	18261.6	16510.5	20504.1	22448.3	18026	15503.1	17526.7	13954	21318.6	21527.2	16923.7
54	rf 1 cOVA55	chicken	cOVA	chicken_cOVA	CAGCCGAGCAGCGTGGATAGCCAGACCGCGATGGTG	QPSSVDSQTAMV	163		484.59	811.2	882.32	2592.24	843.58	571.01	597.96	420.2	604.63	561.92	657.23	795.02	293.06	371.85	178.63	1216.46	798.12	297.4
55	rf 1 cOVA56	chicken	cOVA	chicken_cOVA	AGCGTGGATAGCCAGACCGCGATGGTGCTGGTGAAC	SVDSQTAMVLVN	166		3443.04	4516.55	4417.25	5462.02	4309.69	4007.09	4860.08	4792.54	4029.16	5005.96	4054.92	3168.88	3872.41	4536.6	3273.53	4911.08	2767.64	3582.81
56	rf 1 cOVA57	chicken	cOVA	chicken_cOVA	AGCCAGACCGCGATGGTGCTGGTGAACGCGATTGTG	SQTAMVLVNAIV	169		10253.6	13328.1	11141.8	10769.9	10251.1	6117.49	10145.7	10283.5	8479.81	10541.2	9674.52	6464.66	8158.69	9202.67	7456.83	6896.81	8555.87	10869.1
57	rf 1 cOVA58	chicken	cOVA	chicken_cOVA	GCGATGGTGCTGGTGAACGCGATTGTGTTTAAAGGC	AMVLVNAIVFKG	172		3799.46	5903.44	4294.63	4524.17	5771.13	5312.74	5281.27	4974.25	4839.51	5705.44	5101.06	4036.68	4695.67	5197.67	3676.49	6872.85	4101.12	4525.51
58	rf 1 cOVA59	chicken	cOVA	chicken_cOVA	CTGGTGAACGCGATTGTGTTTAAAGGCCTGTGGGAA	LVNAIVFKGLWE	175		2649.44	2389.99	2469.38	2109.71	1847.83	2013.56	2105.96	1771.65	2235.36	2275.65	2068.16	1860.64	1883.64	2586.44	1632.61	1692.93	2841.31	1284.99
59	rf 1 cOVA60	chicken	cOVA	chicken_cOVA	GCGATTGTGTTTAAAGGCCTGTGGGAAAAAGCGTTT	AIVFKGLWEKAF	178		1522.24	2004.45	1618.06	1792.25	2140.5	1726.39	2524.97	2595.01	1668.36	2126.42	1528.51	2316.01	2042.47	2041.06	1599.38	2627.23	1935.14	1141.9
60	rf 1 cOVA61	chicken	cOVA	chicken_cOVA	TTTAAAGGCCTGTGGGAAAAAGCGTTTAAAGATGAA	FKGLWEKAFKDE	181		1443.23	1416.55	854.13	888.87	1461.43	1619.53	1957.56	1521.8	1419.99	1583.16	1658.14	1420.21	1306.46	1845.49	1217.19	1719.54	1463.63	1046.51
61	rf 1 cOVA62	chicken	cOVA	chicken_cOVA	CTGTGGGAAAAAGCGTTTAAAGATGAAGATACCCAG	LWEKAFKDEDTQ	184		737.42	1034.5	504.59	968.69	847.4	808.1	1285.4	738.19	797.8	934.97	856.21	1138.41	872.47	1132.08	893.16	955.6	500.97	1840.5
62	rf 1 cOVA63	chicken	cOVA	chicken_cOVA	AAAGCGTTTAAAGATGAAGATACCCAGGCGATGCCG	KAFKDEDTQAMP	187		2484.4	2161.45	1781.56	1872.07	2283.97	2203.9	3485.2	2475.77	2162.6	2977.46	2191.77	2786.3	2022.34	1897.83	2442.68	1738.18	2463.13	2331.49
63	rf 1 cOVA64	chicken	cOVA	chicken_cOVA	AAAGATGAAGATACCCAGGCGATGCCGTTTCGCGTG	KDEDTQAMPFRV	190		4494.74	6390.16	6324.25	5549.1	6348.81	5052.28	6813.28	5808.97	5441.63	7050.78	5800.49	5119.1	4885.82	5164.62	3975.59	4996.26	5640.88	5409.29
64	rf 1 cOVA65	chicken	cOVA	chicken_cOVA	GATACCCAGGCGATGCCGTTTCGCGTGACCGAACAG	DTQAMPFRVTEQ	193		30518.6	37608.3	44616.5	35489.5	37742.8	28417	36202.9	69287.4	26405.3	49782.1	33057.4	24261.2	28182.9	27729.2	24094.5	32149.6	30385.1	31033.3
65	rf 1 cOVA66	chicken	cOVA	chicken_cOVA	GCGATGCCGTTTCGCGTGACCGAACAGGAAAGCAAA	AMPFRVTEQESK	196		8248.54	7831.13	7036.03	6403.5	8057	5683.39	7574.91	12549.2	6309.68	7656.99	6469.78	5479.29	5469.7	6081.86	4760.74	7445.15	6068.18	6427.74
66	rf 1 cOVA67	chicken	cOVA	chicken_cOVA	TTTCGCGTGACCGAACAGGAAAGCAAACCGGTGCAG	FRVTEQESKPVQ	199		16363.6	13809.6	17051.7	20832.2	15394.8	6200.98	8423.85	6479.02	7263.03	16137	5658.8	5598.73	4254.96	4930.49	3755.42	6321.85	5267.6	7103.9
67	rf 1 cOVA68	chicken	cOVA	chicken_cOVA	ACCGAACAGGAAAGCAAACCGGTGCAGATGATGTAT	TEQESKPVQMMY	202		5815.07	4711.94	4687.87	3981.78	4303.95	3696.54	4427.98	4684.65	3763.23	4374.09	3765.5	3338.71	3838.86	4054.57	2833.18	3441.75	3411.05	3852.15
68	rf 1 cOVA69	chicken	cOVA	chicken_cOVA	GAAAGCAAACCGGTGCAGATGATGTATCAGATTGGC	ESKPVQMMYQIG	205		9640.86	8476.6	10797.9	9418.41	8540.96	7079.2	9493.19	9369.3	16748.9	10093.5	28426.6	13132.8	9594.91	32185.9	10693	8102.62	8315.2	8806.93
69	rf 1 cOVA70	chicken	cOVA	chicken_cOVA	CCGGTGCAGATGATGTATCAGATTGGCCTGTTTCGC	PVQMMYQIGLFR	208		4117.25	3419.25	3942.26	2666.61	2685.67	2741.52	3085.83	3588.73	2970.44	3800.52	4103.15	2577.28	3024.55	2748.96	1537.06	3353.91	3533.84	3745.54
70	rf 1 cOVA71	chicken	cOVA	chicken_cOVA	ATGATGTATCAGATTGGCCTGTTTCGCGTGGCGAGC	MMYQIGLFRVAS	211		4229.62	5545.82	3711.11	4720.09	15320.2	3896.9	5351.11	4264.45	4317.68	4751.81	5761.3	4217.71	4474.19	4462.23	3643.25	4785.98	4236.19	3142.32
71	rf 1 cOVA72	chicken	cOVA	chicken_cOVA	CAGATTGGCCTGTTTCGCGTGGCGAGCATGGCGAGC	QIGLFRVASMAS	214		707.57	1236.86	725.87	1309.72	897.14	1138.68	779.1	965.32	597.1	902.33	1302.4	1496.73	986.56	994.36	502.66	761.28	839.87	855.72
72	rf 1 cOVA73	chicken	cOVA	chicken_cOVA	CTGTTTCGCGTGGCGAGCATGGCGAGCGAAAAAATG	LFRVASMASEKM	217		1171.09	1228.14	1353.08	1095.67	1593.42	1449.23	1623.66	1368.49	1078.79	1496.89	1365.71	1170.13	1319.89	1316.63	963.78	1232.43	1100.18	861.33
73	rf 1 cOVA74	chicken	cOVA	chicken_cOVA	GTGGCGAGCATGGCGAGCGAAAAAATGAAAATTCTG	VASMASEKMKIL	220		767.27	1137.42	662.45	1741.46	1182.15	1265.57	1394.52	1027.78	960.88	1347.67	901.43	716.64	751.66	1110.05	589.9	497.76	893.9	889.39
74	rf 1 cOVA75	chicken	cOVA	chicken_cOVA	ATGGCGAGCGAAAAAATGAAAATTCTGGAACTGCCG	MASEKMKILELP	223		2889.98	4272.32	3095.18	5316.9	3795.13	3957	4864.44	4219.03	4084.36	4530.31	4377.5	2918.8	3194.57	4459.48	3315.07	3228.8	5478.8	3397.64
75	rf 1 cOVA76	chicken	cOVA	chicken_cOVA	GAAAAAATGAAAATTCTGGAACTGCCGTTTGCGAGC	EKMKILELPFAS	226		6234.69	8105.02	11674.6	8995.74	7814.07	7546.69	8698.82	9738.4	8334.3	10338.3	8061.6	6882.7	6751.56	8525.07	6580.29	11579	10564.7	8742.4
76	rf 1 cOVA77	chicken	cOVA	chicken_cOVA	AAAATTCTGGAACTGCCGTTTGCGAGCGGCACCATG	KILELPFASGTM	229		15779	14392.2	20716.3	12961.2	15155.7	11664	16112.2	13298.7	11914.4	14327.7	17094	14506.3	23250.1	18945.2	9928.59	14389.9	13013.1	13273.5
77	rf 1 cOVA78	chicken	cOVA	chicken_cOVA	GAACTGCCGTTTGCGAGCGGCACCATGAGCATGCTG	ELPFASGTMSML	232		45633.9	57169.5	49762.4	48490.6	56877.2	36113.9	49174.8	48856.7	41977.6	49117.6	56666.3	95538.6	52256.3	81837.9	34089.5	50505.6	45448.7	46346.5
78	rf 1 cOVA79	chicken	cOVA	chicken_cOVA	TTTGCGAGCGGCACCATGAGCATGCTGGTGCTGCTG	FASGTMSMLVLL	235		13589.6	24367.4	20134.2	19535.2	21376.3	16141.9	19054	19261	15956.1	21821.5	21833.2	17061.2	18261.4	17650.6	12778.4	20597.3	15918.2	22532.2
79	rf 1 cOVA80	chicken	cOVA	chicken_cOVA	GGCACCATGAGCATGCTGGTGCTGCTGCCGGATGAA	GTMSMLVLLPDE	238		2226.3	2410.92	3447.54	2078.87	2247.62	1322.34	1617.12	1646.73	2007.05	1860.62	1839.03	2818.03	941.82	1721.54	1445.67	1405.45	2900.25	1363.54
80	rf 1 cOVA81	chicken	cOVA	chicken_cOVA	AGCATGCTGGTGCTGCTGCCGGATGAAGTGAGCGGC	SMLVLLPDEVSG	241		1255.37	1205.46	1450.34	1282.51	1191.72	841.49	1355.24	976.68	1191.69	1053.89	1233.06	1716.94	997.75	928.25	1067.63	1900.55	596.75	614.44
81	rf 1 cOVA82	chicken	cOVA	chicken_cOVA	GTGCTGCTGCCGGATGAAGTGAGCGGCCTGGAACAG	VLLPDEVSGLEQ	244		6685.92	10285.7	11566	9614.32	9508.87	6768.65	8303.82	8886.64	7734.69	7255.96	9210.24	5749.89	6371.25	6536.34	5624.82	7863.05	8366.77	9418.56
82	rf 1 cOVA83	chicken	cOVA	chicken_cOVA	CCGGATGAAGTGAGCGGCCTGGAACAGCTGGAAAGC	PDEVSGLEQLES	247		1153.53	1144.4	1603.97	1055.76	1212.76	1058.54	1233.02	1107.28	1279.5	1559.84	1495.35	1336.23	984.32	1333.16	1233.8	1509.26	807.94	1307.43
83	rf 1 cOVA84	chicken	cOVA	chicken_cOVA	GTGAGCGGCCTGGAACAGCTGGAAAGCATTATTAAC	VSGLEQLESIIN	250		2844.33	3848.4	3016.25	4825.3	3525.42	3182.3	3723.08	3304.81	3015.6	3385.49	4742.29	5628.59	4062.57	3594.58	2824.87	5597.83	4415.46	3229.3
84	rf 1 cOVA85	chicken	cOVA	chicken_cOVA	CTGGAACAGCTGGAAAGCATTATTAACTTTGAAAAA	LEQLESIINFEK	253		424.89	319.25	311.49	275.73	330.93	474.17	410.28	550.8	373.81	489.64	400.97	253.81	313.19	526.1	527.59	708.05	547.63	258.12
85	rf 1 cOVA86	chicken	cOVA	chicken_cOVA	CTGGAAAGCATTATTAACTTTGAAAAACTGACCGAA	LESIINFEKLTE	256		637.34	465.79	453.85	827.19	623.6	477.51	683.07	840.4	835.44	834.71	747.67	584.13	774.04	614.25	274.18	928.98	481.33	729.47
86	rf 1 cOVA87	chicken	cOVA	chicken_cOVA	ATTATTAACTTTGAAAAACTGACCGAATGGACCAGC	IINFEKLTEWTS	259		1035.9	1270.01	799.16	738.31	1235.71	1302.31	1219.93	1345.77	908.19	1039.9	976.8	2207.77	1821	1410.29	3123.97	1384.15	1829.54	1557.13
87	rf 1 cOVA88	chicken	cOVA	chicken_cOVA	TTTGAAAAACTGACCGAATGGACCAGCAGCAACGTG	FEKLTEWTSSNV	262		10418.7	10938.1	18907.9	14949.4	15878.7	7322.96	11664.6	8398.3	9558.6	10625.1	11703.5	30578.4	19507.5	14331.5	24505.8	8741.46	6605.99	8899.51
88	rf 1 cOVA89	chicken	cOVA	chicken_cOVA	CTGACCGAATGGACCAGCAGCAACGTGATGGAAGAA	LTEWTSSNVMEE	265		1283.46	1221.16	879.5	1110.18	1107.55	687.88	1025.7	1277.63	1076.28	1074.87	1703.37	2681.79	1682.3	1603.1	1678.31	705.39	940.56	743.5
89	rf 1 cOVA90	chicken	cOVA	chicken_cOVA	TGGACCAGCAGCAACGTGATGGAAGAACGCAAAATT	WTSSNVMEERKI	268		1365.98	1386.89	2070.5	1694.3	1415.52	841.49	1660.76	1430.95	945.82	1233.42	1151.66	966.71	1263.96	1200.95	1096.71	1344.23	1215.6	1057.73
90	rf 1 cOVA91	chicken	cOVA	chicken_cOVA	AGCAACGTGATGGAAGAACGCAAAATTAAAGTGTAT	SNVMEERKIKVY	271		791.85	865.28	606.07	618.58	809.14	1045.18	1224.29	1169.74	890.63	997.93	1136.58	1002.17	1156.58	884.18	718.68	1309.62	645.86	395.6
91	rf 1 cOVA92	chicken	cOVA	chicken_cOVA	ATGGAAGAACGCAAAATTAAAGTGTATCTGCCGCGC	MEERKIKVYLPR	274		5973.08	7452.57	5417.97	7276.05	7251.69	7446.51	8633.35	7682.83	6675.97	8151.29	7666.66	5542.74	5360.08	7315.86	6567.82	12263.1	8278.37	7463.02
92	rf 1 cOVA93	chicken	cOVA	chicken_cOVA	CGCAAAATTAAAGTGTATCTGCCGCGCATGAAAATG	RKIKVYLPRMKM	277		897.19	1139.17	844.27	1081.16	966	891.58	1374.88	931.25	1379.85	1562.18	1227.03	1227.99	897.08	1311.13	1383.36	1972.42	1755.87	1321.46
93	rf 1 cOVA94	chicken	cOVA	chicken_cOVA	AAAGTGTATCTGCCGCGCATGAAAATGGAAGAAAAA	KVYLPRMKMEEK	280		521.46	701.3	545.46	656.68	1954.95	961.7	999.51	1283.31	993.49	811.4	690.39	815.55	778.51	1173.4	718.68	1791.41	1436.62	1515.05
94	rf 1 cOVA95	chicken	cOVA	chicken_cOVA	CTGCCGCGCATGAAAATGGAAGAAAAATATAACCTG	LPRMKMEEKYNL	283		445.96	549.52	476.4	517	679.07	687.88	678.71	857.43	629.71	799.74	705.47	701.71	782.98	867.66	639.75	822.51	491.15	575.16
95	rf 1 cOVA96	chicken	cOVA	chicken_cOVA	ATGAAAATGGAAGAAAAATATAACCTGACCAGCGTG	MKMEEKYNLTSV	286		1237.81	605.35	832.99	1618.11	797.67	661.17	925.31	2350.84	965.9	657.51	723.55	528.15	472.03	760.23	618.98	811.86	550.09	224.45
96	rf 1 cOVA97	chicken	cOVA	chicken_cOVA	GAAGAAAAATATAACCTGACCAGCGTGCTGATGGCG	EEKYNLTSVLMA	289		3325.4	4493.87	2935.91	4217.6	4432.12	3416.05	6106.2	4531.34	4440.61	5570.21	5101.06	4297.96	5118.48	5941.38	3414.77	6255.31	5584.4	5740.35
97	rf 1 cOVA98	chicken	cOVA	chicken_cOVA	TATAACCTGACCAGCGTGCTGATGGCGATGGGCATT	YNLTSVLMAMGI	292		3030.44	4260.11	4246.71	4174.07	3672.71	2260.67	4113.72	3276.42	3136.02	4091.97	3409.75	3051.31	3105.09	3412.78	3028.43	3026.5	3303	4099.05
98	rf 1 cOVA99	chicken	cOVA	chicken_cOVA	ACCAGCGTGCTGATGGCGATGGGCATTACCGATGTG	TSVLMAMGITDV	295		2796.92	3947.84	6480.7	3938.24	3399.17	2911.82	4491.26	3577.37	2451.12	3394.82	3274.08	4266.23	3315.38	3330.15	2376.21	3723.9	4059.37	1801.23
99	rf 1 cOVA100	chicken	cOVA	chicken_cOVA	CTGATGGCGATGGGCATTACCGATGTGTTTAGCAGC	LMAMGITDVFSS	298		1365.98	1608.44	1829.48	2403.58	1310.32	868.2	1167.55	1362.81	1061.23	1548.19	1441.08	3075.57	1293.04	1349.69	726.99	681.43	1242.61	1237.29
100	rf 1 cOVA101	chicken	cOVA	chicken_cOVA	ATGGGCATTACCGATGTGTTTAGCAGCAGCGCGAAC	MGITDVFSSSAN	301		3255.17	3694.88	3801.32	3693.35	3781.74	2998.64	3616.14	3952.14	3349.27	3229.27	8640.44	12737.1	8431.62	14034	8254.44	3447.07	2973.92	3767.98
101	rf 1 cOVA102	chicken	cOVA	chicken_cOVA	ACCGATGTGTTTAGCAGCAGCGCGAACCTGAGCGGC	TDVFSSSANLSG	304		10118.4	10735.8	9694.27	10632	10870.8	8231.24	10451.2	9681.61	8738.21	11009.8	13741.5	31343.5	12420.4	18948	10173.7	9241.88	10262.6	11245
102	rf 1 cOVA103	chicken	cOVA	chicken_cOVA	TTTAGCAGCAGCGCGAACCTGAGCGGCATTAGCAGC	FSSSANLSGISS	307		8648.86	10362.4	13966.4	10996.6	8925.45	8087.65	10187.2	8545.94	6781.34	9792.74	18619.5	20989.6	28196.4	14105.6	6837.85	9545.33	7725.82	8540.39
103	rf 1 cOVA104	chicken	cOVA	chicken_cOVA	AGCGCGAACCTGAGCGGCATTAGCAGCGCGGAAAGC	SANLSGISSAES	310		565.35	868.77	731.51	975.94	900.96	554.31	1267.94	891.5	810.35	911.66	2553.54	3051.31	2888.09	2996.86	2426.07	753.3	864.43	962.34
104	rf 1 cOVA105	chicken	cOVA	chicken_cOVA	CTGAGCGGCATTAGCAGCGCGGAAAGCCTGAAAATT	LSGISSAESLKI	313		1495.9	2274.85	1503.9	1774.11	2046.77	2207.24	2586.08	2702.9	2157.58	2527.46	1863.15	3954.57	4248.25	3156.62	1520.45	2462.2	2138.97	2370.77
105	rf 1 cOVA106	chicken	cOVA	chicken_cOVA	ATTAGCAGCGCGGAAAGCCTGAAAATTAGCCAGGCG	ISSAESLKISQA	316		4076.87	6273.28	4303.08	10934.9	6314.38	5616.61	5925.06	6087.21	4756.72	7251.29	5330.18	5580.07	4029.01	5982.7	4224.84	5233.16	5940.48	8627.37
106	rf 1 cOVA107	chicken	cOVA	chicken_cOVA	GCGGAAAGCCTGAAAATTAGCCAGGCGGTGCATGCG	AESLKISQAVHA	319		9073.75	10432.2	8470.86	15582.5	11142.5	10231.4	11494.4	8562.98	8519.95	11368.9	9041.41	8638.84	6507.71	8503.03	7888.87	9715.69	10419.8	10437
107	rf 1 cOVA108	chicken	cOVA	chicken_cOVA	CTGAAAATTAGCCAGGCGGTGCATGCGGCGCATGCG	LKISQAVHAAHA	322		6129.35	10770.6	7169.93	7606.2	9872.32	6077.42	7564	9221.67	8514.93	9895.33	9716.73	6235.12	7377.94	7536.21	5716.21	13122.8	8361.86	9382.08
108	rf 1 cOVA109	chicken	cOVA	chicken_cOVA	AGCCAGGCGGTGCATGCGGCGCATGCGGAAATTAAC	SQAVHAAHAEIN	325		17798.1	23709.7	21116.5	20139.3	23478.5	21074	25605.4	21753.8	21299.9	23656.5	23349.7	19289.5	23780.3	20702.5	16533.8	23368.2	25478.5	24560.6
109	rf 1 cOVA110	chicken	cOVA	chicken_cOVA	GTGCATGCGGCGCATGCGGAAATTAACGAAGCGGGC	VHAAHAEINEAG	328		43634.1	56049.5	42595.3	47948.2	57778.2	39857.2	54202.9	46108.3	45387	52391.2	51459.8	42994.5	39941.1	40879	36399.3	52605.8	54706.9	52454.4
110	rf 1 cOVA111	chicken	cOVA	chicken_cOVA	GCGCATGCGGAAATTAACGAAGCGGGCCGCGAAGTG	AHAEINEAGREV	331		1276.44	1824.76	1560.27	1454.85	1801.92	1308.98	1457.81	1538.84	1382.36	1280.05	2119.41	1129.08	1288.57	1032.92	1478.9	1032.79	1809.89	987.59
111	rf 1 cOVA112	chicken	cOVA	chicken_cOVA	GAAATTAACGAAGCGGGCCGCGAAGTGGTGGGCAGC	EINEAGREVVGS	334		2577.45	4382.22	5536.36	3423.06	3261.44	1729.73	3437.19	2986.82	3524.89	3187.3	4697.07	3346.17	2371.32	2834.34	3265.22	1887.24	2878.15	2508.25
112	rf 1 cOVA113	chicken	cOVA	chicken_cOVA	GAAGCGGGCCGCGAAGTGGTGGGCAGCGCGGAAGCG	EAGREVVGSAEA	337		4852.91	7902.66	6872.53	6844.31	7006.84	4978.81	6976.95	6285.95	5672.44	5642.49	9677.54	11270.2	6201.23	6787	7045.56	9686.41	9633.94	7451.8
113	rf 1 cOVA114	chicken	cOVA	chicken_cOVA	CGCGAAGTGGTGGGCAGCGCGGAAGCGGGCGTGGAT	REVVGSAEAGVD	340		16922	25693.2	22516.1	21403.7	25793.1	16749.7	21782	20504.6	18291.8	22604.9	21287.6	22695.4	16496.3	18587.1	14897	21076.4	24405.3	19502
114	rf 1 cOVA115	chicken	cOVA	chicken_cOVA	GTGGGCAGCGCGGAAGCGGGCGTGGATGCGGCGAGC	VGSAEAGVDAAS	343		4017.17	7412.45	6222.77	13039.2	8108.65	4638.21	6147.66	5076.46	5426.57	5933.94	6575.3	8355.17	4633.03	5577.79	4872.9	7418.53	6136.94	5487.85
115	rf 1 cOVA116	chicken	cOVA	chicken_cOVA	GCGGAAGCGGGCGTGGATGCGGCGAGCGTGAGCGAA	AEAGVDAASVSE	346		983.22	1249.07	997.9	769.15	1581.94	617.76	1158.82	1129.99	669.85	813.73	991.87	852.87	874.7	787.78	689.6	705.39	488.7	1425.27
116	rf 1 cOVA117	chicken	cOVA	chicken_cOVA	GGCGTGGATGCGGCGAGCGTGAGCGAAGAATTTCGC	GVDAASVSEEFR	349		12490.5	18940.2	14673.9	32416.6	18790.1	12388.6	17356.2	15490.6	14829.6	16242	17202.5	14887	11431.6	12893.6	11071	16569.9	19579.8	19353.3
117	rf 1 cOVA118	chicken	cOVA	chicken_cOVA	GCGGCGAGCGTGAGCGAAGAATTTCGCGCGGATCAT	AASVSEEFRADH	352		24810.6	37322.2	38712.3	40971.5	36715.6	25885.8	32826.8	30106.7	27998.4	33666.1	29979.3	27224.8	23563.3	28164.4	19811.5	35711.2	35097.7	33415.3
118	rf 1 cOVA119	chicken	cOVA	chicken_cOVA	GTGAGCGAAGAATTTCGCGCGGATCATCCGTTTCTG	VSEEFRADHPFL	355		10018.4	12497.7	10153.8	10829.7	12475.7	12141.5	13111.5	11453.3	11018.7	13882.4	11896.4	9320.02	10809.6	10541.3	8250.28	12090	14953.1	11612.6
119	rf 1 cOVA120	chicken	cOVA	chicken_cOVA	GAATTTCGCGCGGATCATCCGTTTCTGTTTTGCATT	EFRADHPFLFCI	358		2370.27	3096.52	2470.79	2644.85	2987.9	2865.07	3902.03	3577.37	3000.55	3900.78	2888.19	2093.92	3941.76	3140.09	2455.14	3590.81	4771.54	6009.7
120	rf 1 cOVA121	chicken	cOVA	chicken_cOVA	GCGGATCATCCGTTTCTGTTTTGCATTAAACATATT	ADHPFLFCIKHI	361		221.23	169.22	173.36	170.52	269.71	384.01	449.56	261.2	185.65	452.33	307.51	268.74	208.05	311.25	245.1	489.78	208.74	193.59
121	rf 1 cOVA122	chicken	cOVA	chicken_cOVA	CCGTTTCTGTTTTGCATTAAACATATTGCGACCAAC	PFLFCIKHIATN	364		289.7	736.19	338.27	268.48	334.75	420.74	469.2	511.05	469.15	473.32	425.09	462.83	261.74	344.31	623.13	902.36	176.81	976.37
122	rf 1 cOVA123	chicken	cOVA	chicken_cOVA	TTTTGCATTAAACATATTGCGACCAACGCGGTGCTG	FCIKHIATNAVL	367		8036.1	5596.41	7608.27	9451.06	7257.42	7640.19	5918.52	6348.41	6527.95	7346.89	5411.58	4551.77	4474.19	6070.84	5990.39	5973.15	5928.2	4862.19
123	rf 1 cOVA124	chicken	cOVA	chicken_cOVA	AAACATATTGCGACCAACGCGGTGCTGTTTTTTGGC	KHIATNAVLFFG	370		16133.6	17174.8	15599.9	15747.5	17472.1	13333.6	19383.6	16688.7	15810.6	19331.3	16343.3	23882.3	17438.2	16152.2	13376.6	19495.3	17595.5	15568.5
124	rf 1 cOVA125	chicken	cOVA	chicken_cOVA	GCGACCAACGCGGTGCTGTTTTTTGGCCGCTGCGTG	ATNAVLFFGRCV	373		2173.63	3731.52	2902.08	3127.38	3033.81	2721.48	2828.32	2827.83	2007.05	2793.26	2448.02	2302.94	1984.3	2404.65	1719.85	4069.94	2448.39	1139.09
125	rf 1 cOVA126	chicken	cOVA	chicken_cOVA	AACGCGGTGCTGTTTTTTGGCCGCTGCGTGAGCCCG	NAVLFFGRCVSP	375		675.97	1107.77	762.52	887.06	688.63	714.6	925.31	1005.07	526.85	697.15	823.04	1056.29	827.73	1090.77	1063.48	1133.94	616.4	479.77
126	rf 1 empty	empty	EMPTY	empty_EMPTY	GCTGGAGGGCAGTCTGGGCA	GACCAACG	1		192735	43658.2	13980.5	44044.5	24415.9	288557	95654.3	138331	220282	81268.1	86787.3	70547.7	186965	116517	311616	127813	175786	177017

## Sheet: s3
Bacterial flow cytometry
	e
	Composition of IgG+ bacteria (% of IgG+)
		Serum source
		C57BL/6J				129/SvImJ
	Peptide set:	1	2	3	4	1	2	3	4
	129/SvImJ	22.1732	6.62914	1.72692	2.25757	73.7534	79.4787	93.4365	86.14
	C57BL/6J	71.8789	92.7663	98.162	97.4859	4.65262	0.65164	4.06564	3.72469
	Control	5.94788	0.604545	0.111089	0.256542	21.594	19.8697	2.49791	10.1353

## Sheet: s4
cOVA and KLH reactive antibodies (OD450nm)
a					b					c
	cOVA-reactive IgE					cOVA-reactive IgG1					cOVA-reactive IgG2
Cohort	SPF	Pet shop	Pet shop		Cohort	SPF	Pet shop	Pet shop		Cohort	SPF	Pet shop	Pet shop
Immunization	KLH	cOVA	KLH		Immunization	KLH	cOVA	KLH		Immunization	KLH	cOVA	KLH
	0.00223	0.84058	-0.00337			0.00325	0.81965	0.00385			-0.03913	0.88407	-0.05963
	0.00548	0.27398	0.00258			0.01665	0.6897	0.0133			-0.04338	0.56372	-0.06608
	0.00513	0.24888	0.00758			-0.00055	0.59275	0.0036			-0.05313	0.15247	-0.01388
	0.00213	0.76318	0.00478			0.01725	0.633	0.00855			0.02427	0.56037	-0.03328
	0.00363	0.11738	0.00808			-0.00155	0.8563	0.0025			-0.04723	0.72492	-0.03818
	-0.00582		-0.00287			-0.0009		0.0066			-0.04658		-0.05138
	-0.00227		0.00138			-0.00175		-0.0014			-0.06183		-0.06098
	-0.00042		0.01418			0.00705		0.01655			-0.05483		0.08217
	-0.00347		0.00983			0.01475		0.0012			-0.05203		-0.05188
	0.00398		0.00643			0.00265		-0.0015			-0.05393		-0.02983
d					e					f
	KLH-reactive IgE					KLH-reactive IgG1					KLH-reactive IgG2
Cohort	SPF	Pet shop	Pet shop		Cohort	SPF	Pet shop	Pet shop		Cohort	SPF	Pet shop	Pet shop
Immunization	KLH	cOVA	KLH		Immunization	KLH	cOVA	KLH		Immunization	KLH	cOVA	KLH
	0.51727	0.00927	0.05277			0.80723	-0.01417	0.92943			0.02998	0.00713	1.56088
	0.41212	0.01602	0.83312			0.92153	-0.02212	0.90763			0.08703	0.00438	0.69123
	0.41647	0.00257	0.38562			0.87088	-0.02527	0.86903			0.15988	0.03493	1.19788
	0.36582	0.01022	0.10932			0.94593	-2e-05	0.99238			0.04768	0.03553	1.90998
	0.57392	0.00267	0.71922			0.95228	-0.02512	0.98223			0.10443	0.01548	1.15268
	0.27962		0.14612			0.87193		0.87948			0.02323		0.96953
	0.14537		0.12542			0.89688		0.91733			0.12263		1.54088
	0.50827		0.37632			0.85598		0.93058			0.05373		0.31413
	0.58212		0.39017			0.85238		0.90743			0.02943		0.59983
	0.30057		0.44347			0.90508		0.95843			0.04693		0.96053

## Sheet: s6
Maternal immunization and pet shop perinatal + adulthood sensitization
b					c
	│ΔmaxTemp│ (°C)					cOVA-reactive IgE (ug/ml)					cOVA-reactive IgG1 (ug/ml)					cOVA-reactive IgG2 (ug/ml)
Sensitization	p7	p7	null		Sensitization	p7	p7	null		Sensitization	p7	p7	null		Sensitization	p7	p7	null
Dam	naïve	immune	immune		Dam	naïve	immune	immune		Dam	naïve	immune	immune		Dam	naïve	immune	immune
	5.4	0	0			0.097	0	0.003			7.929	0.729	2.206			1	0.729	1.693
	5.8	0	0			0.227	0.001	0.004			7.262	0.97	2.234			0.381	0.97	0
	6.8	0	0.1			0.074	0.013	0.01			23.938	0.716	2.247			0	0.716	0
	1.1	0	0.2			0.043	0.002	0.001			4.31	0.713	2.76			0	0.713	0.455
	2.6	0	0			0.04	0.009	0.001			24.084	1.243	1.84			1.018	1.243	0
	1	1.5	0			0.007	0.003	0.004			1.759	0.725	1.815			0.385	0.725	0
	7.6	0	0.6			0.031	0.004	0.001			4.432	0.797	2.668			0.443	0.797	0
	2.6	0	1.3			0.02	0.011	0.001			5.274	1.003	2.839			1.759	1.003	0
	6	0	0			0.012	0	0.003			16.818	0.855	2.343			4.432	0.855	0
	4	0	0.7			0.013	0	0.002			9.451	0.945	2.618			5.274	0.945	0
		0	0.4				0	0.003				0.918	1.667				0.918	0
		0					0.002					0.576					0.576
		0					0					0.915					0.915
		0					0.007					1.144					1.144
		0					0					0.686					0.686
		0.1					0.001					1.383					1.383
		0.1					0.002					1.09					1.09
		0					0.005					1.187					1.187
		0					0.002					1.484					1.484
e					f
	│ΔmaxTemp│ (°C)					cOVA-reactive IgE (ug/ml)			cOVA-reactive IgG1 (ug/ml)			cOVA-reactive IgG2 (ug/ml)
Timepoint:	d72				Timepoint:	d56	d70		d56	d70		d56	d70
	0.5					0.127	0.027		0.21	215.395		0.218	43.669
	3.9					0.048	0.068		0.212	109.566		0.354	15.296
	0.2					0.126	0.326		0.368	114.215		3.359	52.832
	0					0.011	0.034		0.236	71.559		0.092	82.601
	0.8					0.106	0.026		0.213	159.401		0.054	15.211
	0					0.11	0.005		0.211	54.514		0.589	51.969
	0.7					0.111	0.068		0.225	156.388		0.861	75.975
	1					0.039	0.014		0.236	64.458		1.102	38.68

## Sheet: s7
Listeria experiments
b					c					d	cOVA-reactive antibodies (OD450nm) (representative of three experiments)
	│ΔmaxTemp│ (°C)					cOVA-reactive IgE (ug/ml)						cOVA-reactive IgG1
	Lm	Lm-cOVA	Lm-cOVA (no sens.)			Lm	Lm-cOVA	Lm-cOVA (no sens.)			Dilution Factor	Lm				Lm-cOVA				Lm-cOVA (no sens.)
	10.9	7.4	0.5			0.287	0.111	0.008			100	1.17427	1.42256	1.34115	1.28757	1.16207	1.41021	1.33905	1.39277	-0.10458	0.110958	0.6064	0.097817
	11.8	6.8	0			0.283	0.099	0.018			300	1.08267	1.40591	1.3937	1.29722	1.14397	1.29951	1.31065	1.34912	-0.10248	0.297458	0.2295	0.076667
	10.7	10.1	0.8			0.172	0.12	0.078			900	1.07802	1.36901	1.34335	1.30022	1.05342	1.30176	1.30305	1.30357	-0.10288	0.002758	0.0747	0.018217
	9.7	10.8	0.8			0.25	0.055	0.028			2700	0.869517	1.24591	1.2548	1.28732	0.966767	1.29181	1.23435	1.31637	-0.00498	0.005158	0.00535	0.028717
	8.9	11	0.1			0.118	0.143	0.015			8100	0.785167	1.14011	1.1	1.17167	0.761917	1.25516	1.1349	1.26247	-0.05403	-0.00899	-0.01505	0.034217
	11.1	10.6	0.7			0.172	0.11	0.01			24300	0.561867	0.774608	0.97345	0.907267	0.635067	1.16241	0.94405	1.09152	-0.07893	-0.00139	0.02615	-0.00218
	10.4	4.7	0.5			0.123	0.071	0.013			72900	0.189867	0.419458	0.65635	0.505567	0.598917	0.798258	0.59985	0.811467	0.011967	-0.00814	-0.0131	-0.00388
	10.5	4.6	0.1			0.189	0.076	0.009
	10.4	3.4	0.4			0.33	0.02	0.004				cOVA-reactive IgG2b
		4	0				0.001	0.019			Dilution Factor	Lm				Lm-cOVA				Lm-cOVA (no sens.)
		7.2					0.079				100	0.3701	0.093608	0.266908	0.049558	1.1429	1.55721	1.49921	1.37456	0.21275	0.574408	0.456108	0.054308
		6.8					0.064				300	0.19465	0.050258	0.215258	0.033208	1.0618	1.41786	1.33851	1.27141	0.0799	0.216408	0.183758	0.046558
		3.4					0.03				900	0.1068	0.035308	0.142908	0.018208	0.8966	1.36451	1.25241	1.15651	0.0459	0.104308	0.075808	0.032808
		3					0.085				2700	0.04915	0.021758	0.099458	0.009508	0.5505	1.19891	0.959458	1.04081	0.04735	0.025158	0.018308	0.013158
		6.2					0.128				8100	0.02795	0.012008	0.034608	0.003958	0.24935	0.938508	0.537958	0.803958	0.047	0.010808	-0.00059	0.015508
		7.1					0.084				24300	0.01055	0.015708	0.037758	0.013458	0.12645	0.454058	0.250008	0.528308	0.013	0.011358	0.015408	0.018508
		6.9					0.025				72900	0.0027	0.001208	0.038408	0.012758	0.05455	0.208758	0.133208	0.276308	0.0194	0.000758	0.000658	0.008858
		2.8					0.033
		6.1					0.06					cOVA-reactive IgG2c
		4.9					0.051				Dilution Factor	Lm				Lm-cOVA				Lm-cOVA (no sens.)
		6.1					0.058				100	0.080475	0.007608	0.020408	0.08495	1.53757	1.69516	1.62111	1.538	0.301925	0.798108	0.524308	0.1306
		4.7					0.071				300	0.030325	0.003008	0.002908	0.0813	1.41013	1.67351	1.51431	1.4149	0.107775	0.322258	0.200158	0.03795
											900	0.011225	0.001958	-0.00124	0.0551	1.32207	1.57241	1.32031	1.2699	0.044375	0.124208	0.065908	0.0182
											2700	0.006175	0.002408	-0.01079	0.0131	1.15797	1.41696	1.03066	1.08205	0.012225	0.046958	0.015358	0.01785
											8100	0.001175	-0.00174	-0.01329	0.0004	0.753075	1.23456	0.567008	0.8008	0.002675	0.017558	-0.00404	0.00205
											24300	-0.00218	-0.00334	-0.01479	-0.00105	0.375675	0.769108	0.248058	0.42335	0.000675	0.002158	-0.00044	-0.00265
											72900	-0.00013	-9.2e-05	-0.01249	-0.0062	0.154725	0.375358	0.081208	0.1707	-0.00283	0.001608	0.007508	0.0005
f
	Mass (%d0)
	Day	PBS											Lm: 1 x 10^4											5 x 10^4
	0	1	1	1	1	1	1	1	1	1	1	1	1	1	1	1	1	1	1	1	1	1	1	1	1	1	1	1	1	1	1	1	1
	1	1.00526	1.01705	1.02785	1.02711	1.05919	1.02538	1.05817	0.984703	0.999399	1.0174	1.02347	1.01491	0.974893	1.01246	0.993926	1.00226	0.974863	1.01972	1.0171	1.01395	1.02243	1.0174	1.00689	1.0046	0.991132	0.99943	0.959842	1.01997	0.998918	0.994286	0.992529	1.01599
	2	0.994737	0.992299	0.995631	1.01355	1.0335	1.02007	1.08038	1.0034	1.02706	1.03005	1.04577	0.960411	0.944444	0.985269	0.971839	0.980181	0.944809	0.984459	0.996579	0.934922	1.02302	1.0087	0.959724	0.962622	0.931142	0.939601	0.910633	0.968291	0.960519	0.942857	0.95	0.960332
	3	0.996316	1.00825	0.981431	1.01355	1.01898	1.0242	1.03755	0.965439	0.998797	0.998946	1.03169	0.979434	0.955662	0.982436	0.980674	0.996036	0.969945	0.99223	0.985747	0.914003	1.01417	1.02338	0.971383	0.958597	0.965571	0.97265	0.920249	0.952437	0.938886	0.94	0.935632	0.951451
	4	0.996842	1.00495	0.997815	1.02062	1.02848	1.04073	1.0661	0.986402	1.01503	1.01581	1.04695	0.998972	0.972756	0.985836	1.00166	1.01019	0.986339	1.04124	1.06043	0.909936	1.04073	1.06417	0.993111	0.991374	1.00209	0.992023	0.97681	0.933647	0.931855	0.938857	0.954598	0.976317
	5	1.00684	1.0187	1.00492	1.03712	1.05081	1.06671	1.08302	1.02323	1.01323	1.03163	1.06221	1.01182	0.98344	0.991501	1.03589	1.02944	0.998361	1.04602	1.02623	0.794306	1.06612	1.06362	1.02862	1.00748	1.03286	1.01425	1.02262	0.867293	0.962142	1.01771	0.986782	0.975133
	6	1.00789	1.01155	1.01529	1.05952	1.07203	1.09622	1.08778	1.03059	1.0012	1.04481	1.08157	1.03342	0.990919	0.98017	1.04197	1.04813	1.00382	1.06216	1.05017	0.847763	1.08619	1.0832	1.0265	1.0069	1.04747	1.01823	1.01131	0.933059	1.01352	1.04571	1.00575	1.02368
	7	0.996842	1.00275	1.00928	1.03241	1.05304	1.0608	1.10894	1.04419	1.02105	1.05166	1.09742	1.02314	0.98985	0.985269	1.03534	1.02208	0.99071	1.06216	1.05245	0.870424	1.08737	1.08864	1.01855	0.985049	1.04591	1.0057	1.00396	0.965355	1.01568	1.02971	0.995402	1.01303
	8	1.02211	1.03685	1.03058	1.06895	1.08934	1.08796	1.10894	1.04419	1.02105	1.05166	1.09742	1.05501	1.01282	1.0085	1.06019	1.06285	1.02076	1.06216	1.05245	0.870424	1.08737	1.08864	1.04716	1.01955	1.08086	1.02678	1.0543	0.965355	1.01568	1.02971	0.995402	1.01303
	9	0.991053	1.02145	1.00164	1.03595	1.05639	1.06198	1.12533	1.05439	1.02646	1.05957	1.07453	1.02931	1.00534	1.00397	1.03092	1.02775	0.999454	1.05917	1.05644	0.870424	1.06907	1.11582	1.03816	0.9954	1.0579	0.994302	1.05656	1.01351	1.02975	1.06629	0.990805	1.01066
	10	1.02842	1.0385	1.02676	1.03948	1.07538	1.0673	1.09254	1.01983	0.999399	1.04586	1.03991	1.04113	1.0016	0.996034	1.04252	1.04134	1.02295	1.01913	1.03307	0.868681	1.06553	1.07395	1.02544	0.993675	1.06834	0.993162	1.02206	1.02525	1.00324	1.02457	0.968966	1.00296
	11	1.00368	1.02035	1.01256	1.03595	1.04299	1.07084	1.11634	1.04363	1.03488	1.08118	1.08509	1.02982	1.00107	0.991501	1.05577	1.01869	0.996175	1.05081	1.06442	0.907612	1.09799	1.09679	1.01272	0.995975	1.07199	1.02963	1.04072	1.05931	1.04651	1.03943	0.987356	1.05447
	12	0.991053	1.0154	1.02676	1.01591	1.04411	1.05195	1.10841	1.04703	1.04991	1.06906	1.08685	1.02262	0.991453	0.983569	1.0508	1.01302	0.984153	1.03527	1.0496	0.924463	1.08678	1.12289	1.03498	1.03278	1.08398	1.03362	1.056	1.07868	1.0357	1.02743	0.997126	1.04618
	13	0.986316	1.0033	1.01529	1.00943	1.0335	1.049	1.10576	1.03739	1.03849	1.06589	1.10094	1.00206	0.973825	0.972238	1.00055	1.01416	0.977049	1.04124	1.05701	0.929692	1.09563	1.11909	1.02173	1.03508	1.04903	1.00285	1.0509	1.06518	1.03245	1.04857	1.00172	1.05506
	14	1.00263	1.02365	1.02895	1.03595	1.06198	1.06612	1.1285	1.06346	1.0439	1.07591	1.1162	1.00154	0.985043	1.00057	1.02982	1.02944	1.00765	1.05858	1.08324	0.964555	1.11629	1.13051	1.03445	1.04715	1.03547	1	1.06787	1.0687	1.03461	1.09829	1.00862	1.05388
	15	1.01263	1.0352	1.03277	1.05009	1.08654	1.08973	1.14648	1.05552	1.05953	1.07327	1.09155	1.0108	0.997863	1.01926	1.03755	1.03341	1.01858	1.05559	1.10718	0.958745	1.10095	1.13431	1.02756	1.05578	1.03912	1.01254	1.05939	1.04345	1.03948	1.064	1.03736	1.06986
	16	1.00368	1.04345	1.02676	1.04184	1.07147	1.09209	ND	ND	ND	ND	ND	1.02571	1.02724	1.0119	1.04693	1.04247	1.00055	ND	ND	ND	ND	ND	1.0106	1.05865	1.06364	1.02621	1.07183	ND	ND	ND	ND	ND
	17	0.998947	1.0374	1.04915	1.05952	1.06533	1.10921	1.08937	1.03229	1.0433	1.06537	1.06808	1.03342	1.01015	1.00737	1.06516	1.03058	1	1.02989	1.04618	0.979082	1.07202	1.10549	1.03975	1.07418	1.08451	1.0433	1.08541	1.00705	1.0265	1.04686	1	1.03197
	18	1.01105	1.0275	1.03823	1.04184	1.07314	1.12338	ND	ND	ND	ND	ND	1.02159	1	1.02889	1.06184	1.01642	1.00656	ND	ND	ND	ND	ND	1.05405	1.0506	1.10433	1.04615	1.0543	ND	ND	ND	ND	ND
g					h
	│ΔmaxTemp│ (°C)					cOVA-reactive IgE (ug/ml)				cOVA-reactive IgG1 (ug/ml)				cOVA-reactive IgG2 (ug/ml)
	PBS	1 x 10^4	5 x 10^4	Lm dose (CFU)		PBS	1 x 10^4	5 x 10^4		PBS	1 x 10^4	5 x 10^4		PBS	1 x 10^4	5 x 10^4
	7.8	7.7	7.5			0.226	0.287	0.264		12.068	30.171	15.008		0	0	0.898
	4.5	5.8	7.2			0.094	0.192	0.13		12.72	15.685	16.557		0	0	0.411
	6.8	6.7	6			0.09	0.124	0.115		31.503	9.206	7.069		0	0	1.065
	6	6.1	10.3			0.084	0.408	0.096		9.623	20.013	16.484		0	0	1.296
	5.5	2.7	10.9			0.295	0.078	0.437		11.416	5.623	18.505		0	0	0
	6.2	8.6	8.7			0.135	0.26	0.069		14.119	16.459	6.203		0	0	0
	6.7	9.9	9.9			0.07	0.232	0.299		24.057	18.447	8.628		0	0	0.153
	6.4	9.4	8.9			0.102	0.396	0.186		22.445	15.431	7.132		0	2.666	0
	7	8.6	9.1			0.155	0.07	0.123		24.112	13.992	8.529		1.678	0	0.506
	6	10.3	9.1			0.154	0.073	0.107		36.316	23.975	27.446		0	0	0
	7.1	9				0.155	0.157			16.301	23.709			0	0.876

## Sheet: s8
	d							e
	Reactive antibodies (OD450nm)							Ortholog-mediated anaphylaxis
		SPF (cOVA-immunized)							│ΔmaxTemp│ (°C)
	Egg white	Chicken	Duck	Macaw	Turtle	BSA		Challenge	cOVA	dOVA	qOVA	qOVA
		0.7729	0.5238	0.2692	0.3359	0.000833		Dose (ug)	75	75	75	250
		1.064	0.80605	0.3199	0.60055	-0.00587			6.6	5.3	2.8	4.3
		1.332	0.69875	0.42305	0.30795	0.015683			6.9	5	3	7.2
		1.4566	0.89745	0.80065	0.2566	0.002083			6.7	0.2	0.3	8
		1.1344	0.66745	0.6711	0.2628	0.009383			7	3.3	0.7	3.7
		1.00065	0.7208	0.83765	0.1107	0.048833			6.3	1.3	0.8	5.7
		2.3778	0.60785	0.2622	0.3995	0.016733			9.4	5.2	2.6	3.5
		0.976067	0.904967	0.464417	0.270067	-0.00862			4.5	2.4	2.8	4.2
		1.08382	0.701017	0.434767	0.234667	0.000833			7.3	2.2	0.6	5.3
		1.49757	0.837367	0.323117	0.557967	0.002383			6	0.3	0
		0.964717	0.634167	0.244617	0.200217	-0.00672			8		0
		0.873067	0.860217	0.839917	0.271667	0.007633			7.4		4.2
		1.01282	0.726867	0.326667	1.00552	-0.00412			7.7		3
		0.765667	0.569317	0.642117	0.256417	0.004733			5.6
									7.3

## Sheet: s8g enrichment data
OVA epitope enrichment								Counts per million	cOVA-immunized								dOVA-immunized					Bead controls
peptide_id	Antigen	Strain	Protein	Full_name	oligo	Protein sequence	Starting amino acid		1	2	3	4	5	6	7	8	1	2	3	4	5	1	2	3	4	5	6	7	8	9	10	11	12
0	rf 1 cOVA1	chicken	cOVA	chicken_cOVA	ATGGGCAGCATTGGCGCGGCGAGCATGGAATTTTGC	MGSIGAASMEFC	1		16727.6	11592.5	6945.29	4135.04	3620.29	6138.36	5422.42	3473.96	5118.58	9516.1	6159.55	6080.46	6468.32	6518.96	7557.72	5809.09	6733.12	6569.4	7315.47	6435.8	6247.93	6501.34	7282.96	8129.15	7455.11
1	rf 1 cOVA2	chicken	cOVA	chicken_cOVA	ATTGGCGCGGCGAGCATGGAATTTTGCTTTGATGTG	IGAASMEFCFDV	4		1563.13	982.79	483.28	783	662.81	1844.16	920.86	628.41	1062.05	1125.65	1301.9	1544.08	897.68	1376.99	1538.63	1162.51	1057.62	1372.94	1576.26	1323.07	1010.37	1339.97	1477.7	1273.15	1272.66
2	rf 1 cOVA3	chicken	cOVA	chicken_cOVA	GCGAGCATGGAATTTTGCTTTGATGTGTTTAAAGAA	ASMEFCFDVFKE	7		10.37	31.4	17.36	29.12	53.03	83.31	57.08	53.11	51.9	70.61	63.97	71.9	25.02	18.3	33.86	58.82	30.74	69.12	67.36	40.95	52	57.26	45.89	64.61	56.93
3	rf 1 cOVA4	chicken	cOVA	chicken_cOVA	GAATTTTGCTTTGATGTGTTTAAAGAACTGAAAGTG	EFCFDVFKELKV	10		34.58	40.82	40.51	61.48	46.4	162.83	194.07	66.38	55.9	29.08	60.2	68.47	90.71	77.77	60.19	62.28	46.12	97.39	94.31	50.4	48.29	61.08	110.14	91.21	46.89
4	rf 1 cOVA5	chicken	cOVA	chicken_cOVA	TTTGATGTGTTTAAAGAACTGAAAGTGCATCATGCG	FDVFKELKVHHA	13		169.45	301.43	167.84	427.09	169.68	318.09	1027.41	238.97	307.43	303.22	417.66	267.05	294.01	233.31	379.95	397.88	270.55	370.73	373.86	318.17	404.89	366.49	509.39	437.05	247.83
5	rf 1 cOVA6	chicken	cOVA	chicken_cOVA	TTTAAAGAACTGAAAGTGCATCATGCGAACGAAAAC	FKELKVHHANEN	16		155.62	153.85	81.03	106.77	185.59	280.22	247.34	132.76	167.69	299.07	323.59	219.12	222.07	182.99	233.24	290.63	298.22	292.18	266.08	182.71	226.59	213.78	279.94	266.03	247.83
6	rf 1 cOVA7	chicken	cOVA	chicken_cOVA	CTGAAAGTGCATCATGCGAACGAAAACATTTTTTAT	LKVHHANENIFY	19		17.29	9.42	23.15	12.94	57	64.38	220.7	53.11	35.93	4.15	63.97	34.24	40.66	18.3	63.95	44.98	24.6	31.42	60.63	63	14.86	38.18	41.3	34.2	30.14
7	rf 1 cOVA8	chicken	cOVA	chicken_cOVA	CATCATGCGAACGAAAACATTTTTTATTGCCCGATT	HHANENIFYCPI	22		10.37	3.14	8.68	12.94	7.95	11.36	22.83	17.7	11.98	20.77	22.58	10.27	3.13	27.45	22.57	10.38	27.67	12.57	6.74	15.75	26	15.27	9.18	0	10.05
8	rf 1 cOVA9	chicken	cOVA	chicken_cOVA	AACGAAAACATTTTTTATTGCCCGATTGCGATTATG	NENIFYCPIAIM	25		10.37	6.28	2.89	6.47	3.98	30.29	19.03	17.7	23.96	37.38	60.2	13.69	9.38	18.3	33.86	17.3	52.27	31.42	30.31	25.2	26	38.18	45.89	34.2	20.09
9	rf 1 cOVA10	chicken	cOVA	chicken_cOVA	ATTTTTTATTGCCCGATTGCGATTATGAGCGCGCTG	IFYCPIAIMSAL	28		44.96	94.2	63.67	87.36	119.31	219.63	117.96	79.66	155.71	153.69	131.69	205.42	228.33	128.09	274.62	204.13	227.51	223.06	205.45	211.06	163.44	202.33	211.1	201.42	150.71
10	rf 1 cOVA11	chicken	cOVA	chicken_cOVA	TGCCCGATTGCGATTATGAGCGCGCTGGCGATGGTG	CPIAIMSALAMV	31		418.45	339.11	266.24	569.46	239.94	780.08	650.69	247.82	726.66	760.12	914.34	1318.12	922.71	1038.46	1121.06	972.22	707.13	945.67	1225.98	1077.36	869.21	954.4	899.47	961.51	1001.38
11	rf 1 cOVA12	chicken	cOVA	chicken_cOVA	GCGATTATGAGCGCGCTGGCGATGGTGTATCTGGGC	AIMSALAMVYLG	34		65.71	43.96	43.41	48.53	70.26	102.24	129.38	57.53	63.88	74.77	109.12	47.93	112.6	324.8	165.52	89.96	73.79	125.67	171.77	113.41	107.72	236.69	183.57	95.01	77.03
12	rf 1 cOVA13	chicken	cOVA	chicken_cOVA	AGCGCGCTGGCGATGGTGTATCTGGGCGCGAAAGAT	SALAMVYLGAKD	37		363.12	354.81	231.51	440.04	332.73	727.06	646.88	358.46	786.55	780.89	899.29	647.08	982.13	1134.53	978.1	788.85	971.54	782.3	906.01	733.99	742.92	790.24	848.99	855.1	964.54
13	rf 1 cOVA14	chicken	cOVA	chicken_cOVA	GCGATGGTGTATCTGGGCGCGAAAGATAGCACCCGC	AMVYLGAKDSTR	40		228.24	191.53	138.91	342.97	189.56	405.18	445.21	168.17	443.18	361.37	643.42	380.03	394.1	480.34	522.91	771.55	467.32	534.1	572.57	450.47	438.32	622.27	582.82	627.07	365.05
14	rf 1 cOVA15	chicken	cOVA	chicken_cOVA	TATCTGGGCGCGAAAGATAGCACCCGCACCCAGATT	YLGAKDSTRTQI	43		179.83	103.62	130.22	145.6	136.54	268.86	243.53	128.34	267.51	274.14	425.19	356.06	272.12	393.43	346.1	515.52	384.31	358.16	333.44	396.92	378.89	393.21	247.81	387.65	231.09
15	rf 1 cOVA16	chicken	cOVA	chicken_cOVA	GCGAAAGATAGCACCCGCACCCAGATTAACAAAGTG	AKDSTRTQINKV	46		131.41	59.66	101.29	122.95	161.73	208.27	205.48	106.21	199.63	232.61	297.25	222.54	159.52	210.44	229.48	439.4	338.19	311.03	306.5	220.51	267.45	236.69	178.98	269.83	234.44
16	rf 1 cOVA17	chicken	cOVA	chicken_cOVA	AGCACCCGCACCCAGATTAACAAAGTGGTGCGCTTT	STRTQINKVVRF	49		681.28	577.74	503.53	964.2	595.21	1154.97	1042.63	548.75	958.24	1088.27	1516.37	1568.05	1151.04	1500.51	1738.01	1508.49	1383.52	1495.47	1583	1423.88	1303.82	1584.3	1340.03	1546.78	1038.22
17	rf 1 cOVA18	chicken	cOVA	chicken_cOVA	ACCCAGATTAACAAAGTGGTGCGCTTTGATAAACTG	TQINKVVRFDKL	52		207.5	185.25	109.97	213.55	220.05	420.33	407.16	141.61	339.38	382.14	447.76	393.72	497.32	338.53	590.62	525.9	430.43	468.12	532.16	459.93	401.18	450.47	394.67	326.84	281.33
18	rf 1 cOVA19	chicken	cOVA	chicken_cOVA	AACAAAGTGGTGCGCTTTGATAAACTGCCGGGCTTT	NKVVRFDKLPGF	55		729.69	706.48	726.36	1142.15	774.17	1598.02	1392.7	615.13	1692.89	1536.86	1787.29	1807.71	2192.6	1825.31	3348.12	1428.92	1810.87	2145.81	2047.79	1745.2	1608.42	1744.63	1766.82	1664.6	1580.78
19	rf 1 cOVA20	chicken	cOVA	chicken_cOVA	GTGCGCTTTGATAAACTGCCGGGCTTTGGCGATAGC	VRFDKLPGFGDS	58		1089.35	508.66	2601.59	1617.78	1569.54	2249.34	1339.43	1190.44	1812.66	1133.96	4940.44	2461.63	1379.37	1532.53	2986.97	1871.78	1690.97	1680.84	1485.32	1307.32	1181.24	1370.51	1450.17	1387.16	1121.95
20	rf 1 cOVA21	chicken	cOVA	chicken_cOVA	GATAAACTGCCGGGCTTTGGCGATAGCATTGAAGCG	DKLPGFGDSIEA	61		418.45	342.25	419.61	624.46	600.51	1094.38	932.27	420.42	1213.77	967.81	948.2	1023.68	944.6	1852.76	2663.45	1062.17	1552.61	1341.53	1259.66	1162.41	1062.37	1156.73	1266.6	1242.75	890.86
21	rf 1 cOVA22	chicken	cOVA	chicken_cOVA	CCGGGCTTTGGCGATAGCATTGAAGCGCAGTGCGGC	PGFGDSIEAQCG	64		1234.6	1051.86	969.45	1821.62	1085.69	2442.47	2203.21	1101.93	2726.98	2442.37	2611.32	2680.74	2467.85	3001.01	2749.97	3293.78	3292.77	3283.13	3408.5	2844.61	2559.35	3298.39	3455.62	3256.98	2652.49
22	rf 1 cOVA23	chicken	cOVA	chicken_cOVA	GGCGATAGCATTGAAGCGCAGTGCGGCACCAGCGTG	GDSIEAQCGTSV	67		2092.25	1475.75	1733.43	3135.25	1682.22	3525.49	3946	1588.73	3733.13	3725.86	4801.22	4700.72	4607.27	6729.4	5402.13	5331.63	4790.04	6318.06	6749.63	4860.72	4628.37	5478.23	5965.88	5404.23	6517.36
23	rf 1 cOVA24	chicken	cOVA	chicken_cOVA	ATTGAAGCGCAGTGCGGCACCAGCGTGAACGTGCAT	IEAQCGTSVNVH	70		4447.32	4198.04	5831.15	6791.43	4169.1	7478.88	7872.97	4009.44	8500.36	9370.72	10317.4	8675.62	10012.1	12969.3	10036.8	9033.66	8974.41	11260	11468.3	9967.14	9810.22	9860.81	11422.4	12252.6	13466.8
24	rf 1 cOVA25	chicken	cOVA	chicken_cOVA	CAGTGCGGCACCAGCGTGAACGTGCATAGCAGCCTG	QCGTSVNVHSSL	73		221.33	207.23	422.51	666.52	181.61	371.1	475.65	234.55	471.13	398.75	455.29	489.59	847.64	256.18	169.29	557.04	381.24	521.53	535.52	532.38	579.48	309.22	605.77	752.49	910.96
25	rf 1 cOVA26	chicken	cOVA	chicken_cOVA	ACCAGCGTGAACGTGCATAGCAGCCTGCGCGATATT	TSVNVHSSLRDI	76		4557.98	3686.24	8340.13	6202.56	3945.07	8050.68	7283.16	4137.77	5250.34	5175.49	8767.11	5762.06	4635.42	5713.82	5646.66	4895.69	5776.95	5281.28	5681.95	4948.92	5430.72	5222.45	5640.05	5248.42	5294.94
26	rf 1 cOVA27	chicken	cOVA	chicken_cOVA	AACGTGCATAGCAGCCTGCGCGATATTCTGAACCAG	NVHSSLRDILNQ	79		1628.84	1585.65	1114.14	2167.82	2079.91	2859.01	1914.02	1845.4	2048.23	2317.76	3653.59	2663.63	2686.79	2548.11	3363.17	2674.46	2539.52	3091.48	3081.79	2816.25	2945.67	3370.92	2996.71	3313.99	2866.84
27	rf 1 cOVA28	chicken	cOVA	chicken_cOVA	AGCAGCCTGCGCGATATTCTGAACCAGATTACCAAA	SSLRDILNQITK	82		231.7	178.97	167.84	220.02	233.31	515	293	283.23	371.32	415.37	417.66	414.27	412.87	347.68	537.96	339.07	470.4	568.66	498.48	475.68	427.18	526.83	468.09	326.84	398.54
28	rf 1 cOVA29	chicken	cOVA	chicken_cOVA	CGCGATATTCTGAACCAGATTACCAAACCGAACGAT	RDILNQITKPND	85		148.71	141.3	104.18	90.6	726.44	405.18	243.53	203.57	227.58	257.53	282.2	212.27	300.27	292.78	199.38	169.53	285.93	304.75	357.02	296.12	208.02	343.58	256.99	330.64	204.3
29	rf 1 cOVA30	chicken	cOVA	chicken_cOVA	CTGAACCAGATTACCAAACCGAACGATGTGTATAGC	LNQITKPNDVYS	88		1559.67	2351.78	1276.2	1006.26	6499.56	5165.16	1548.72	4416.57	1976.36	2338.53	7341.04	1239.37	1557.65	1797.86	3400.78	2311.18	1943.07	1790.8	1956.85	2031.86	1467.26	1633.92	2436.83	3922.06	1771.68
30	rf 1 cOVA31	chicken	cOVA	chicken_cOVA	ATTACCAAACCGAACGATGTGTATAGCTTTAGCCTG	ITKPNDVYSFSL	91		307.78	244.91	159.16	304.14	271.75	586.95	475.65	207.99	570.95	394.6	2024.34	537.52	481.68	530.67	729.81	508.6	393.53	574.94	774.66	563.88	627.77	603.18	826.04	691.68	532.51
31	rf 1 cOVA32	chicken	cOVA	chicken_cOVA	CCGAACGATGTGTATAGCTTTAGCCTGGCGAGCCGC	PNDVYSFSLASR	94		529.11	282.59	353.05	721.53	410.94	961.84	586	424.84	986.19	768.43	2562.4	770.33	716.27	914.94	966.82	875.34	836.26	870.26	703.93	882.05	824.64	874.23	1005.02	843.7	1188.93
32	rf 1 cOVA33	chicken	cOVA	chicken_cOVA	GTGTATAGCTTTAGCCTGGCGAGCCGCCTGTATGCG	VYSFSLASRLYA	97		4398.9	2634.37	2465.58	5775.47	3026.41	5153.8	5369.14	3350.05	5661.58	5420.56	15611.5	5751.79	6668.5	5645.19	6210.95	6355.74	6773.08	7515.06	7440.09	6357.05	5865.33	7219.05	6131.08	6107.32	5499.23
33	rf 1 cOVA34	chicken	cOVA	chicken_cOVA	TTTAGCCTGGCGAGCCGCCTGTATGCGGAAGAACGC	FSLASRLYAEER	100		5436.38	5205.95	2477.15	10450.8	3625.59	14351.9	13462.8	4398.87	6024.91	5914.85	6855.65	6662.49	6358.85	6866.64	7832.34	5968.24	7117.43	6940.12	7591.65	8001.44	7191.44	7066.34	6860.76	6875.01	6942.7
34	rf 1 cOVA35	chicken	cOVA	chicken_cOVA	GCGAGCCGCCTGTATGCGGAAGAACGCTATCCGATT	ASRLYAEERYPI	103		2991.39	4245.14	3067.5	5591.04	3267.67	8569.47	5239.77	3978.46	11694.5	7032.19	6562.16	25701.6	7588.08	8426.62	8261.2	6165.45	6809.98	7741.27	8349.47	7535.21	7685.48	7673.34	8407.29	8083.55	8419.66
35	rf 1 cOVA36	chicken	cOVA	chicken_cOVA	CTGTATGCGGAAGAACGCTATCCGATTCTGCCGGAA	LYAEERYPILPE	106		487.61	907.43	416.72	588.87	503.74	1207.98	917.05	508.92	2359.66	984.42	1433.59	7343.8	1169.8	978.99	816.34	1034.49	974.61	1112.18	1340.5	976.55	1043.8	1049.83	1105.98	851.3	1054.97
36	rf 1 cOVA37	chicken	cOVA	chicken_cOVA	GAAGAACGCTATCCGATTCTGCCGGAATATCTGCAG	EERYPILPEYLQ	109		926.81	2169.67	859.48	1342.76	1043.27	7028.25	3523.62	1163.89	3214.09	2056.07	2743.01	10791.5	3018.34	2310.23	2723.64	2107.05	2321.23	2840.14	2714.67	2781.6	2236.18	2302	2937.05	2394.28	2444.85
37	rf 1 cOVA38	chicken	cOVA	chicken_cOVA	TATCCGATTCTGCCGGAATATCTGCAGTGCGTGAAA	YPILPEYLQCVK	112		366.58	392.49	298.07	543.57	552.79	1158.75	1229.08	429.27	746.63	839.04	801.46	965.48	969.62	983.56	948.01	847.66	1011.5	1068.19	1007.06	960.8	783.78	950.58	1018.79	794.29	910.96
38	rf 1 cOVA39	chicken	cOVA	chicken_cOVA	CTGCCGGAATATCTGCAGTGCGTGAAAGAACTGTAT	LPEYLQCVKELY	115		131.41	128.74	133.12	148.84	201.5	443.05	224.51	119.49	259.52	328.14	285.97	338.94	416	306.51	391.24	325.23	436.58	446.13	434.48	434.72	408.6	439.02	325.83	345.84	385.15
39	rf 1 cOVA40	chicken	cOVA	chicken_cOVA	TATCTGCAGTGCGTGAAAGAACTGTATCGCGGCGGC	YLQCVKELYRGG	118		2859.98	2094.31	2092.27	3805.01	2001.7	4612.29	5251.18	1871.95	5553.78	5030.11	6611.08	5303.29	6168.05	6697.38	6722.57	6334.98	5721.61	7844.95	7339.05	6505.1	6433.66	6860.19	7328.85	6859.81	6212.59
40	rf 1 cOVA41	chicken	cOVA	chicken_cOVA	TGCGTGAAAGAACTGTATCGCGGCGGCCTGGAACCG	CVKELYRGGLEP	121		1556.22	1337.6	1284.88	2106.35	1470.12	3097.58	3561.67	1420.56	3976.68	2994.81	3958.37	3300.43	3981.71	4144.69	3634.02	3529.05	3431.12	3908.34	4452.6	3729.8	3339.41	4245.15	3882.41	4081.68	4260.06
41	rf 1 cOVA42	chicken	cOVA	chicken_cOVA	GAACTGTATCGCGGCGGCCTGGAACCGATTAACTTT	ELYRGGLEPINF	124		83	78.5	75.24	106.77	115.33	291.58	270.17	84.08	155.71	166.15	297.25	106.13	153.26	256.18	229.48	148.77	193.69	179.08	161.67	148.06	148.58	225.24	192.74	140.62	221.04
42	rf 1 cOVA43	chicken	cOVA	chicken_cOVA	CGCGGCGGCCTGGAACCGATTAACTTTCAGACCGCG	RGGLEPINFQTA	127		127.96	131.88	121.54	161.78	167.03	390.04	312.03	150.46	335.38	170.3	297.25	448.5	425.38	233.31	206.91	390.96	494.99	405.29	447.95	337.07	390.03	446.66	275.35	395.25	288.02
43	rf 1 cOVA44	chicken	cOVA	chicken_cOVA	CTGGAACCGATTAACTTTCAGACCGCGGCGGATCAG	LEPINFQTAADQ	130		131.41	138.16	107.07	210.31	98.1	302.94	429.99	172.59	279.49	274.14	248.34	150.64	218.95	356.83	485.29	449.78	335.12	311.03	468.16	296.12	256.31	347.4	339.6	288.83	375.1
44	rf 1 cOVA45	chicken	cOVA	chicken_cOVA	ATTAACTTTCAGACCGCGGCGGATCAGGCGCGCGAA	INFQTAADQARE	133		3060.56	3124.2	2529.24	3934.43	3132.46	6869.21	5213.13	3190.73	5984.99	6849.43	7152.91	6635.1	6014.79	7424.76	8693.82	7033.87	7799.96	7493.07	8241.69	7733.67	7035.43	8295.6	8655.11	7775.71	8305.79
45	rf 1 cOVA46	chicken	cOVA	chicken_cOVA	CAGACCGCGGCGGATCAGGCGCGCGAACTGATTAAC	QTAADQARELIN	136		1839.79	1664.14	1548.22	2378.13	1699.46	3972.33	2922.4	1810	5525.83	3775.7	4097.59	3492.16	3978.58	4254.48	4187.03	4411.31	4531.79	4549.25	4866.88	4479.54	4041.47	4680.35	4015.49	4507.33	4239.97
46	rf 1 cOVA47	chicken	cOVA	chicken_cOVA	GCGGATCAGGCGCGCGAACTGATTAACAGCTGGGTG	ADQARELINSWV	139		881.86	923.13	882.63	1572.48	813.94	1874.45	1974.9	796.58	3964.7	3343.72	2302.78	2492.44	2386.52	2076.92	2535.54	2152.03	2705.54	2547.96	2731.51	2617.79	2577.92	2233.28	2634.16	2603.31	2595.56
47	rf 1 cOVA48	chicken	cOVA	chicken_cOVA	GCGCGCGAACTGATTAACAGCTGGGTGGAAAGCCAG	ARELINSWVESQ	142		245.54	477.26	289.39	336.5	324.78	556.66	673.52	234.55	3146.21	801.66	553.12	989.44	6508.98	750.25	583.1	505.14	605.67	763.45	737.61	806.44	739.2	797.87	656.25	733.49	632.98
48	rf 1 cOVA49	chicken	cOVA	chicken_cOVA	CTGATTAACAGCTGGGTGGAAAGCCAGACCAACGGC	LINSWVESQTNG	145		629.4	1058.14	651.12	905.96	608.46	1128.46	1152.98	761.17	8508.34	2674.97	1486.27	5029.39	72787.4	1354.11	1185.01	1082.93	1561.84	1621.14	1677.3	1291.57	1244.39	1439.23	1399.69	1352.96	1286.06
49	rf 1 cOVA50	chicken	cOVA	chicken_cOVA	AGCTGGGTGGAAAGCCAGACCAACGGCATTATTCGC	SWVESQTNGIIR	148		1449.01	1328.18	1203.85	1925.16	1161.25	3029.42	2675.06	1225.84	8268.79	2907.58	3585.86	3190.87	6734.19	3664.34	3671.64	3546.34	3157.49	3933.47	3832.88	3496.69	3788.88	3596.16	3914.53	3971.47	3673.97
50	rf 1 cOVA51	chicken	cOVA	chicken_cOVA	GAAAGCCAGACCAACGGCATTATTCGCAACGTGCTG	ESQTNGIIRNVL	151		688.19	690.78	599.03	1096.85	535.55	1575.3	1282.35	659.39	1493.25	1125.65	1316.95	1900.14	1814.13	1541.68	1549.92	1660.73	1638.7	1511.18	1603.21	2104.31	1656.71	1775.18	1932.03	2063.64	1989.37
51	rf 1 cOVA52	chicken	cOVA	chicken_cOVA	ACCAACGGCATTATTCGCAACGTGCTGCAGCCGAGC	TNGIIRNVLQPS	154		1850.17	1434.93	1331.18	1957.51	1292.49	3510.34	3382.83	1208.14	3210.09	3688.47	3378.91	4214.56	3959.81	3540.83	4104.27	3387.19	3627.89	4455	4624.37	4041.67	3814.88	4313.87	4547.83	4412.32	4866.25
52	rf 1 cOVA53	chicken	cOVA	chicken_cOVA	ATTATTCGCAACGTGCTGCAGCCGAGCAGCGTGGAT	IIRNVLQPSSVD	157		5028.31	4750.66	4175.85	6069.9	3564.62	9497.23	10608.9	3221.71	9215.04	11667.7	12161.1	8819.41	10941.1	12493.5	14483.4	10189.2	10241.1	13082.2	12280	9737.18	9806.51	11945.2	14171.2	14836.9	15432.7
53	rf 1 cOVA54	chicken	cOVA	chicken_cOVA	AACGTGCTGCAGCCGAGCAGCGTGGATAGCCAGACC	NVLQPSSVDSQT	160		5529.75	4813.46	4592.57	8509.51	4174.41	8770.17	8786.22	3367.75	10025.5	10994.8	10862.9	12006.9	11910.7	13756.2	13448.9	10261.9	11972	14295	14401.9	12200.6	14052.3	14338.8	14437.4	17444	18189
54	rf 1 cOVA55	chicken	cOVA	chicken_cOVA	CAGCCGAGCAGCGTGGATAGCCAGACCGCGATGGTG	QPSSVDSQTAMV	163		231.7	229.21	303.86	236.2	176.31	568.02	525.12	185.87	834.46	490.13	312.3	380.03	362.83	704.51	270.86	449.78	356.64	637.78	818.44	696.19	490.33	855.14	610.35	839.9	954.5
55	rf 1 cOVA56	chicken	cOVA	chicken_cOVA	AGCGTGGATAGCCAGACCGCGATGGTGCTGGTGAAC	SVDSQTAMVLVN	166		1352.18	1036.17	1099.67	2125.76	941.2	2415.96	2324.98	1048.83	2435.52	3106.96	3273.56	2858.78	2739.97	3495.08	3897.36	2664.08	3667.86	3251.71	3152.52	3273.03	3859.45	3592.34	3818.16	3827.05	4152.89
56	rf 1 cOVA57	chicken	cOVA	chicken_cOVA	AGCCAGACCGCGATGGTGCTGGTGAACGCGATTGTG	SQTAMVLVNAIV	169		3873.25	3544.94	3183.26	5791.64	2810.33	6804.83	7260.33	2810.14	7550.11	7983.39	7958.13	7699.87	7788.26	10961	9871.3	9410.79	10259.5	10195	9373.37	9428.46	9219.6	10723.6	10417.3	10949.1	10747.3
57	rf 1 cOVA58	chicken	cOVA	chicken_cOVA	GCGATGGTGCTGGTGAACGCGATTGTGTTTAAAGGC	AMVLVNAIVFKG	172		826.52	640.54	654.01	1145.39	742.35	1495.78	1579.16	699.22	1393.44	1511.94	1982.95	1581.74	1785.98	2136.39	2072.82	1494.65	1611.03	2013.86	1940.01	1742.05	1511.84	1897.34	2000.86	2208.06	1959.23
58	rf 1 cOVA59	chicken	cOVA	chicken_cOVA	CTGGTGAACGCGATTGTGTTTAAAGGCCTGTGGGAA	LVNAIVFKGLWE	175		190.2	263.75	211.25	336.5	340.69	575.59	498.48	216.85	650.8	440.29	669.76	489.59	537.98	548.97	500.34	553.58	473.47	480.69	609.62	504.03	486.61	534.46	513.98	421.85	596.14
59	rf 1 cOVA60	chicken	cOVA	chicken_cOVA	GCGATTGTGTTTAAAGGCCTGTGGGAAAAAGCGTTT	AIVFKGLWEKAF	178		169.45	150.71	78.13	245.9	182.94	367.32	254.95	234.55	195.64	286.6	413.9	325.25	228.33	260.76	334.81	266.41	292.08	276.47	296.39	233.11	219.16	293.95	247.81	304.04	314.82
60	rf 1 cOVA61	chicken	cOVA	chicken_cOVA	TTTAAAGGCCTGTGGGAAAAAGCGTTTAAAGATGAA	FKGLWEKAFKDE	181		34.58	28.26	23.15	51.77	64.96	117.39	79.91	84.08	55.9	78.92	116.64	65.05	56.3	27.45	127.91	79.58	49.19	59.69	80.83	63	33.43	99.26	100.96	79.81	63.63
61	rf 1 cOVA62	chicken	cOVA	chicken_cOVA	CTGTGGGAAAAAGCGTTTAAAGATGAAGATACCCAG	LWEKAFKDEDTQ	184		38.04	47.1	46.3	55	55.68	117.39	114.16	53.11	99.82	95.53	97.83	102.71	128.24	109.79	161.76	107.26	138.35	131.95	124.62	119.71	133.73	91.62	105.55	129.22	127.27
62	rf 1 cOVA63	chicken	cOVA	chicken_cOVA	AAAGCGTTTAAAGATGAAGATACCCAGGCGATGCCG	KAFKDEDTQAMP	187		287.04	188.39	176.53	300.91	275.73	624.82	837.14	292.08	355.35	299.07	560.64	249.93	428.51	329.38	537.96	373.66	421.2	402.14	485	403.22	404.89	587.91	495.63	437.05	341.61
63	rf 1 cOVA64	chicken	cOVA	chicken_cOVA	AAAGATGAAGATACCCAGGCGATGCCGTTTCGCGTG	KDEDTQAMPFRV	190		1213.85	1193.16	1079.41	1643.66	910.71	2366.73	4189.53	885.08	2032.26	1478.71	2487.15	1780.32	2167.58	1953.4	1670.3	1979.03	2099.87	2428.57	3273.77	2592.59	2473.91	2489.06	3634.59	2770.53	2176.92
64	rf 1 cOVA65	chicken	cOVA	chicken_cOVA	GATACCCAGGCGATGCCGTTTCGCGTGACCGAACAG	DTQAMPFRVTEQ	193		9295.8	11655.3	8933.38	15446.5	7480.52	20956	35662.4	6576.18	21125.1	15161	18249.1	15923.6	21697.7	19236.7	19994.7	15711.2	18200.9	20148	26308.1	24476.8	22614.4	22164.9	28572	29803.1	27630.1
65	rf 1 cOVA66	chicken	cOVA	chicken_cOVA	GCGATGCCGTTTCGCGTGACCGAACAGGAAAGCAAA	AMPFRVTEQESK	196		1393.68	3896.61	1001.28	1905.74	1399.86	3442.18	10955.2	1540.05	2563.28	2828.66	2893.52	2814.27	2664.9	3193.15	3276.64	3100.02	2637.91	2865.28	3000.96	3077.72	3179.69	3027.34	3455.62	3192.37	4072.51
66	rf 1 cOVA67	chicken	cOVA	chicken_cOVA	TTTCGCGTGACCGAACAGGAAAGCAAACCGGTGCAG	FRVTEQESKPVQ	199		1006.35	863.47	818.97	1575.72	897.45	2628.02	1860.74	1009	1704.86	1935.62	2611.32	1900.14	1751.58	2740.25	3039.64	2079.37	2247.45	2230.64	2576.58	2696.55	2600.21	2118.76	2881.98	2926.34	2977.36
67	rf 1 cOVA68	chicken	cOVA	chicken_cOVA	ACCGAACAGGAAAGCAAACCGGTGCAGATGATGTAT	TEQESKPVQMMY	202		397.7	379.93	358.84	634.17	445.41	897.47	932.27	358.46	874.39	768.43	918.1	859.34	1007.16	933.24	1143.63	979.14	1072.99	933.1	1141.78	894.65	813.49	1175.81	1225.3	1265.55	1118.6
68	rf 1 cOVA69	chicken	cOVA	chicken_cOVA	GAAAGCAAACCGGTGCAGATGATGTATCAGATTGGC	ESKPVQMMYQIG	205		985.6	1136.64	2830.21	5005.4	921.31	2022.14	16917.9	933.76	1764.75	1462.1	3025.22	1735.81	2201.98	1829.88	1771.87	2034.39	1807.8	2013.86	2148.84	1701.09	1667.85	1840.07	2143.13	2021.84	1754.93
69	rf 1 cOVA70	chicken	cOVA	chicken_cOVA	CCGGTGCAGATGATGTATCAGATTGGCCTGTTTCGC	PVQMMYQIGLFR	208		459.95	505.52	344.37	601.81	441.43	749.78	1339.43	438.12	1197.8	1516.1	854.13	986.02	781.95	1322.09	1072.15	685.05	1051.47	716.32	899.28	1039.56	1047.51	969.67	1284.96	980.52	870.77
70	rf 1 cOVA71	chicken	cOVA	chicken_cOVA	ATGATGTATCAGATTGGCCTGTTTCGCGTGGCGAGC	MMYQIGLFRVAS	211		1065.14	1532.27	792.92	1064.5	832.49	1741.92	3458.93	845.26	1792.7	1881.62	2731.73	1653.64	1582.67	2296.51	2430.21	1681.49	1983.04	2535.39	2724.78	2135.82	2080.17	2183.66	2317.51	2401.88	1768.33
71	rf 1 cOVA72	chicken	cOVA	chicken_cOVA	CAGATTGGCCTGTTTCGCGTGGCGAGCATGGCGAGC	QIGLFRVASMAS	214		342.37	339.11	211.25	530.63	294.29	518.79	650.69	212.42	658.79	544.13	910.58	1064.77	503.58	814.3	413.81	619.31	848.56	860.84	811.71	620.58	676.05	931.49	550.7	801.89	843.98
72	rf 1 cOVA73	chicken	cOVA	chicken_cOVA	CTGTTTCGCGTGGCGAGCATGGCGAGCGAAAAAATG	LFRVASMASEKM	217		162.54	156.99	98.39	177.96	196.19	280.22	293	128.34	275.49	377.99	357.46	291.01	218.95	398	270.86	411.72	393.53	367.58	353.65	374.87	300.88	385.58	325.83	349.64	358.35
73	rf 1 cOVA74	chicken	cOVA	chicken_cOVA	GTGGCGAGCATGGCGAGCGAAAAAATGAAAATTCTG	VASMASEKMKIL	220		76.08	62.8	75.24	84.12	83.51	177.98	117.96	101.78	163.7	170.3	191.9	174.61	134.5	96.07	214.43	166.07	159.87	185.36	198.72	157.51	174.59	187.06	197.33	159.62	187.55
74	rf 1 cOVA75	chicken	cOVA	chicken_cOVA	ATGGCGAGCGAAAAAATGAAAATTCTGGAACTGCCG	MASEKMKILELP	223		266.29	313.99	248.87	440.04	389.73	817.94	742.01	433.69	730.66	681.2	718.68	609.42	756.93	713.66	714.77	505.14	820.89	750.88	798.24	686.74	739.2	836.05	945.36	847.5	612.89
75	rf 1 cOVA76	chicken	cOVA	chicken_cOVA	GAAAAAATGAAAATTCTGGAACTGCCGTTTGCGAGC	EKMKILELPFAS	226		366.58	452.14	292.28	592.11	620.39	1166.33	8211.63	615.13	782.56	714.43	1211.59	931.24	735.04	901.22	1098.48	861.5	974.61	801.15	1219.25	866.3	880.36	1034.56	1156.46	995.72	894.21
76	rf 1 cOVA77	chicken	cOVA	chicken_cOVA	AAAATTCTGGAACTGCCGTTTGCGAGCGGCACCATG	KILELPFASGTM	229		2718.19	2618.67	3547.88	2300.48	2657.89	4218.47	4436.87	2358.75	3669.25	3804.78	4214.23	4077.61	4156.87	3801.59	5571.42	4304.05	3861.55	4753.47	5156.53	4325.19	4286.63	5165.19	5185.72	4845.57	4327.05
77	rf 1 cOVA78	chicken	cOVA	chicken_cOVA	GAACTGCCGTTTGCGAGCGGCACCATGAGCATGCTG	ELPFASGTMSML	232		22236.6	13658.5	13638.8	26813	13264.2	32729.1	28261.2	12882.4	32683.9	26517.1	28540.1	29803.2	28835.3	43327.1	41840.2	29384.5	32801.7	35947.9	35284	34028.2	33561.3	33262.6	38658.9	39623.4	43916.8
78	rf 1 cOVA79	chicken	cOVA	chicken_cOVA	TTTGCGAGCGGCACCATGAGCATGCTGGTGCTGCTG	FASGTMSMLVLL	235		7013.35	5893.58	5327.62	10379.7	4513.77	10977.9	10905.7	3761.61	13531.1	13445.5	13496.8	14389.8	13437.1	16295.1	16413.3	14233.8	14554.6	16051.2	16109.5	16721.1	16381.3	17125.7	17539.7	16801.8	19763.1
79	rf 1 cOVA80	chicken	cOVA	chicken_cOVA	GGCACCATGAGCATGCTGGTGCTGCTGCCGGATGAA	GTMSMLVLLPDE	238		418.45	401.91	332.8	601.81	389.73	787.65	780.07	354.03	782.56	917.96	925.63	992.87	788.21	1317.52	1580.01	954.92	1005.36	1061.91	1367.44	913.55	1240.67	900.95	1092.21	1166.74	874.12
80	rf 1 cOVA81	chicken	cOVA	chicken_cOVA	AGCATGCTGGTGCTGCTGCCGGATGAAGTGAGCGGC	SMLVLLPDEVSG	241		259.37	238.63	263.34	323.56	152.45	352.17	509.9	190.29	710.69	465.21	504.2	845.65	484.81	910.37	906.63	453.24	688.68	1096.47	774.66	648.94	453.18	607	803.1	737.29	803.79
81	rf 1 cOVA82	chicken	cOVA	chicken_cOVA	GTGCTGCTGCCGGATGAAGTGAGCGGCCTGGAACAG	VLLPDEVSGLEQ	244		1915.87	3937.43	2587.12	2455.79	3957	3483.83	3481.76	3889.95	4220.23	3634.48	4037.39	4197.44	3718.97	4327.68	4529.36	4238.31	4682.44	5011.09	5102.64	4769.36	4386.93	4844.51	4781.88	4647.95	4836.11
82	rf 1 cOVA83	chicken	cOVA	chicken_cOVA	CCGGATGAAGTGAGCGGCCTGGAACAGCTGGAAAGC	PDEVSGLEQLES	247		262.83	213.51	144.69	372.09	228.01	295.37	350.08	172.59	439.19	427.83	485.39	479.32	459.79	654.18	496.57	615.85	485.77	502.68	485	582.78	416.03	645.17	486.45	410.45	515.76
83	rf 1 cOVA84	chicken	cOVA	chicken_cOVA	GTGAGCGGCCTGGAACAGCTGGAAAGCATTATTAAC	VSGLEQLESIIN	250		287.04	295.15	164.95	397.97	528.93	723.27	570.78	376.16	467.14	589.82	778.88	715.55	541.11	599.29	662.1	581.25	713.28	747.74	653.41	658.39	620.34	614.63	748.03	653.68	602.84
84	rf 1 cOVA85	chicken	cOVA	chicken_cOVA	CTGGAACAGCTGGAAAGCATTATTAACTTTGAAAAA	LEQLESIINFEK	253		6.92	12.56	11.58	6.47	26.51	18.93	22.83	35.4	11.98	29.08	15.05	17.12	15.64	4.57	26.33	6.92	18.45	18.85	13.47	18.9	11.14	3.82	13.77	11.4	13.4
85	rf 1 cOVA86	chicken	cOVA	chicken_cOVA	CTGGAAAGCATTATTAACTTTGAAAAACTGACCGAA	LESIINFEKLTE	256		31.12	18.84	34.73	25.88	23.86	22.72	45.66	22.13	35.93	45.69	37.63	27.39	40.66	41.17	48.91	24.22	58.42	50.27	50.52	37.8	40.86	11.45	78.02	22.8	26.79
86	rf 1 cOVA87	chicken	cOVA	chicken_cOVA	ATTATTAACTTTGAAAAACTGACCGAATGGACCAGC	IINFEKLTEWTS	259		55.33	65.94	26.04	71.18	53.03	132.54	144.6	26.55	75.86	83.07	203.19	147.22	125.11	77.77	135.43	89.96	144.5	109.96	90.94	132.31	126.3	61.08	160.62	106.41	117.22
87	rf 1 cOVA88	chicken	cOVA	chicken_cOVA	TTTGAAAAACTGACCGAATGGACCAGCAGCAACGTG	FEKLTEWTSSNV	262		4395.44	1076.98	963.66	1588.66	1238.14	2771.92	3603.53	1274.52	5230.38	2853.58	3916.98	2673.9	2868.21	3014.74	3257.83	2812.86	3707.83	3016.08	3839.61	3480.94	3023.67	3153.32	3662.13	3416.6	2635.75
88	rf 1 cOVA89	chicken	cOVA	chicken_cOVA	CTGACCGAATGGACCAGCAGCAACGTGATGGAAGAA	LTEWTSSNVMEE	265		183.29	160.13	72.35	135.89	165.7	249.93	205.48	243.4	423.22	440.29	248.34	380.03	384.72	338.53	421.34	249.11	393.53	304.75	333.44	343.37	267.45	286.32	275.35	281.23	264.58
89	rf 1 cOVA90	chicken	cOVA	chicken_cOVA	TGGACCAGCAGCAACGTGATGGAAGAACGCAAAATT	WTSSNVMEERKI	268		200.58	273.17	92.6	368.85	180.29	715.7	468.04	261.1	163.7	249.22	270.92	232.81	187.67	260.76	376.19	314.85	236.74	188.5	222.29	270.91	278.59	385.58	353.36	269.83	277.98
90	rf 1 cOVA91	chicken	cOVA	chicken_cOVA	AGCAACGTGATGGAAGAACGCAAAATTAAAGTGTAT	SNVMEERKIKVY	271		72.62	84.78	34.73	61.48	88.82	117.39	114.16	119.49	87.84	116.3	158.03	109.56	93.83	160.11	127.91	186.83	122.98	84.83	114.51	103.96	115.15	114.53	133.08	140.62	77.03
91	rf 1 cOVA92	chicken	cOVA	chicken_cOVA	ATGGAAGAACGCAAAATTAAAGTGTATCTGCCGCGC	MEERKIKVYLPR	274		726.23	627.98	494.85	760.36	748.98	1620.74	1183.42	663.81	1341.53	1433.02	1730.85	1314.69	1466.95	1559.98	1959.97	1615.75	1552.61	1916.47	1983.8	1556.18	1467.26	1988.96	2129.36	1729.2	1450.16
92	rf 1 cOVA93	chicken	cOVA	chicken_cOVA	CGCAAAATTAAAGTGTATCTGCCGCGCATGAAAATG	RKIKVYLPRMKM	277		83	75.36	81.03	87.36	107.38	208.27	178.84	177.02	175.68	145.38	180.61	181.46	175.16	178.41	225.72	172.99	212.14	197.93	249.24	182.71	185.73	225.24	201.92	167.22	144.01
93	rf 1 cOVA94	chicken	cOVA	chicken_cOVA	AAAGTGTATCTGCCGCGCATGAAAATGGAAGAAAAA	KVYLPRMKMEEK	280		27.67	37.68	20.26	16.18	68.93	90.88	79.91	115.06	59.89	87.23	67.73	65.05	68.81	59.47	60.19	51.9	61.49	50.27	90.94	72.45	37.15	64.9	142.26	72.21	56.93
94	rf 1 cOVA95	chicken	cOVA	chicken_cOVA	CTGCCGCGCATGAAAATGGAAGAAAAATATAACCTG	LPRMKMEEKYNL	283		24.21	31.4	17.36	38.83	37.12	64.38	57.08	30.98	39.93	16.61	37.63	47.93	50.05	22.87	67.71	51.9	39.97	47.13	50.52	34.65	52	22.91	50.48	57.01	43.54
95	rf 1 cOVA96	chicken	cOVA	chicken_cOVA	ATGAAAATGGAAGAAAAATATAACCTGACCAGCGTG	MKMEEKYNLTSV	286		31.12	9.42	14.47	25.88	59.65	64.38	68.49	53.11	43.92	33.23	45.15	75.32	40.66	64.05	63.95	27.68	33.82	91.11	74.1	12.6	29.72	76.35	100.96	38	50.24
96	rf 1 cOVA97	chicken	cOVA	chicken_cOVA	GAAGAAAAATATAACCTGACCAGCGTGCTGATGGCG	EEKYNLTSVLMA	289		473.78	502.38	376.2	553.28	498.44	1332.94	981.74	553.18	1082.01	1150.57	1136.34	1109.27	1088.48	1431.88	1440.82	1373.56	1595.66	1335.24	1751.4	1360.87	1248.1	1378.15	1537.36	1444.17	971.24
97	rf 1 cOVA98	chicken	cOVA	chicken_cOVA	TATAACCTGACCAGCGTGCTGATGGCGATGGGCATT	YNLTSVLMAMGI	292		881.86	703.34	758.19	1135.68	808.63	1616.95	1940.65	783.3	1425.38	1349.95	1663.12	1941.23	1879.82	1930.53	2140.54	1511.95	1964.59	2082.98	2482.28	2183.07	1875.87	1870.61	1987.1	2105.45	2126.68
98	rf 1 cOVA99	chicken	cOVA	chicken_cOVA	ACCAGCGTGCTGATGGCGATGGGCATTACCGATGTG	TSVLMAMGITDV	295		767.73	649.96	633.76	1336.28	616.42	1741.92	2416.3	712.49	1405.41	1532.71	1606.68	1547.51	1776.6	2680.78	1805.73	1404.7	1749.38	1492.33	1764.87	1628.64	1913.01	2137.85	2285.39	2078.84	2387.91
99	rf 1 cOVA100	chicken	cOVA	chicken_cOVA	CTGATGGCGATGGGCATTACCGATGTGTTTAGCAGC	LMAMGITDVFSS	298		217.87	260.61	295.17	417.39	193.54	458.2	475.65	216.85	379.3	444.44	677.29	561.48	503.58	530.67	609.43	363.28	458.1	578.08	569.21	516.63	568.33	641.35	624.12	611.87	448.78
100	rf 1 cOVA101	chicken	cOVA	chicken_cOVA	ATGGGCATTACCGATGTGTTTAGCAGCAGCGCGAAC	MGITDVFSSSAN	301		1034.02	992.21	413.82	2213.12	558.09	3203.61	3272.48	801	1109.96	905.5	1414.78	883.31	1138.52	1344.97	1463.39	1100.23	928.49	1256.7	1323.66	1272.67	1192.38	1164.36	1184	1565.78	1255.92
101	rf 1 cOVA102	chicken	cOVA	chicken_cOVA	ACCGATGTGTTTAGCAGCAGCGCGAACCTGAGCGGC	TDVFSSSANLSG	304		6453.11	5708.33	2338.25	15954.5	3258.4	17707	21370	3965.18	5473.93	4564.9	6073.01	5830.53	5286.01	5631.47	7211.62	6459.54	5743.13	6673.08	6894.46	6372.8	5883.9	6967.08	7471.11	8117.75	7187.18
102	rf 1 cOVA103	chicken	cOVA	chicken_cOVA	TTTAGCAGCAGCGCGAACCTGAGCGGCATTAGCAGC	FSSSANLSGISS	307		5816.79	7771.24	8531.13	3413.51	9722.16	3998.83	12062.5	6217.72	5002.79	4116.3	4643.18	4009.13	4422.73	4373.42	6113.14	4269.45	4639.39	5306.41	5830.15	4637.05	4832.68	5023.94	4979.21	4746.76	5063.85
103	rf 1 cOVA104	chicken	cOVA	chicken_cOVA	AGCGCGAACCTGAGCGGCATTAGCAGCGCGGAAAGC	SANLSGISSAES	310		1137.77	1133.5	937.61	776.53	1112.2	397.61	1217.67	699.22	475.13	564.9	492.91	308.13	334.68	306.51	436.38	563.96	538.03	377.01	444.59	453.62	586.9	488.65	408.43	338.24	488.97
104	rf 1 cOVA105	chicken	cOVA	chicken_cOVA	CTGAGCGGCATTAGCAGCGCGGAAAGCCTGAAAATT	LSGISSAESLKI	313		1117.02	1114.66	1059.16	876.84	1926.14	507.43	825.73	1124.06	451.17	635.51	534.3	503.28	4210.04	498.64	477.77	629.69	510.36	543.52	609.62	409.52	367.74	473.38	555.29	437.05	375.1
105	rf 1 cOVA106	chicken	cOVA	chicken_cOVA	ATTAGCAGCGCGGAAAGCCTGAAAATTAGCCAGGCG	ISSAESLKISQA	316		629.4	524.36	604.82	2633.74	770.19	1722.98	1525.89	747.9	1285.63	1196.26	1745.9	1472.18	1513.86	1500.51	1899.77	1522.33	1715.56	1749.95	1838.97	1483.73	1422.69	1904.97	1619.96	1516.38	1336.29
106	rf 1 cOVA107	chicken	cOVA	chicken_cOVA	GCGGAAAGCCTGAAAATTAGCCAGGCGGTGCATGCG	AESLKISQAVHA	319		1749.88	1642.17	1406.42	1928.39	1490.01	4248.76	5593.65	1380.73	3844.93	3048.81	3747.66	3865.34	4056.78	4126.39	4126.84	4137.98	4362.69	3870.64	5210.42	3966.07	3956.03	5085.02	4244.95	4381.91	4189.73
107	rf 1 cOVA108	chicken	cOVA	chicken_cOVA	CTGAAAATTAGCCAGGCGGTGCATGCGGCGCATGCG	LKISQAVHAAHA	322		1912.42	1818	1635.04	2614.33	1733.92	4741.04	3272.48	1765.74	3765.07	4145.38	3721.32	3365.48	3772.14	4121.82	5676.75	4297.13	4747	4828.87	5038.65	4674.86	4658.09	5650.02	4694.68	4465.52	4568.18
108	rf 1 cOVA109	chicken	cOVA	chicken_cOVA	AGCCAGGCGGTGCATGCGGCGCATGCGGAAATTAAC	SQAVHAAHAEIN	325		4146.45	3877.77	3194.83	5053.94	4375.9	14548.8	6073.11	5230.85	6719.64	8656.28	7943.08	7816.27	7763.24	7841.06	9133.97	7179.19	8808.39	8589.54	8986.04	8051.84	8599.27	9139.29	9214.98	9603.73	9796.14
109	rf 1 cOVA110	chicken	cOVA	chicken_cOVA	GTGCATGCGGCGCATGCGGAAATTAACGAAGCGGGC	VHAAHAEINEAG	328		10004.7	9347.47	7006.06	19326	8375.32	33115.3	21784.8	11736.2	16266.1	14932.5	19009.2	16803.4	15980	20046.4	23956	20312.8	19762.8	21747.2	23492.4	20287.1	19728.2	21351.7	25410	23224.5	22030.4
110	rf 1 cOVA111	chicken	cOVA	chicken_cOVA	GCGCATGCGGAAATTAACGAAGCGGGCCGCGAAGTG	AHAEINEAGREV	331		190.2	113.04	118.65	255.61	250.54	461.99	315.83	238.97	535.02	407.06	372.51	380.03	359.7	585.56	553	619.31	568.78	587.51	582.68	412.67	464.32	740.61	642.48	581.47	495.67
111	rf 1 cOVA112	chicken	cOVA	chicken_cOVA	GAAATTAACGAAGCGGGCCGCGAAGTGGTGGGCAGC	EINEAGREVVGS	334		473.78	392.49	416.72	708.59	485.18	893.68	901.83	345.18	986.19	1125.65	1102.47	955.21	797.59	1340.39	1192.53	1249.01	1229.79	1212.72	1458.38	1433.33	1240.67	1091.83	1317.08	1474.57	1242.52
112	rf 1 cOVA113	chicken	cOVA	chicken_cOVA	GAAGCGGGCCGCGAAGTGGTGGGCAGCGCGGAAGCG	EAGREVVGSAEA	337		1628.84	1525.99	1481.66	4105.92	1407.82	2703.76	2606.56	1234.69	2930.61	3763.24	3314.95	3745.51	3537.56	4936.11	5631.61	3470.23	4058.32	4140.83	4341.46	4205.48	4253.2	4187.89	4639.62	4788.56	5706.88
113	rf 1 cOVA114	chicken	cOVA	chicken_cOVA	CGCGAAGTGGTGGGCAGCGCGGAAGCGGGCGTGGAT	REVVGSAEAGVD	340		6947.64	5717.75	5342.08	17067.5	7346.63	12916.7	17587.7	11205.2	14177.9	14346.8	14746	14016.6	13890.6	20618.2	20190.3	15676.6	14997.3	16795.8	17335.5	16059.6	16437	16350.7	21247.7	20169	23567.7
114	rf 1 cOVA115	chicken	cOVA	chicken_cOVA	GTGGGCAGCGCGGAAGCGGGCGTGGATGCGGCGAGC	VGSAEAGVDAAS	343		2773.52	1940.46	1840.5	5312.78	3064.85	5142.44	8264.9	4850.27	4950.89	3892	4947.96	5450.51	4726.13	6541.84	5356.99	5303.95	5773.88	5903.35	6247.79	5660.86	6210.79	5963.06	6498.21	7247.45	8526.83
115	rf 1 cOVA116	chicken	cOVA	chicken_cOVA	GCGGAAGCGGGCGTGGATGCGGCGAGCGTGAGCGAA	AEAGVDAASVSE	346		190.2	169.55	112.86	491.8	255.85	397.61	570.78	314.21	451.17	436.14	402.61	287.59	303.4	548.97	507.86	387.5	353.57	430.42	538.89	396.92	367.74	572.64	564.46	471.26	639.68
116	rf 1 cOVA117	chicken	cOVA	chicken_cOVA	GGCGTGGATGCGGCGAGCGTGAGCGAAGAATTTCGC	GVDAASVSEEFR	349		3849.04	3522.96	3148.53	5206.01	3002.55	6876.78	7062.46	2659.68	7414.36	7833.85	8285.48	8514.7	7700.68	9817.33	9532.73	8078.75	9069.72	10034.8	10070.6	9371.76	10022	9150.74	10871.7	10322	10857.8
117	rf 1 cOVA118	chicken	cOVA	chicken_cOVA	GCGGCGAGCGTGAGCGAAGAATTTCGCGCGGATCAT	AASVSEEFRADH	352		7065.22	6844.97	6137.9	10567.3	5965.33	13446.8	14840.3	6067.26	13798.6	15173.4	16074.3	16327.5	14894.7	18111.3	19659.8	15552	18084.1	17175.9	17820.5	17281.8	16347.9	17419.6	20692.4	19758.5	21276.9
118	rf 1 cOVA119	chicken	cOVA	chicken_cOVA	GTGAGCGAAGAATTTCGCGCGGATCATCCGTTTCTG	VSEEFRADHPFL	355		1393.68	1460.05	1475.87	1873.39	3136.44	3661.81	3668.22	1486.94	2998.48	3082.04	4052.44	3909.85	3740.87	3810.74	4548.17	3598.24	3720.12	3848.64	4637.85	3984.97	3718.3	3962.65	4309.2	4511.13	3881.62
119	rf 1 cOVA120	chicken	cOVA	chicken_cOVA	GAATTTCGCGCGGATCATCCGTTTCTGTTTTGCATT	EFRADHPFLFCI	358		404.62	317.13	355.95	485.33	458.67	893.68	799.09	455.82	870.4	793.35	1057.32	951.78	819.49	978.99	1218.87	906.48	863.93	904.82	1188.93	951.35	962.08	832.23	1184	1159.14	1041.57
120	rf 1 cOVA121	chicken	cOVA	chicken_cOVA	GCGGATCATCCGTTTCTGTTTTGCATTAAACATATT	ADHPFLFCIKHI	361		24.21	50.24	14.47	32.36	58.33	98.46	60.88	39.83	63.88	41.54	90.31	34.24	59.43	91.49	52.67	48.44	79.94	43.98	53.89	69.3	52	57.26	68.84	49.41	63.63
121	rf 1 cOVA122	chicken	cOVA	chicken_cOVA	CCGTTTCTGTTTTGCATTAAACATATTGCGACCAAC	PFLFCIKHIATN	364		51.87	56.52	28.94	74.42	63.63	90.88	129.38	61.96	107.8	87.23	165.56	71.9	90.71	68.62	86.52	69.2	138.35	91.11	138.09	126.01	122.58	122.16	110.14	117.81	100.47
122	rf 1 cOVA123	chicken	cOVA	chicken_cOVA	TTTTGCATTAAACATATTGCGACCAACGCGGTGCTG	FCIKHIATNAVL	367		536.03	580.88	454.34	763.59	605.81	1177.69	1122.54	544.33	1105.97	1250.26	1358.34	1259.92	1326.19	1006.44	1493.49	1401.24	993.06	1693.4	1613.31	1323.07	1184.95	1763.72	1459.34	1349.16	1202.33
123	rf 1 cOVA124	chicken	cOVA	chicken_cOVA	AAACATATTGCGACCAACGCGGTGCTGTTTTTTGGC	KHIATNAVLFFG	370		2517.61	2141.41	1797.09	3073.78	2323.83	4661.52	4467.31	1898.51	4284.12	4847.35	5538.71	5542.94	4676.08	5260.92	6229.76	4449.37	5580.19	6032.16	6234.32	5279.69	5352.72	5420.96	5433.54	5484.04	5318.38
124	rf 1 cOVA125	chicken	cOVA	chicken_cOVA	GCGACCAACGCGGTGCTGTTTTTTGGCCGCTGCGTG	ATNAVLFFGRCV	373		1327.97	1108.38	1102.56	1967.22	1003.5	2253.13	2682.67	685.94	3848.92	2512.98	2799.46	3868.76	3240.42	3678.07	4149.41	3421.79	4110.58	3594.16	3795.83	3534.49	3618.01	3916.84	3841.11	3420.4	3513.21
125	rf 1 cOVA126	chicken	cOVA	chicken_cOVA	AACGCGGTGCTGTTTTTTGGCCGCTGCGTGAGCCCG	NAVLFFGRCVSP	375		508.36	445.87	303.86	637.4	379.13	817.94	886.61	318.63	1329.55	1246.11	1181.49	982.6	647.46	1299.22	1147.39	1224.79	965.39	958.23	966.64	1146.66	1277.82	1057.47	1174.82	1185.74	1329.6
126	rf 1 qOVA1	quail	qOVA	quail_qOVA	ATGGGTTCTATTGGCGCCGCATCTATGGAATTTTGT	MGSIGAASMEFC	1		293.95	238.63	138.91	67.95	64.96	132.54	91.32	39.83	83.85	170.3	82.78	119.83	71.94	155.54	75.24	134.93	79.94	103.68	94.31	103.96	81.72	83.99	178.98	91.21	80.38
127	rf 1 qOVA2	quail	qOVA	quail_qOVA	ATTGGCGCCGCATCTATGGAATTTTGTTTTGACGTG	IGAASMEFCFDV	4		421.91	285.73	219.93	372.09	242.59	776.29	586	230.12	574.94	494.29	628.37	599.14	597.41	512.37	628.24	560.5	461.17	549.81	714.03	585.93	516.33	580.27	702.14	528.26	622.93
128	rf 1 qOVA3	quail	qOVA	quail_qOVA	GCATCTATGGAATTTTGTTTTGACGTGTTTAAAGAA	ASMEFCFDVFKE	7		10.37	6.28	2.89	9.71	14.58	18.93	22.83	22.13	7.99	20.77	11.29	10.27	9.38	13.72	11.29	17.3	9.22	15.71	10.1	3.15	7.43	15.27	18.36	15.2	3.35
129	rf 1 qOVA4	quail	qOVA	quail_qOVA	GAATTTTGTTTTGACGTGTTTAAAGAACTTAAAGTA	EFCFDVFKELKV	10		3.46	3.14	2.89	0	0	3.79	11.42	4.43	3.99	16.61	0	0	0	4.57	0	6.92	6.15	0	6.74	3.15	0	3.82	0	0	0
130	rf 1 qOVA5	quail	qOVA	quail_qOVA	TTTGACGTGTTTAAAGAACTTAAAGTACACCACGCA	FDVFKELKVHHA	13		117.58	210.37	115.75	271.79	87.49	257.5	624.05	92.93	187.65	307.37	327.36	284.17	256.48	237.89	221.95	280.25	209.06	345.59	330.07	255.16	289.74	293.95	279.94	304.04	197.6
131	rf 1 qOVA6	quail	qOVA	quail_qOVA	TTTAAAGAACTTAAAGTACACCACGCAAACGATAAT	FKELKVHHANDN	16		48.42	37.68	40.51	48.53	46.4	143.9	102.74	35.4	63.88	149.53	60.2	126.68	84.45	114.37	48.91	96.88	76.86	87.97	107.78	75.6	78.01	53.45	87.19	106.41	87.08
132	rf 1 qOVA7	quail	qOVA	quail_qOVA	CTTAAAGTACACCACGCAAACGATAATATGCTGTAC	LKVHHANDNMLY	19		224.79	320.27	211.25	394.74	171.01	488.49	414.77	221.27	447.18	515.06	459.05	551.21	462.92	411.72	451.43	494.76	458.1	650.34	488.37	516.63	486.61	477.2	509.39	592.87	442.08
133	rf 1 qOVA8	quail	qOVA	quail_qOVA	CACCACGCAAACGATAATATGCTGTACTCGCCCTTC	HHANDNMLYSPF	22		76.08	97.34	66.56	139.13	74.24	310.52	197.87	48.68	171.68	186.92	218.24	243.08	184.54	311.08	135.43	335.61	169.1	260.77	171.77	144.91	226.59	229.05	261.58	247.03	160.76
134	rf 1 qOVA9	quail	qOVA	quail_qOVA	AACGATAATATGCTGTACTCGCCCTTCGCGATTCTG	NDNMLYSPFAIL	25		511.82	514.94	465.91	537.1	375.15	1329.16	1054.04	389.44	958.24	1113.19	1140.1	1307.85	972.75	1276.34	1109.77	1190.19	999.21	1272.41	1219.25	1250.62	1255.53	1191.09	1115.16	1045.12	1158.79
135	rf 1 qOVA10	quail	qOVA	quail_qOVA	ATGCTGTACTCGCCCTTCGCGATTCTGAGCACCCTG	MLYSPFAILSTL	28		183.29	194.67	147.59	346.2	116.66	318.09	369.1	84.08	347.36	535.83	428.95	475.89	397.23	484.92	451.43	539.74	470.4	414.71	488.37	362.27	479.18	473.38	596.59	467.45	629.63
136	rf 1 qOVA11	quail	qOVA	quail_qOVA	TCGCCCTTCGCGATTCTGAGCACCCTGGCCATGGTG	SPFAILSTLAMV	31		48.42	31.4	31.83	129.42	29.16	64.38	30.44	26.55	63.88	49.84	18.81	95.86	150.14	64.05	142.95	190.29	49.19	122.53	47.15	63	159.73	95.44	128.5	72.21	133.96
137	rf 1 qOVA12	quail	qOVA	quail_qOVA	GCGATTCTGAGCACCCTGGCCATGGTGTTCCTGGGC	AILSTLAMVFLG	34		48.42	53.38	40.51	29.12	35.79	60.59	87.52	22.13	71.87	182.76	56.44	44.51	87.58	100.64	79	89.96	212.14	175.94	131.36	195.31	118.87	129.8	119.32	163.42	93.78
138	rf 1 qOVA13	quail	qOVA	quail_qOVA	AGCACCCTGGCCATGGTGTTCCTGGGCGCAAAAGAC	STLAMVFLGAKD	37		31.12	12.56	28.94	22.65	10.61	49.23	34.25	13.28	27.95	20.77	48.92	71.9	56.3	73.2	71.48	34.6	67.64	87.97	30.31	47.25	33.43	19.09	55.07	41.8	33.49
139	rf 1 qOVA14	quail	qOVA	quail_qOVA	GCCATGGTGTTCCTGGGCGCAAAAGACAGCACTCGC	AMVFLGAKDSTR	40		1034.02	1202.58	804.5	1452.76	509.04	2415.96	1586.77	460.24	1772.74	1943.93	1395.96	2369.19	1904.84	2314.8	2110.44	1764.52	2053.75	2378.3	2310.5	2072.81	2057.88	1992.78	1918.26	2128.25	2424.75
140	rf 1 qOVA15	quail	qOVA	quail_qOVA	TTCCTGGGCGCAAAAGACAGCACTCGCACCCAGATC	FLGAKDSTRTQI	43		231.7	172.69	153.38	177.96	149.8	685.41	281.59	150.46	255.53	365.52	444	431.38	372.21	356.83	451.43	439.4	307.45	420.99	340.18	321.32	334.31	351.22	445.15	372.44	421.99
141	rf 1 qOVA16	quail	qOVA	quail_qOVA	GCAAAAGACAGCACTCGCACCCAGATCAATAAAGTA	AKDSTRTQINKV	46		20.75	9.42	8.68	9.71	18.56	34.08	30.44	35.4	15.97	16.61	37.63	23.97	18.77	32.02	56.43	41.52	24.6	28.28	26.94	9.45	14.86	38.18	18.36	19	16.75
142	rf 1 qOVA17	quail	qOVA	quail_qOVA	AGCACTCGCACCCAGATCAATAAAGTAGTCCACTTT	STRTQINKVVHF	49		41.5	59.66	20.26	25.88	27.84	83.31	64.69	17.7	87.84	99.69	75.25	136.95	118.86	82.34	101.57	128.01	83.01	78.54	117.88	63	81.72	76.35	55.07	76.01	70.33
143	rf 1 qOVA18	quail	qOVA	quail_qOVA	ACCCAGATCAATAAAGTAGTCCACTTTGATAAACTC	TQINKVVHFDKL	52		62.25	59.66	40.51	71.18	55.68	98.46	64.69	48.68	83.85	124.61	109.12	85.59	68.81	50.32	94.05	86.5	104.53	94.25	138.09	110.26	118.87	80.17	91.78	87.41	90.43
144	rf 1 qOVA19	quail	qOVA	quail_qOVA	AATAAAGTAGTCCACTTTGATAAACTCCCCGGCTTT	NKVVHFDKLPGF	55		38.04	56.52	49.2	45.3	57	102.24	106.55	22.13	135.75	95.53	86.54	95.86	96.96	132.67	225.72	107.26	83.01	94.25	90.94	81.9	115.15	129.8	146.85	117.81	83.73
145	rf 1 qOVA20	quail	qOVA	quail_qOVA	GTCCACTTTGATAAACTCCCCGGCTTTGGCGATAGT	VHFDKLPGFGDS	58		155.62	144.44	176.53	297.67	237.29	560.44	468.04	141.61	403.26	390.45	436.47	373.18	434.77	782.28	895.34	539.74	559.56	417.85	461.43	428.42	315.74	538.28	367.13	326.84	334.91
146	rf 1 qOVA21	quail	qOVA	quail_qOVA	GATAAACTCCCCGGCTTTGGCGATAGTATCGAAGCC	DKLPGFGDSIEA	61		155.62	182.11	138.91	278.26	185.59	424.12	331.05	92.93	395.27	402.91	289.73	434.81	381.59	539.82	876.53	553.58	445.8	458.7	471.53	400.07	427.18	469.56	422.2	357.24	448.78
147	rf 1 qOVA22	quail	qOVA	quail_qOVA	CCCGGCTTTGGCGATAGTATCGAAGCCCAGTGTGGC	PGFGDSIEAQCG	64		197.12	282.59	150.48	236.2	135.21	518.79	391.94	146.04	411.24	477.67	650.95	667.62	531.73	800.57	643.29	781.93	565.7	562.37	565.84	582.78	538.61	496.29	399.25	718.28	733.45
148	rf 1 qOVA23	quail	qOVA	quail_qOVA	GGCGATAGTATCGAAGCCCAGTGTGGCACCTCCGCG	GDSIEAQCGTSA	67		4267.49	3500.98	3067.5	5555.45	2131.61	6948.73	7949.07	1721.49	7805.64	7759.09	8187.65	10130.7	10278	11432.2	11011.2	10805.1	8900.63	10795	10771.1	10357.8	9483.34	10219.7	9981.37	11523	9317.22
149	rf 1 qOVA24	quail	qOVA	quail_qOVA	ATCGAAGCCCAGTGTGGCACCTCCGCGAACGTGCAC	IEAQCGTSANVH	70		494.53	552.62	422.51	808.89	238.61	1045.15	1000.77	216.85	1125.93	1250.26	1117.52	1369.47	1169.8	1473.06	1320.44	999.9	1162.15	1567.73	1377.55	1357.72	1225.81	1290.34	1284.96	1615.19	1694.65
150	rf 1 qOVA25	quail	qOVA	quail_qOVA	CAGTGTGGCACCTCCGCGAACGTGCACAGTAGTCTG	QCGTSANVHSSL	73		383.87	285.73	277.81	475.63	229.33	719.49	852.37	221.27	562.96	573.21	748.78	948.36	681.86	974.41	695.96	951.46	1079.14	722.6	734.24	790.69	828.35	855.14	647.07	767.69	726.76
151	rf 1 qOVA26	quail	qOVA	quail_qOVA	ACCTCCGCGAACGTGCACAGTAGTCTGCGAGATATT	TSANVHSSLRDI	76		363.12	295.15	272.02	1475.41	263.8	711.91	795.29	243.4	411.24	955.35	613.32	729.24	553.62	718.23	605.67	598.55	510.36	741.45	569.21	623.73	560.9	465.74	504.8	566.27	492.32
152	rf 1 qOVA27	quail	qOVA	quail_qOVA	AACGTGCACAGTAGTCTGCGAGATATTTTAAACCAG	NVHSSLRDILNQ	79		134.87	106.76	118.65	165.01	171.01	272.65	334.86	79.66	207.62	236.76	263.39	345.79	243.97	196.71	293.43	273.33	215.21	273.33	326.7	239.41	263.74	313.04	362.54	364.84	284.67
153	rf 1 qOVA28	quail	qOVA	quail_qOVA	AGTAGTCTGCGAGATATTTTAAACCAGATTACCAAA	SSLRDILNQITK	82		20.75	12.56	11.58	19.41	19.88	49.23	19.03	22.13	7.99	54	33.86	34.24	34.41	36.6	37.62	51.9	36.89	59.69	47.15	34.65	55.72	30.54	55.07	45.61	40.19
154	rf 1 qOVA29	quail	qOVA	quail_qOVA	CGAGATATTTTAAACCAGATTACCAAACAGAACGAT	RDILNQITKQND	85		10.37	9.42	17.36	16.18	62.3	60.59	34.25	30.98	19.96	20.77	37.63	44.51	34.41	41.17	41.38	55.36	9.22	28.28	43.79	28.35	11.14	30.54	41.3	53.21	43.54
155	rf 1 qOVA30	quail	qOVA	quail_qOVA	TTAAACCAGATTACCAAACAGAACGATGCCTATAGC	LNQITKQNDAYS	88		204.04	219.79	214.15	291.2	209.45	522.57	384.33	163.74	355.35	411.21	380.03	503.28	397.23	553.54	522.91	539.74	421.2	439.84	417.64	362.27	449.46	412.3	637.89	539.66	458.83
156	rf 1 qOVA31	quail	qOVA	quail_qOVA	ATTACCAAACAGAACGATGCCTATAGCTTTTCACTG	ITKQNDAYSFSL	91		235.16	188.39	124.44	158.54	112.68	390.04	251.14	119.49	299.45	269.99	413.9	349.22	300.27	516.94	379.95	377.12	270.55	348.73	350.28	381.17	345.46	355.04	403.84	304.04	435.38
157	rf 1 qOVA32	quail	qOVA	quail_qOVA	CAGAACGATGCCTATAGCTTTTCACTGGCGTCCCGC	QNDAYSFSLASR	94		684.73	354.81	306.75	472.39	249.22	745.99	749.63	247.82	590.91	552.44	3604.67	479.32	841.38	869.2	688.43	1152.13	780.92	1112.18	730.87	913.55	761.49	797.87	752.62	744.89	632.98
158	rf 1 qOVA33	quail	qOVA	quail_qOVA	GCCTATAGCTTTTCACTGGCGTCCCGCTTGTACGCG	AYSFSLASRLYA	97		1649.59	1312.48	1090.99	5079.82	1215.6	2559.86	2617.98	933.76	2750.94	3256.49	3100.47	3091.59	2821.29	3888.51	2870.35	3601.7	2828.52	3314.55	3263.67	2797.35	3187.11	2714.3	2859.03	2667.91	2528.58
159	rf 1 qOVA34	quail	qOVA	quail_qOVA	TTTTCACTGGCGTCCCGCTTGTACGCGCAAGAAACC	FSLASRLYAQET	100		774.65	643.68	526.68	854.19	503.74	1579.08	1525.89	473.52	1050.07	1349.95	1335.76	1437.95	1197.95	1312.94	1282.82	1390.86	1306.66	1347.81	1401.12	1203.37	1392.97	1038.38	1161.05	1561.98	1600.87
160	rf 1 qOVA35	quail	qOVA	quail_qOVA	GCGTCCCGCTTGTACGCGCAAGAAACCTATACGGTT	ASRLYAQETYTV	103		172.91	153.85	118.65	207.08	107.38	318.09	342.47	92.93	183.66	573.21	338.64	715.55	356.57	333.95	263.34	352.9	322.82	336.17	360.38	393.77	356.6	362.67	289.12	243.23	314.82
161	rf 1 qOVA36	quail	qOVA	quail_qOVA	TTGTACGCGCAAGAAACCTATACGGTTGTGCCGGAA	LYAQETYTVVPE	106		923.35	860.33	682.95	1171.27	577.97	1662.39	1700.93	615.13	1441.35	1657.32	2001.76	2280.17	2186.34	1898.51	1719.2	2709.06	1654.07	2192.94	2330.71	2063.36	1809	2267.64	1987.1	1980.03	1590.83
162	rf 1 qOVA37	quail	qOVA	quail_qOVA	CAAGAAACCTATACGGTTGTGCCGGAATATTTGCAG	QETYTVVPEYLQ	109		103.75	69.08	72.35	113.24	84.84	234.78	209.29	79.66	175.68	203.53	188.14	198.57	240.84	228.74	237	211.05	295.15	251.34	373.86	277.22	260.02	236.69	284.53	182.42	184.2
163	rf 1 qOVA38	quail	qOVA	quail_qOVA	TATACGGTTGTGCCGGAATATTTGCAGTGCGTAAAA	YTVVPEYLQCVK	112		141.79	185.25	124.44	113.24	127.26	348.38	293	115.06	219.6	328.14	195.66	400.57	303.4	242.46	323.53	366.74	310.52	289.04	296.39	261.46	252.59	259.6	275.35	323.04	251.18
164	rf 1 qOVA39	quail	qOVA	quail_qOVA	GTGCCGGAATATTTGCAGTGCGTAAAAGAATTATAT	VPEYLQCVKELY	115		17.29	6.28	5.79	9.71	6.63	7.57	3.81	17.7	11.98	8.31	7.53	3.42	6.26	0	3.76	24.22	9.22	12.57	10.1	9.45	11.14	11.45	4.59	11.4	3.35
165	rf 1 qOVA40	quail	qOVA	quail_qOVA	TATTTGCAGTGCGTAAAAGAATTATATCGTGGGGGC	YLQCVKELYRGG	118		62.25	78.5	60.77	64.71	59.65	136.32	140.79	44.25	127.76	124.61	191.9	106.13	168.9	128.09	142.95	145.31	107.61	113.1	127.99	141.76	141.15	164.16	119.32	140.62	150.71
166	rf 1 qOVA41	quail	qOVA	quail_qOVA	TGCGTAAAAGAATTATATCGTGGGGGCCTGGAATCG	CVKELYRGGLES	121		224.79	216.65	214.15	226.49	265.13	435.48	342.47	190.29	351.35	473.52	511.73	506.71	394.1	494.07	474	467.08	353.57	540.38	522.05	541.83	286.02	503.92	592	524.46	448.78
167	rf 1 qOVA42	quail	qOVA	quail_qOVA	GAATTATATCGTGGGGGCCTGGAATCGGTCAACTTT	ELYRGGLESVNF	124		76.08	131.88	54.98	113.24	102.07	287.79	190.26	106.21	143.74	215.99	191.9	294.44	206.44	219.59	191.86	249.11	138.35	194.79	134.72	229.96	174.59	145.07	266.17	148.22	130.62
168	rf 1 qOVA43	quail	qOVA	quail_qOVA	CGTGGGGGCCTGGAATCGGTCAACTTTCAAACCGCG	RGGLESVNFQTA	127		210.95	178.97	179.42	291.2	143.17	329.45	414.77	110.64	359.34	494.29	357.46	499.86	325.29	535.24	504.1	643.53	522.66	512.11	508.58	481.98	490.33	473.38	486.45	528.26	388.5
169	rf 1 qOVA44	quail	qOVA	quail_qOVA	CTGGAATCGGTCAACTTTCAAACCGCGGCGGACCAG	LESVNFQTAADQ	130		307.78	172.69	196.78	372.09	194.87	632.39	555.56	146.04	582.93	473.52	496.68	780.6	616.18	796	910.39	837.28	516.51	662.91	771.29	630.03	508.9	584.09	619.53	718.28	710.01
170	rf 1 qOVA45	quail	qOVA	quail_qOVA	GTCAACTTTCAAACCGCGGCGGACCAGGCCCGCGGT	VNFQTAADQARG	133		13501	11130.9	10562.6	20306.3	7739.02	23644.6	20883	6231	26970.4	25615.8	23897	30282.5	26620.8	37544.7	33217.8	34480.8	28731	31188.2	33869.4	28761.1	29475.2	28204.3	33844.9	30787.4	36424.9
171	rf 1 qOVA46	quail	qOVA	quail_qOVA	CAAACCGCGGCGGACCAGGCCCGCGGTCTGATTAAT	QTAADQARGLIN	136		3468.63	3265.49	2546.61	4678.61	2721.52	7974.95	5357.73	2535.77	9147.17	7775.7	6780.4	7816.27	6427.66	6825.47	7471.19	9154.76	7040.56	7285.72	7743.22	7667.52	7718.91	6829.65	7526.18	6464.56	7414.92
172	rf 1 qOVA47	quail	qOVA	quail_qOVA	GCGGACCAGGCCCGCGGTCTGATTAATGCATGGGTG	ADQARGLINAWV	139		207.5	197.81	118.65	349.44	119.31	401.4	285.39	97.36	291.46	386.29	417.66	493.01	350.32	388.85	376.19	577.79	365.86	452.41	451.32	494.58	572.05	358.85	458.91	342.04	495.67
173	rf 1 qOVA48	quail	qOVA	quail_qOVA	GCCCGCGGTCTGATTAATGCATGGGTGGAAAGCCAG	ARGLINAWVESQ	142		55.33	103.62	72.35	158.54	75.56	223.42	232.12	53.11	427.21	149.53	142.98	297.86	309.65	292.78	248.29	387.5	236.74	175.94	212.19	182.71	211.73	251.96	256.99	197.62	210.99
174	rf 1 qOVA49	quail	qOVA	quail_qOVA	CTGATTAATGCATGGGTGGAAAGCCAGACGAACGGC	LINAWVESQTNG	145		148.71	100.48	115.75	67.95	57	295.37	159.82	92.93	519.04	203.53	210.71	249.93	400.36	187.56	203.14	193.75	261.33	226.21	272.81	223.66	222.88	164.16	229.46	307.84	210.99
175	rf 1 qOVA50	quail	qOVA	quail_qOVA	GCATGGGTGGAAAGCCAGACGAACGGCATTATTCGG	AWVESQTNGIIR	148		574.07	474.12	390.67	653.58	343.34	1071.66	932.27	331.91	1409.41	1055.04	1166.44	1413.98	1435.67	1605.72	1406.96	1588.07	1202.12	1316.39	1357.34	1272.67	1073.52	1099.46	1275.78	1489.77	1182.23
176	rf 1 qOVA51	quail	qOVA	quail_qOVA	GAAAGCCAGACGAACGGCATTATTCGGAATATTTTA	ESQTNGIIRNIL	151		13.83	9.42	8.68	3.24	21.21	53.01	15.22	35.4	23.96	33.23	22.58	30.81	46.92	13.72	30.1	27.68	9.22	9.43	47.15	28.35	22.29	7.64	27.53	7.6	40.19
177	rf 1 qOVA52	quail	qOVA	quail_qOVA	ACGAACGGCATTATTCGGAATATTTTACAGCCTAGC	TNGIIRNILQPS	154		210.95	144.44	185.21	281.49	153.77	416.55	372.91	141.61	347.36	311.53	421.42	455.35	419.13	347.68	443.91	588.17	350.49	373.87	491.74	409.52	360.31	335.95	413.02	410.45	351.66
178	rf 1 qOVA53	quail	qOVA	quail_qOVA	ATTATTCGGAATATTTTACAGCCTAGCTCAGTGGAT	IIRNILQPSSVD	157		55.33	59.66	46.3	71.18	38.44	102.24	64.69	57.53	75.86	128.76	116.64	65.05	112.6	50.32	60.19	83.04	110.68	125.67	127.99	91.35	100.29	91.62	110.14	98.81	110.52
179	rf 1 qOVA54	quail	qOVA	quail_qOVA	AATATTTTACAGCCTAGCTCAGTGGATTCTCAAACT	NILQPSSVDSQT	160		27.67	21.98	20.26	55	25.19	45.44	53.27	8.85	47.91	95.53	79.02	54.78	50.05	45.75	67.71	69.2	70.71	43.98	90.94	72.45	55.72	99.26	123.91	53.21	53.59
180	rf 1 qOVA55	quail	qOVA	quail_qOVA	CAGCCTAGCTCAGTGGATTCTCAAACTGCGATGGTA	QPSSVDSQTAMV	163		318.16	276.31	217.04	339.73	172.33	393.82	445.21	234.55	483.11	427.83	526.78	684.74	591.16	608.44	564.29	709.27	504.22	703.75	623.09	743.44	482.9	503.92	569.05	577.67	549.25
181	rf 1 qOVA56	quail	qOVA	quail_qOVA	TCAGTGGATTCTCAAACTGCGATGGTATTGGTGAAC	SVDSQTAMVLVN	166		414.99	351.67	295.17	524.16	315.5	905.04	726.79	269.95	742.63	780.89	805.22	1009.99	1185.44	1038.46	981.86	1089.85	937.72	933.1	1013.79	1008.05	1040.08	809.33	1005.02	980.52	790.39
182	rf 1 qOVA57	quail	qOVA	quail_qOVA	TCTCAAACTGCGATGGTATTGGTGAACGCGATTGCC	SQTAMVLVNAIA	169		650.15	631.12	549.84	834.77	452.04	1359.45	1278.55	362.88	1289.63	1644.86	1666.88	1667.33	1585.8	2388	1745.54	1902.92	1417.34	1797.08	1643.62	1634.94	1504.41	1515.58	1748.46	1809.01	1842.01
183	rf 1 qOVA58	quail	qOVA	quail_qOVA	GCGATGGTATTGGTGAACGCGATTGCCTTCAAGGGT	AMVLVNAIAFKG	172		691.65	744.16	567.2	1015.96	459.99	1613.17	1461.2	562.03	1501.24	2180.69	1493.8	2218.55	1914.22	2429.17	1839.58	2286.96	1721.71	2086.12	1963.59	2050.76	1953.87	1569.03	1881.55	1782.41	2163.52
184	rf 1 qOVA59	quail	qOVA	quail_qOVA	TTGGTGAACGCGATTGCCTTCAAGGGTCTGTGGGAA	LVNAIAFKGLWE	175		684.73	568.32	523.79	896.25	424.2	1484.42	1404.12	327.48	1804.68	1470.4	1332	1592.01	1732.81	1651.47	1628.92	1529.25	1312.8	1451.49	1458.38	1467.98	1389.26	1393.42	1541.95	1778.61	1503.75
185	rf 1 qOVA60	quail	qOVA	quail_qOVA	GCGATTGCCTTCAAGGGTCTGTGGGAAAAAGCCTTT	AIAFKGLWEKAF	178		79.54	81.64	69.45	55	67.61	196.91	133.18	66.38	95.82	195.22	191.9	239.66	134.5	338.53	199.38	204.13	193.69	172.8	188.61	217.36	163.44	122.16	192.74	178.62	144.01
186	rf 1 qOVA61	quail	qOVA	quail_qOVA	TTCAAGGGTCTGTGGGAAAAAGCCTTTAAAGCGGAG	FKGLWEKAFKAE	181		72.62	87.92	92.6	126.19	112.68	193.13	148.4	88.51	179.67	232.61	263.39	232.81	156.39	237.89	278.38	342.52	270.55	257.62	235.77	280.37	308.31	129.8	201.92	209.02	254.53
187	rf 1 qOVA62	quail	qOVA	quail_qOVA	CTGTGGGAAAAAGCCTTTAAAGCGGAGGATACCCAA	LWEKAFKAEDTQ	184		44.96	18.84	28.94	42.06	17.23	41.65	41.86	26.55	55.9	78.92	75.25	71.9	93.83	36.6	37.62	62.28	61.49	62.83	37.05	69.3	85.44	61.08	73.43	38	40.19
188	rf 1 qOVA63	quail	qOVA	quail_qOVA	AAAGCCTTTAAAGCGGAGGATACCCAAACTATCCCT	KAFKAEDTQTIP	187		93.37	97.34	54.98	106.77	76.89	242.35	243.53	97.36	127.76	215.99	240.81	212.27	222.07	210.44	206.91	266.41	184.47	292.18	225.66	195.31	215.45	179.43	201.92	152.02	187.55
189	rf 1 qOVA64	quail	qOVA	quail_qOVA	AAAGCGGAGGATACCCAAACTATCCCTTTTCGCGTT	KAEDTQTIPFRV	190		1134.31	967.09	807.39	1210.1	695.96	1704.05	1735.17	699.22	1912.48	1952.23	1715.8	2252.78	2205.11	2474.92	2038.97	2466.87	2229	2780.45	2768.56	2271.27	2251.04	2088.22	2207.37	2234.66	1945.83
190	rf 1 qOVA65	quail	qOVA	quail_qOVA	GATACCCAAACTATCCCTTTTCGCGTTACTGAACAG	DTQTIPFRVTEQ	193		373.49	266.89	306.75	433.56	192.22	670.26	662.11	168.17	507.07	647.98	673.52	657.35	735.04	750.25	677.15	681.59	639.49	728.89	724.14	674.14	679.77	675.71	867.35	695.48	746.85
191	rf 1 qOVA66	quail	qOVA	quail_qOVA	ACTATCCCTTTTCGCGTTACTGAACAGGAAAGTAAA	TIPFRVTEQESK	196		62.25	53.38	66.56	61.48	51.7	90.88	98.94	53.11	55.9	128.76	97.83	119.83	81.32	86.92	71.48	110.72	95.31	138.24	53.89	91.35	48.29	68.72	110.14	110.21	93.78
192	rf 1 qOVA67	quail	qOVA	quail_qOVA	TTTCGCGTTACTGAACAGGAAAGTAAACCTGTGCAA	FRVTEQESKPVQ	199		86.46	125.6	75.24	132.66	87.49	272.65	136.99	48.68	207.62	186.92	252.1	181.46	147.01	150.97	225.72	280.25	230.59	232.49	218.93	220.51	267.45	209.97	178.98	136.82	147.36
193	rf 1 qOVA68	quail	qOVA	quail_qOVA	ACTGAACAGGAAAGTAAACCTGTGCAAATGATGCAT	TEQESKPVQMMH	202		584.45	449	393.57	614.76	371.18	1079.23	901.83	269.95	982.19	1212.88	989.59	1122.97	1179.19	1285.49	1218.87	1273.22	1162.15	1181.3	1232.72	1354.57	1307.53	1194.9	1147.28	1151.54	1011.43
194	rf 1 qOVA69	quail	qOVA	quail_qOVA	GAAAGTAAACCTGTGCAAATGATGCATCAAATCGGT	ESKPVQMMHQIG	205		290.49	254.33	248.87	320.32	190.89	560.44	547.95	172.59	443.18	701.97	609.56	671.04	663.1	626.74	680.91	688.51	716.35	747.74	602.89	642.64	702.06	603.18	697.55	634.67	492.32
195	rf 1 qOVA70	quail	qOVA	quail_qOVA	CCTGTGCAAATGATGCATCAAATCGGTTCGTTCAAA	PVQMMHQIGSFK	208		58.79	62.8	54.98	77.65	54.35	98.46	102.74	84.08	123.77	141.23	158.03	102.71	172.03	150.97	37.62	148.77	126.05	116.24	138.09	113.41	74.29	83.99	119.32	110.21	117.22
196	rf 1 qOVA71	quail	qOVA	quail_qOVA	ATGATGCATCAAATCGGTTCGTTCAAAGTGGCGAGC	MMHQIGSFKVAS	211		691.65	405.05	454.34	650.35	342.01	973.2	2168.97	354.03	1205.78	2392.52	6035.38	975.75	1172.93	1107.08	1042.05	1186.73	974.61	1149.88	1050.84	1064.76	969.51	977.3	1138.11	1136.33	927.7
197	rf 1 qOVA72	quail	qOVA	quail_qOVA	CAAATCGGTTCGTTCAAAGTGGCGAGCATGGCGTCA	QIGSFKVASMAS	214		127.96	72.22	98.39	145.6	86.17	185.55	235.92	66.38	183.66	195.22	763.83	212.27	250.23	347.68	225.72	325.23	119.9	301.61	326.7	217.36	156.01	343.58	293.7	342.04	231.09
198	rf 1 qOVA73	quail	qOVA	quail_qOVA	TCGTTCAAAGTGGCGAGCATGGCGTCAGAAAAAATG	SFKVASMASEKM	217		114.12	109.9	78.13	93.83	111.35	219.63	182.65	101.78	159.71	215.99	233.29	325.25	262.74	283.63	233.24	256.03	178.32	219.92	252.61	179.56	211.73	160.34	279.94	266.03	264.58
199	rf 1 qOVA74	quail	qOVA	quail_qOVA	GTGGCGAGCATGGCGTCAGAAAAAATGAAAATTCTG	VASMASEKMKIL	220		24.21	47.1	54.98	64.71	35.79	94.67	53.27	48.68	71.87	112.15	97.83	95.86	90.71	68.62	101.57	86.5	89.16	69.12	104.41	69.3	78.01	76.35	96.37	114.01	77.03
200	rf 1 qOVA75	quail	qOVA	quail_qOVA	ATGGCGTCAGAAAAAATGAAAATTCTGGAGTTACCG	MASEKMKILELP	223		31.12	43.96	31.83	42.06	26.51	90.88	45.66	35.4	59.89	49.84	71.49	99.29	31.28	68.62	97.81	72.66	58.42	84.83	77.47	72.45	74.29	64.9	110.14	83.61	70.33
201	rf 1 qOVA76	quail	qOVA	quail_qOVA	GAAAAAATGAAAATTCTGGAGTTACCGTTCGCCAGC	EKMKILELPFAS	226		262.83	222.93	231.51	410.92	302.24	810.37	5395.78	234.55	515.05	515.06	778.88	554.64	581.77	704.51	737.34	657.37	553.41	640.92	683.72	516.63	631.48	526.83	770.97	596.67	545.9
202	rf 1 qOVA77	quail	qOVA	quail_qOVA	AAAATTCTGGAGTTACCGTTCGCCAGCGGCACAATG	KILELPFASGTM	229		508.36	408.19	552.73	414.15	299.59	799.01	848.56	269.95	451.17	901.35	793.93	914.12	903.94	1070.48	910.39	785.39	685.61	782.3	885.81	926.15	776.35	683.35	867.35	794.29	776.99
203	rf 1 qOVA78	quail	qOVA	quail_qOVA	GAGTTACCGTTCGCCAGCGGCACAATGAGTATGTTG	ELPFASGTMSML	232		1141.22	838.35	654.01	1035.38	548.81	1715.41	1636.24	354.03	1493.25	1698.86	1896.41	2115.84	1473.2	1880.21	1719.2	1854.48	1617.18	1894.47	1835.6	1842.85	1742.14	1851.53	1904.49	2075.04	1962.58
204	rf 1 qOVA79	quail	qOVA	quail_qOVA	TTCGCCAGCGGCACAATGAGTATGTTGGTACTTTTA	FASGTMSMLVLL	235		27.67	21.98	20.26	45.3	35.79	68.16	60.88	57.53	35.93	66.46	79.02	44.51	62.56	54.9	94.05	62.28	67.64	62.83	53.89	53.55	59.43	41.99	68.84	125.41	77.03
205	rf 1 qOVA80	quail	qOVA	quail_qOVA	GGCACAATGAGTATGTTGGTACTTTTACCTGACGAC	GTMSMLVLLPDD	238		204.04	172.69	124.44	203.84	104.72	306.73	262.56	88.51	223.59	249.22	334.88	328.67	365.95	448.32	338.57	401.34	319.75	348.73	373.86	403.22	367.74	419.93	325.83	349.64	365.05
206	rf 1 qOVA81	quail	qOVA	quail_qOVA	AGTATGTTGGTACTTTTACCTGACGACGTAAGTGGT	SMLVLLPDDVSG	241		224.79	251.19	170.74	372.09	139.19	469.56	429.99	123.91	523.04	431.98	579.46	503.28	531.73	722.8	364.91	550.12	501.14	543.52	646.67	611.13	404.89	431.39	541.52	501.66	475.57
207	rf 1 qOVA82	quail	qOVA	quail_qOVA	GTACTTTTACCTGACGACGTAAGTGGTCTGGAACAG	VLLPDDVSGLEQ	244		252.45	213.51	219.93	265.32	153.77	443.05	426.18	163.74	335.38	544.13	624.61	739.52	437.89	635.88	519.15	539.74	519.59	644.06	532.16	437.87	638.91	637.54	495.63	463.65	505.72
208	rf 1 qOVA83	quail	qOVA	quail_qOVA	CCTGACGACGTAAGTGGTCTGGAACAGCTGGAAAGC	PDDVSGLEQLES	247		117.58	78.5	69.45	158.54	78.21	151.47	178.84	57.53	287.47	236.76	252.1	297.86	253.35	311.08	218.19	238.73	193.69	226.21	303.13	255.16	274.88	259.6	270.76	266.03	284.67
209	rf 1 qOVA84	quail	qOVA	quail_qOVA	GTAAGTGGTCTGGAACAGCTGGAAAGCACCATCTCC	VSGLEQLESTIS	250		926.81	813.23	544.05	1035.38	857.68	2166.03	1723.76	495.65	1529.19	2168.22	2242.57	2013.13	2273.92	2250.76	2234.59	3006.61	2026.08	2161.52	2364.39	2164.17	2039.31	2072.95	2294.57	2139.65	2250.6
210	rf 1 qOVA85	quail	qOVA	quail_qOVA	CTGGAACAGCTGGAAAGCACCATCTCCTTCGAGAAA	LEQLESTISFEK	253		65.71	65.94	60.77	116.48	82.19	159.04	159.82	88.51	159.71	265.84	176.85	188.3	184.54	169.26	244.53	328.69	169.1	204.21	165.04	173.26	215.45	137.43	220.28	129.22	197.6
211	rf 1 qOVA86	quail	qOVA	quail_qOVA	CTGGAAAGCACCATCTCCTTCGAGAAATTAACGGAA	LESTISFEKLTE	256		41.5	37.68	46.3	51.77	50.37	196.91	91.32	13.28	79.85	74.77	154.27	109.56	147.01	86.92	135.43	117.63	153.72	78.54	124.62	129.16	52	80.17	105.55	140.62	117.22
212	rf 1 qOVA87	quail	qOVA	quail_qOVA	ACCATCTCCTTCGAGAAATTAACGGAATGGACTAGT	TISFEKLTEWTS	259		259.37	194.67	115.75	252.37	124.61	310.52	346.27	101.78	311.43	365.52	368.75	277.32	437.89	356.83	300.95	404.8	362.79	427.28	373.86	333.92	375.17	381.76	316.65	391.45	281.33
213	rf 1 qOVA88	quail	qOVA	quail_qOVA	TTCGAGAAATTAACGGAATGGACTAGTTCTAGTATT	FEKLTEWTSSSI	262		127.96	62.8	28.94	48.53	50.37	71.95	72.3	26.55	95.82	95.53	127.93	116.41	90.71	86.92	90.29	86.5	58.42	75.4	94.31	72.45	70.58	64.9	114.73	91.21	63.63
214	rf 1 qOVA89	quail	qOVA	quail_qOVA	TTAACGGAATGGACTAGTTCTAGTATTATGGAGGAG	LTEWTSSSIMEE	265		331.99	248.05	150.48	245.9	155.1	416.55	300.61	150.46	383.29	386.29	391.32	434.81	412.87	484.92	526.67	480.92	381.24	455.55	441.22	472.53	386.32	362.67	486.45	463.65	478.92
215	rf 1 qOVA90	quail	qOVA	quail_qOVA	TGGACTAGTTCTAGTATTATGGAGGAGAGAAAAGTG	WTSSSIMEERKV	268		134.87	156.99	46.3	226.49	128.59	541.51	403.35	128.34	103.81	145.38	176.85	147.22	143.88	173.84	120.38	117.63	135.28	150.8	165.04	116.56	170.87	167.97	165.21	110.21	157.41
216	rf 1 qOVA91	quail	qOVA	quail_qOVA	TCTAGTATTATGGAGGAGAGAAAAGTGAAGGTTTAC	SSIMEERKVKVY	271		20.75	34.54	11.58	32.36	18.56	87.1	57.08	22.13	23.96	70.61	94.07	78.74	59.43	32.02	41.38	76.12	39.97	69.12	74.1	37.8	44.58	114.53	87.19	79.81	90.43
217	rf 1 qOVA92	quail	qOVA	quail_qOVA	ATGGAGGAGAGAAAAGTGAAGGTTTACCTCCCGCGC	MEERKVKVYLPR	274		414.99	317.13	245.98	488.57	226.68	757.35	631.66	172.59	722.67	701.97	647.19	715.55	863.28	699.93	673.39	868.42	710.21	791.72	1007.06	926.15	809.78	683.35	752.62	824.7	713.36
218	rf 1 qOVA93	quail	qOVA	quail_qOVA	AGAAAAGTGAAGGTTTACCTCCCGCGCATGAAAATG	RKVKVYLPRMKM	277		34.58	65.94	54.98	64.71	47.72	124.96	114.16	75.23	83.85	91.38	116.64	140.37	140.75	150.97	90.29	186.83	141.43	78.54	168.4	113.41	159.73	133.62	114.73	117.81	103.82
219	rf 1 qOVA94	quail	qOVA	quail_qOVA	AAGGTTTACCTCCCGCGCATGAAAATGGAGGAAAAG	KVYLPRMKMEEK	280		69.17	53.38	57.88	100.3	88.82	177.98	98.94	53.11	99.82	186.92	184.37	130.1	134.5	196.71	173.05	242.19	156.8	188.5	148.2	126.01	159.73	148.89	188.15	178.62	127.27
220	rf 1 qOVA95	quail	qOVA	quail_qOVA	CTCCCGCGCATGAAAATGGAGGAAAAGTATAACCTG	LPRMKMEEKYNL	283		58.79	37.68	43.41	87.36	43.75	124.96	114.16	48.68	75.86	120.46	67.73	106.13	112.6	64.05	150.48	83.04	126.05	141.38	134.72	110.26	115.15	68.72	119.32	49.41	123.92
221	rf 1 qOVA96	quail	qOVA	quail_qOVA	ATGAAAATGGAGGAAAAGTATAACCTGACCAGCCTG	MKMEEKYNLTSL	286		69.17	78.5	49.2	87.36	47.72	208.27	190.26	66.38	143.74	116.3	139.22	126.68	203.31	160.11	191.86	190.29	196.77	194.79	198.72	154.36	133.73	125.98	238.64	186.22	144.01
222	rf 1 qOVA97	quail	qOVA	quail_qOVA	GAGGAAAAGTATAACCTGACCAGCCTGTTAATGGCT	EEKYNLTSLLMA	289		504.91	414.47	405.14	553.28	406.97	916.4	772.46	336.33	954.24	922.12	1087.42	1119.54	1116.63	1344.97	955.53	1338.96	900.82	1328.96	1151.88	1152.96	947.22	1038.38	885.7	931.11	773.64
223	rf 1 qOVA98	quail	qOVA	quail_qOVA	TATAACCTGACCAGCCTGTTAATGGCTATGGGAATT	YNLTSLLMAMGI	292		221.33	232.35	257.55	326.79	202.82	749.78	570.78	261.1	299.45	402.91	383.8	376.61	334.68	384.28	568.05	418.64	399.68	417.85	350.28	425.27	352.89	358.85	289.12	330.64	311.47
224	rf 1 qOVA99	quail	qOVA	quail_qOVA	ACCAGCCTGTTAATGGCTATGGGAATTACCGATCTG	TSLLMAMGITDL	295		615.57	518.08	405.14	883.31	292.96	1916.11	1449.78	460.24	674.76	901.35	929.39	992.87	878.92	823.45	899.1	1082.93	913.12	929.96	1050.84	926.15	936.08	1011.66	734.26	828.5	693.27
225	rf 1 qOVA100	quail	qOVA	quail_qOVA	TTAATGGCTATGGGAATTACCGATCTGTTCTCAAGC	LMAMGITDLFSS	298		100.29	113.04	121.54	155.31	95.45	287.79	228.31	110.64	183.66	215.99	270.92	287.59	193.92	269.91	252.05	262.95	169.1	257.62	272.81	211.06	222.88	187.06	316.65	247.03	231.09
226	rf 1 qOVA101	quail	qOVA	quail_qOVA	ATGGGAATTACCGATCTGTTCTCAAGCAGCGCGAAT	MGITDLFSSSAN	301		169.45	185.25	384.88	294.44	117.98	295.37	266.36	137.19	215.6	365.52	380.03	455.35	369.08	347.68	334.81	394.42	325.9	311.03	410.91	299.27	297.17	301.59	321.24	254.63	448.78
227	rf 1 qOVA102	quail	qOVA	quail_qOVA	ACCGATCTGTTCTCAAGCAGCGCGAATCTGTCAGGC	TDLFSSSANLSG	304		3077.85	2668.91	2781.01	5917.83	1903.6	6055.05	5289.23	1478.09	5693.52	5960.54	5896.16	7056.21	6452.68	8156.71	7783.43	8127.18	6874.54	7144.34	7480.51	7015.43	7228.58	6566.24	7347.2	7600.89	8001.02
228	rf 1 qOVA103	quail	qOVA	quail_qOVA	TTCTCAAGCAGCGCGAATCTGTCAGGCATTAGCTCT	FSSSANLSGISS	307		262.83	317.13	335.69	168.25	430.83	268.86	369.1	225.7	183.66	232.61	139.22	112.98	168.9	333.95	210.67	256.03	159.87	229.35	276.18	217.36	252.59	282.5	133.08	231.83	210.99
229	rf 1 qOVA104	quail	qOVA	quail_qOVA	AGCGCGAATCTGTCAGGCATTAGCTCTGTCGGCAGC	SANLSGISSVGS	310		1175.81	1051.86	1163.34	808.89	1003.5	166.62	616.44	809.85	131.76	581.52	225.76	301.28	193.92	324.8	346.1	415.18	227.51	301.61	350.28	170.11	286.02	328.31	413.02	220.43	361.7
230	rf 1 qOVA105	quail	qOVA	quail_qOVA	CTGTCAGGCATTAGCTCTGTCGGCAGCCTGAAAATT	LSGISSVGSLKI	313		1310.68	1438.07	1154.65	317.08	2044.12	469.56	471.85	1858.68	471.13	656.28	425.19	612.84	544.24	503.22	440.15	608.93	470.4	508.96	562.47	447.32	453.18	557.37	495.63	414.25	438.73
231	rf 1 qOVA106	quail	qOVA	quail_qOVA	ATTAGCTCTGTCGGCAGCCTGAAAATTAGTCAGGCG	ISSVGSLKISQA	316		10.37	3.14	0	0	5.3	7.57	3.81	0	3.99	12.46	0	10.27	12.51	4.57	11.29	27.68	0	15.71	6.74	6.3	37.15	0	22.95	7.6	16.75
232	rf 1 qOVA107	quail	qOVA	quail_qOVA	GTCGGCAGCCTGAAAATTAGTCAGGCGGTACATGCG	VGSLKISQAVHA	319		4468.07	3745.89	6398.35	5675.16	3058.23	11966.2	10567	3332.34	9554.42	9761.16	8349.45	9887.6	9283.36	13001.3	10725.3	12382.8	9278.79	10465.2	11562.6	9938.79	9301.32	10200.6	12675.2	10922.5	11628.1
233	rf 1 qOVA108	quail	qOVA	quail_qOVA	CTGAAAATTAGTCAGGCGGTACATGCGGCATATGCC	LKISQAVHAAYA	322		242.08	194.67	164.95	220.02	192.22	560.44	304.42	203.57	335.38	303.22	440.24	373.18	268.99	329.38	466.48	622.77	485.77	515.25	542.26	437.87	482.9	461.93	541.52	307.84	351.66
234	rf 1 qOVA109	quail	qOVA	quail_qOVA	AGTCAGGCGGTACATGCGGCATATGCCGAGATTAAT	SQAVHAAYAEIN	325		373.49	386.21	248.87	491.8	413.6	2097.87	799.09	331.91	786.55	1021.81	812.75	821.68	916.45	1084.21	1015.72	1145.21	820.89	951.95	801.6	806.44	936.08	858.96	908.65	858.9	803.79
235	rf 1 qOVA110	quail	qOVA	quail_qOVA	GTACATGCGGCATATGCCGAGATTAATGAGGCGGGC	VHAAYAEINEAG	328		1379.84	1105.24	1007.07	1756.91	808.63	3760.27	2317.37	703.64	2315.74	2388.37	2445.76	2475.32	2808.78	3138.25	2990.73	3404.49	2840.82	3141.75	3145.79	3005.26	2778.51	3023.52	3001.29	3496.41	2736.22
236	rf 1 qOVA111	quail	qOVA	quail_qOVA	GCATATGCCGAGATTAATGAGGCGGGCCGTGATGTG	AYAEINEAGRDV	331		2147.58	1670.42	1629.25	2310.19	1281.88	3752.69	3607.33	1212.57	4244.19	4199.38	4673.28	5025.97	3944.17	5361.56	4555.7	5386.98	4092.14	4480.13	5075.7	4904.82	4178.91	4687.99	5355.52	5453.64	4913.14
237	rf 1 qOVA112	quail	qOVA	quail_qOVA	GAGATTAATGAGGCGGGCCGTGATGTGGTTGGAAGT	EINEAGRDVVGS	334		477.24	386.21	370.42	605.05	375.15	969.41	776.26	300.93	842.45	996.88	880.47	941.51	916.45	1070.48	1000.67	1089.85	731.73	860.84	1040.74	907.25	872.93	1026.93	1174.82	1098.33	1128.65
238	rf 1 qOVA113	quail	qOVA	quail_qOVA	GAGGCGGGCCGTGATGTGGTTGGAAGTGCCGAAGCT	EAGRDVVGSAEA	337		335.45	339.11	277.81	970.67	261.15	764.93	696.35	203.57	630.84	760.12	650.95	941.51	800.72	901.22	1124.82	1072.55	790.14	788.58	885.81	891.5	891.5	992.57	871.94	870.3	1155.44
239	rf 1 qOVA114	quail	qOVA	quail_qOVA	CGTGATGTGGTTGGAAGTGCCGAAGCTGGCGTGGAT	RDVVGSAEAGVD	340		1217.31	1092.68	897.1	2734.04	951.8	2378.09	2956.64	1810	2140.06	2321.91	2167.32	2362.34	2402.16	3248.05	2701.07	2778.26	1820.09	2252.63	2398.07	2091.71	2098.74	2531.06	2693.82	2842.73	3499.82
240	rf 1 qOVA115	quail	qOVA	quail_qOVA	GTTGGAAGTGCCGAAGCTGGCGTGGATGCAACCGAA	VGSAEAGVDATE	343		1794.84	1073.84	1036.01	2365.19	1771.04	3362.66	5441.44	3026.99	2227.9	2679.13	2536.07	2896.44	2977.68	3925.1	3389.5	3639.76	2705.54	3012.94	2990.86	2674.5	3105.39	2977.71	3643.77	3735.84	4032.33
241	rf 1 qOVA116	quail	qOVA	quail_qOVA	GCCGAAGCTGGCGTGGATGCAACCGAAGAGTTTCGA	AEAGVDATEEFR	346		750.44	568.32	590.35	1229.51	788.75	1378.39	2134.72	938.19	1353.51	1403.95	1459.93	1626.25	1504.48	1866.48	1884.73	1875.24	1408.11	1869.34	1761.51	1562.49	1708.71	1820.99	1876.96	1615.19	1751.58
242	rf 1 qOVA117	quail	qOVA	quail_qOVA	GGCGTGGATGCAACCGAAGAGTTTCGAGCTGATCAT	GVDATEEFRADH	349		287.04	335.97	199.68	317.08	208.12	583.16	498.48	141.61	395.27	556.59	628.37	732.67	547.37	754.83	632	923.78	602.6	700.61	565.84	639.48	705.77	614.63	725.08	695.48	653.08
243	rf 1 qOVA118	quail	qOVA	quail_qOVA	GCAACCGAAGAGTTTCGAGCTGATCATCCGTTTTTA	ATEEFRADHPFL	352		210.95	200.95	156.27	220.02	603.16	458.2	468.04	190.29	395.27	519.21	451.53	431.38	378.47	544.39	500.34	567.42	341.27	424.14	447.95	396.92	393.75	423.75	605.77	414.25	375.1
244	rf 1 qOVA119	quail	qOVA	quail_qOVA	GAGTTTCGAGCTGATCATCCGTTTTTATTTTGTGTT	EFRADHPFLFCV	355		79.54	116.18	101.29	113.24	84.84	238.57	247.34	97.36	103.81	203.53	312.3	263.62	190.8	118.94	139.19	159.15	162.95	260.77	215.56	233.11	185.73	156.52	238.64	205.22	231.09
245	rf 1 qOVA120	quail	qOVA	quail_qOVA	GCTGATCATCCGTTTTTATTTTGTGTTAAACATATT	ADHPFLFCVKHI	358		6.92	3.14	2.89	12.94	5.3	15.15	19.03	17.7	19.96	16.61	7.53	3.42	3.13	9.15	7.52	27.68	15.37	6.28	6.74	3.15	7.43	7.64	13.77	19	13.4
246	rf 1 qOVA121	quail	qOVA	quail_qOVA	CCGTTTTTATTTTGTGTTAAACATATTGAAACAAAT	PFLFCVKHIETN	361		0	0	0	0	0	0	0	0	0	0	0	0	0	0	0	0	0	0	0	0	0	0	0	0	0
247	rf 1 qOVA122	quail	qOVA	quail_qOVA	TTTTGTGTTAAACATATTGAAACAAATGCGATCTTA	FCVKHIETNAIL	364		17.29	6.28	5.79	16.18	22.54	64.38	19.03	4.43	31.94	49.84	48.92	34.24	50.05	32.02	33.86	20.76	73.79	43.98	40.42	47.25	44.58	22.91	45.89	57.01	50.24
248	rf 1 qOVA123	quail	qOVA	quail_qOVA	AAACATATTGAAACAAATGCGATCTTACTTTTTGGA	KHIETNAILLFG	367		58.79	37.68	31.83	97.07	43.75	90.88	114.16	39.83	99.82	116.3	135.46	112.98	140.75	96.07	97.81	93.42	110.68	84.83	107.78	100.81	100.29	103.07	91.78	95.01	120.57
249	rf 1 qOVA124	quail	qOVA	quail_qOVA	GAAACAAATGCGATCTTACTTTTTGGACGCTGCGTG	ETNAILLFGRCV	370		989.06	916.85	845.01	1252.16	686.68	2245.56	2054.81	650.54	1916.47	1827.62	2001.76	2482.17	2392.78	2108.94	2185.68	2698.68	2204.4	2340.6	2674.26	2457.13	2109.88	2237.1	2592.86	2166.25	2260.65
250	rf 1 qOVA125	quail	qOVA	quail_qOVA	AATGCGATCTTACTTTTTGGACGCTGCGTGTCCCCC	NAILLFGRCVSP	372		414.99	405.05	332.8	799.18	296.94	927.76	939.89	287.65	770.58	859.81	985.83	958.63	897.68	1317.52	1045.82	999.9	1017.65	1021.07	1155.25	910.4	858.07	996.39	1390.51	1056.52	1121.95
251	rf 1 dOVA1	duck	dOVA	duck_dOVA	ATGGGCAGCATTGGCGCAGCATCAACGGAATTCTGC	MGSIGAASTEFC	1		7383.38	6923.47	6864.26	12589.5	4085.59	14931.2	13508.5	3288.09	11622.6	14014.5	13579.6	16087.9	15348.2	17187.2	17854.1	15247.5	15686	17640.9	18618.8	18223.7	17469.7	16102.6	17810.4	20001.8	20034.4
252	rf 1 dOVA2	duck	dOVA	duck_dOVA	ATTGGCGCAGCATCAACGGAATTCTGCTTCGATGTG	IGAASTEFCFDV	4		529.11	593.44	839.22	1446.29	523.62	5407.51	1012.18	752.32	1549.15	1437.18	1181.49	12188.3	1335.58	1422.74	1610.11	1318.2	1743.23	1514.32	1606.57	1543.58	1463.55	1225.44	1881.55	1356.76	1322.9
253	rf 1 dOVA3	duck	dOVA	duck_dOVA	GCATCAACGGAATTCTGCTTCGATGTGTTCCGCGAG	ASTEFCFDVFRE	7		947.56	919.99	859.48	1494.83	719.82	5218.18	2100.47	867.38	2020.28	1968.85	2035.63	5238.24	2033.08	2561.84	2938.07	2871.67	2496.48	2271.48	2923.49	2589.44	2570.49	2565.41	3285.82	3116.37	2712.78
254	rf 1 dOVA4	duck	dOVA	duck_dOVA	GAATTCTGCTTCGATGTGTTCCGCGAGCTGCGGGTG	EFCFDVFRELRV	10		1193.1	1877.66	1076.52	3290.56	805.98	3506.55	7762.62	770.02	2407.57	2155.76	2633.9	2345.22	2661.77	3156.55	3302.97	3217.66	2819.3	3374.24	3415.23	2746.95	2945.67	3088.42	3428.08	3409	3369.2
255	rf 1 dOVA5	duck	dOVA	duck_dOVA	TTCGATGTGTTCCGCGAGCTGCGGGTGCAGCATGTT	FDVFRELRVQHV	13		6888.85	15577	8316.98	34727.2	3930.49	12083.6	63303.4	3978.46	10724.3	12311.5	14065	14495.9	12630.1	16496.4	16597.6	15361.7	15326.3	15727.6	15860.3	16327.3	15367.2	17072.2	16814.6	19104.8	16990
256	rf 1 dOVA6	duck	dOVA	duck_dOVA	TTCCGCGAGCTGCGGGTGCAGCATGTTAATGAGAAC	FRELRVQHVNEN	16		1092.81	1230.84	798.71	1015.96	784.77	2340.23	1967.29	801	1617.02	2267.91	2306.54	2194.58	1886.07	2301.08	2768.78	2674.46	2530.3	2444.28	2472.17	2614.64	2707.93	2271.46	2468.95	2443.69	2243.9
257	rf 1 dOVA7	duck	dOVA	duck_dOVA	CTGCGGGTGCAGCATGTTAATGAGAACATCTTTTAC	LRVQHVNENIFY	19		65.71	69.08	72.35	77.65	76.89	109.82	882.81	48.68	103.81	128.76	124.17	123.25	112.6	114.37	94.05	190.29	122.98	144.52	161.67	170.11	141.15	167.97	105.55	144.42	133.96
258	rf 1 dOVA8	duck	dOVA	duck_dOVA	CAGCATGTTAATGAGAACATCTTTTACTCCCCGTTT	QHVNENIFYSPF	22		41.5	47.1	20.26	32.36	26.51	79.52	129.38	17.7	51.9	58.15	127.93	61.63	56.3	41.17	52.67	69.2	52.27	91.11	50.52	56.7	40.86	30.54	78.02	53.21	26.79
259	rf 1 dOVA9	duck	dOVA	duck_dOVA	AATGAGAACATCTTTTACTCCCCGTTTTCTATCATA	NENIFYSPFSII	25		20.75	25.12	5.79	16.18	31.82	41.65	45.66	22.13	47.91	33.23	45.15	44.51	21.89	54.9	52.67	65.74	67.64	43.98	53.89	59.85	48.29	30.54	50.48	60.81	46.89
260	rf 1 dOVA10	duck	dOVA	duck_dOVA	ATCTTTTACTCCCCGTTTTCTATCATATCTGCCCTT	IFYSPFSIISAL	28		48.42	15.7	20.26	51.77	30.49	71.95	45.66	17.7	39.93	37.38	56.44	41.08	62.56	64.05	41.38	51.9	64.56	62.83	63.99	53.55	52	57.26	73.43	64.61	73.68
261	rf 1 dOVA11	duck	dOVA	duck_dOVA	TCCCCGTTTTCTATCATATCTGCCCTTGCGATGGTA	SPFSIISALAMV	31		594.82	671.94	465.91	734.47	544.83	1291.29	1141.56	402.71	1133.91	1059.19	1580.34	1280.46	1004.03	1559.98	1700.39	1335.5	1297.43	1347.81	1667.2	1398.68	1430.12	1332.34	1707.16	1489.77	1607.57
262	rf 1 dOVA12	duck	dOVA	duck_dOVA	TCTATCATATCTGCCCTTGCGATGGTATATCTGGGC	SIISALAMVYLG	34		639.78	593.44	457.23	834.77	461.32	1283.72	1278.55	411.56	1289.63	1117.34	1264.27	1448.22	1679.64	1441.03	1764.35	1639.97	1734.01	1523.75	1525.74	1562.49	1556.41	1435.41	1789.76	1592.39	1466.91
263	rf 1 dOVA13	duck	dOVA	duck_dOVA	TCTGCCCTTGCGATGGTATATCTGGGCGCACGGGAT	SALAMVYLGARD	37		110.66	122.46	118.65	100.3	95.45	234.78	182.65	75.23	155.71	166.15	237.05	181.46	234.59	352.25	188.1	373.66	221.36	232.49	333.44	365.42	241.45	236.69	371.72	345.84	298.07
264	rf 1 dOVA14	duck	dOVA	duck_dOVA	GCGATGGTATATCTGGGCGCACGGGATAACACGCGC	AMVYLGARDNTR	40		114.12	94.2	107.07	113.24	68.93	257.5	205.48	97.36	135.75	157.84	237.05	225.96	234.59	233.31	188.1	242.19	245.96	386.44	299.76	233.11	390.03	225.24	344.19	258.43	174.15
265	rf 1 dOVA15	duck	dOVA	duck_dOVA	TATCTGGGCGCACGGGATAACACGCGCACGCAGATT	YLGARDNTRTQI	43		439.2	477.26	370.42	530.63	279.71	855.81	909.44	199.14	974.21	992.73	967.02	1013.41	825.74	1308.37	996.91	1249.01	1214.42	1294.4	1202.4	1130.91	1225.81	1267.44	904.06	1155.34	1001.38
266	rf 1 dOVA16	duck	dOVA	duck_dOVA	GCACGGGATAACACGCGCACGCAGATTGACAAAGTT	ARDNTRTQIDKV	46		214.41	191.53	156.27	132.66	132.56	371.1	293	168.17	219.6	407.06	357.46	403.99	378.47	425.45	342.34	546.66	325.9	377.01	434.48	315.02	423.46	381.76	518.57	387.65	351.66
267	rf 1 dOVA17	duck	dOVA	duck_dOVA	AACACGCGCACGCAGATTGACAAAGTTGTCCATTTC	NTRTQIDKVVHF	49		456.49	467.84	306.75	537.1	323.45	999.71	879	287.65	870.4	1088.27	1339.52	1030.53	982.13	928.67	1038.29	1058.71	1094.52	1115.32	1168.72	1134.06	1340.97	1061.29	1349.21	1052.72	1018.13
268	rf 1 dOVA18	duck	dOVA	duck_dOVA	ACGCAGATTGACAAAGTTGTCCATTTCGACAAATTA	TQIDKVVHFDKL	52		62.25	78.5	101.29	32.36	110.03	200.7	194.07	132.76	139.74	178.61	432.71	164.34	209.56	150.97	184.33	214.51	209.06	194.79	232.4	185.86	204.3	190.88	220.28	186.22	207.64
269	rf 1 dOVA19	duck	dOVA	duck_dOVA	GACAAAGTTGTCCATTTCGACAAATTACCGGGCTTC	DKVVHFDKLPGF	55		698.57	530.64	645.33	841.24	522.3	1552.58	1358.46	477.95	1533.18	1524.4	2204.95	1253.07	8163.6	1642.32	2565.64	1501.57	1706.34	1589.73	1636.89	1382.93	1441.26	1431.59	1312.49	1333.96	974.59
270	rf 1 dOVA20	duck	dOVA	duck_dOVA	GTCCATTTCGACAAATTACCGGGCTTCGGTGAATCA	VHFDKLPGFGES	58		214.41	200.95	159.16	294.44	273.08	666.47	673.52	256.67	678.75	643.82	523.02	472.47	644.33	773.13	1079.67	768.09	679.46	728.89	612.99	604.83	482.9	496.29	674.6	547.26	559.3
271	rf 1 dOVA21	duck	dOVA	duck_dOVA	GACAAATTACCGGGCTTCGGTGAATCAATGGAAGCG	DKLPGFGESMEA	61		321.62	295.15	289.39	391.5	365.87	836.88	772.46	318.63	706.7	735.2	699.86	602.57	778.83	1235.17	1711.68	1089.85	1029.95	970.8	929.59	853.7	817.21	778.79	679.19	608.07	773.64
272	rf 1 dOVA22	duck	dOVA	duck_dOVA	CCGGGCTTCGGTGAATCAATGGAAGCGCAGTGTGGC	PGFGESMEAQCG	64		204.04	166.41	176.53	349.44	115.33	333.24	338.66	97.36	387.29	365.52	425.19	434.81	350.32	375.13	485.29	685.05	504.22	502.68	501.84	500.88	486.61	496.29	532.34	520.66	462.18
273	rf 1 dOVA23	duck	dOVA	duck_dOVA	GGTGAATCAATGGAAGCGCAGTGTGGCACGTCCGTG	GESMEAQCGTSV	67		1120.48	860.33	821.86	1491.59	634.98	2188.76	2420.11	460.24	2379.62	2400.83	2212.47	2523.26	2592.96	3010.16	3449.69	3217.66	3154.42	3251.71	3112.11	3232.08	2811.94	2863.19	3285.82	3701.63	3513.21
274	rf 1 dOVA24	duck	dOVA	duck_dOVA	ATGGAAGCGCAGTGTGGCACGTCCGTGTCAGTGCAT	MEAQCGTSVSVH	70		2240.95	1821.14	3139.85	2921.71	1024.71	4063.21	4474.92	739.05	3737.12	3808.93	4218	5132.1	4454.01	5970	5277.99	5234.75	5143.61	6167.25	5291.25	5503.35	5709.32	5504.95	6112.73	6924.41	6946.05
275	rf 1 dOVA25	duck	dOVA	duck_dOVA	CAGTGTGGCACGTCCGTGTCAGTGCATTCCTCACTG	QCGTSVSVHSSL	73		62.25	59.66	280.71	84.12	23.86	174.19	114.16	13.28	71.87	157.84	101.59	140.37	172.03	169.26	79	110.72	129.13	116.24	114.51	116.56	107.72	129.8	169.8	117.81	66.98
276	rf 1 dOVA26	duck	dOVA	duck_dOVA	ACGTCCGTGTCAGTGCATTCCTCACTGCGGGACATC	TSVSVHSSLRDI	76		5035.22	1466.33	7839.49	2585.21	733.07	6323.91	4014.49	650.54	2599.22	2188.99	15186.3	3129.25	2877.59	2603.01	2964.4	2819.78	2745.51	2830.72	3132.32	2964.31	3246.55	2901.36	2689.23	2964.35	2990.75
277	rf 1 dOVA27	duck	dOVA	duck_dOVA	TCAGTGCATTCCTCACTGCGGGACATCCTGACGCAG	SVHSSLRDILTQ	79		1013.27	926.27	790.03	1378.35	737.05	1514.71	2108.08	659.39	1988.34	1852.54	2171.08	2102.14	2070.61	2575.56	2746.21	2619.11	2862.34	2987.8	2785.4	2850.91	2715.36	2534.87	2519.43	2804.73	3128.07
278	rf 1 dOVA28	duck	dOVA	duck_dOVA	TCCTCACTGCGGGACATCCTGACGCAGATTACGAAG	SSLRDILTQITK	82		878.4	778.69	570.09	1216.57	560.74	1416.25	1609.6	460.24	1377.47	1777.78	1663.12	1865.91	1723.43	2086.07	2163.11	1940.97	1976.89	2158.38	1859.18	2217.72	2043.02	2057.68	2170.66	2181.46	2709.43
279	rf 1 dOVA29	duck	dOVA	duck_dOVA	CGGGACATCCTGACGCAGATTACGAAGCCTAGCGAT	RDILTQITKPSD	85		439.2	461.56	451.44	608.28	270.43	889.89	840.95	318.63	1133.91	843.2	790.17	876.46	1366.86	882.92	1027.01	1114.07	953.09	1168.73	1222.61	1244.32	1140.38	1133.82	1340.03	1109.73	1061.67
280	rf 1 dOVA30	duck	dOVA	duck_dOVA	CTGACGCAGATTACGAAGCCTAGCGATAATTTTTCG	LTQITKPSDNFS	88		197.12	163.27	179.42	197.37	156.42	450.63	403.35	172.59	287.47	390.45	451.53	472.47	422.26	466.62	451.43	449.78	436.58	446.13	653.41	585.93	557.19	446.66	546.11	566.27	445.43
281	rf 1 dOVA31	duck	dOVA	duck_dOVA	ATTACGAAGCCTAGCGATAATTTTTCGCTGAGCTTC	ITKPSDNFSLSF	91		833.44	850.91	743.72	1132.44	605.81	2044.86	1933.04	623.98	1601.05	1636.55	2381.79	2430.82	2136.3	2067.77	2001.35	1920.22	2041.46	2271.48	2222.93	2161.02	2317.9	2252.37	2253.27	1926.83	1898.94
282	rf 1 dOVA32	duck	dOVA	duck_dOVA	CCTAGCGATAATTTTTCGCTGAGCTTCGCTTCTAGA	PSDNFSLSFASR	94		51.87	56.52	43.41	126.19	67.61	189.34	201.68	61.96	127.76	137.07	97.83	147.22	115.73	128.09	94.05	89.96	172.17	169.65	107.78	129.16	133.73	125.98	142.26	79.81	63.63
283	rf 1 dOVA33	duck	dOVA	duck_dOVA	AATTTTTCGCTGAGCTTCGCTTCTAGACTGTACGCT	NFSLSFASRLYA	97		373.49	483.54	315.43	475.63	246.57	1064.08	840.95	194.72	578.93	614.75	816.51	681.31	841.38	782.28	838.91	726.57	1045.32	986.51	993.58	1017.51	1010.37	981.12	867.35	965.31	810.48
284	rf 1 dOVA34	duck	dOVA	duck_dOVA	CTGAGCTTCGCTTCTAGACTGTACGCTGAAGAGACG	LSFASRLYAEET	100		79.54	116.18	83.92	177.96	72.91	306.73	273.97	70.81	135.75	207.68	233.29	116.41	131.37	187.56	184.33	179.91	178.32	185.36	232.4	283.52	189.44	198.51	256.99	171.02	130.62
285	rf 1 dOVA35	duck	dOVA	duck_dOVA	GCTTCTAGACTGTACGCTGAAGAGACGTATGCCATT	ASRLYAEETYAI	103		200.58	169.55	173.63	210.31	139.19	484.71	357.69	101.78	275.49	328.14	395.08	825.11	497.32	416.3	455.19	456.7	467.32	439.84	437.85	324.47	401.18	381.76	472.68	459.85	365.05
286	rf 1 dOVA36	duck	dOVA	duck_dOVA	CTGTACGCTGAAGAGACGTATGCCATTCTGCCAGAG	LYAEETYAILPE	106		83	125.6	115.75	129.42	54.35	140.11	144.6	61.96	203.63	149.53	165.56	249.93	193.92	210.44	240.76	155.69	153.72	276.47	208.82	277.22	245.16	198.51	229.46	243.23	214.34
287	rf 1 dOVA37	duck	dOVA	duck_dOVA	GAAGAGACGTATGCCATTCTGCCAGAGTATCTGCAA	EETYAILPEYLQ	109		328.53	295.15	393.57	326.79	249.22	515	787.68	150.46	986.19	768.43	846.61	917.55	663.1	585.56	639.53	633.15	811.66	772.87	902.65	872.6	724.34	652.81	725.08	665.08	562.65
288	rf 1 dOVA38	duck	dOVA	duck_dOVA	TATGCCATTCTGCCAGAGTATCTGCAATGCGTAAAA	YAILPEYLQCVK	112		100.29	84.78	81.03	71.18	100.75	193.13	194.07	106.21	199.63	174.45	169.32	249.93	197.05	164.69	221.95	283.71	184.47	201.07	303.13	242.56	234.02	244.33	256.99	163.42	194.25
289	rf 1 dOVA39	duck	dOVA	duck_dOVA	CTGCCAGAGTATCTGCAATGCGTAAAAGAATTATAT	LPEYLQCVKELY	115		0	9.42	2.89	6.47	6.63	11.36	7.61	4.43	15.97	8.31	0	0	6.26	4.57	7.52	6.92	9.22	3.14	16.84	3.15	3.71	3.82	0	0	0
290	rf 1 dOVA40	duck	dOVA	duck_dOVA	TATCTGCAATGCGTAAAAGAATTATATAAGGGCGGT	YLQCVKELYKGG	118		44.96	31.4	43.41	58.24	55.68	159.04	129.38	53.11	111.79	74.77	135.46	147.22	118.86	109.79	112.86	114.17	101.46	125.67	124.62	78.75	111.44	83.99	128.5	64.61	117.22
291	rf 1 dOVA41	duck	dOVA	duck_dOVA	TGCGTAAAAGAATTATATAAGGGCGGTCTCGAAAGT	CVKELYKGGLES	121		17.29	21.98	17.36	38.83	25.19	94.67	60.88	30.98	55.9	66.46	86.54	47.93	50.05	27.45	79	17.3	39.97	40.84	74.1	44.1	52	38.18	59.66	60.81	23.44
292	rf 1 dOVA42	duck	dOVA	duck_dOVA	GAATTATATAAGGGCGGTCTCGAAAGTATCTCTTTT	ELYKGGLESISF	124		6.92	9.42	5.79	3.24	10.61	53.01	30.44	4.43	19.96	33.23	33.86	23.97	25.02	32.02	11.29	20.76	15.37	37.7	10.1	37.8	18.57	11.45	9.18	41.8	26.79
293	rf 1 dOVA43	duck	dOVA	duck_dOVA	AAGGGCGGTCTCGAAAGTATCTCTTTTCAGACCGCC	KGGLESISFQTA	127		695.11	646.82	506.43	857.42	479.88	1223.13	1305.18	318.63	1137.91	1275.18	1324.47	1188.02	1441.92	1404.44	1636.44	1736.84	1820.09	1800.22	1923.17	1823.95	1894.44	1626.29	1418.04	1493.58	1376.48
294	rf 1 dOVA44	duck	dOVA	duck_dOVA	CTCGAAAGTATCTCTTTTCAGACCGCCGCAGACCAG	LESISFQTAADQ	130		72.62	72.22	34.73	106.77	70.26	177.98	182.65	97.36	79.85	137.07	154.27	184.88	140.75	201.29	210.67	262.95	242.88	150.8	191.98	185.86	248.88	236.69	151.44	167.22	120.57
295	rf 1 dOVA45	duck	dOVA	duck_dOVA	ATCTCTTTTCAGACCGCCGCAGACCAGGCGCGCGAA	ISFQTAADQARE	133		1400.59	1221.42	940.51	2475.2	855.03	2548.5	2511.43	809.85	2203.94	2828.66	2630.13	2988.88	2880.72	3641.47	3453.45	3106.94	3704.75	3496.77	3981.07	3474.64	3272.55	3164.77	3561.17	3416.6	3456.28
296	rf 1 dOVA46	duck	dOVA	duck_dOVA	CAGACCGCCGCAGACCAGGCGCGCGAACTTATCAAT	QTAADQARELIN	136		1736.05	1412.95	1363.01	1915.45	1250.07	3839.79	2785.41	1332.05	5374.11	3194.18	3160.68	3861.92	2905.74	3147.4	3758.17	4881.85	3849.25	3971.17	4644.58	4403.94	3592	3985.55	3565.76	3777.64	3690.72
297	rf 1 dOVA47	duck	dOVA	duck_dOVA	GCAGACCAGGCGCGCGAACTTATCAATAGTTGGGTC	ADQARELINSWV	139		459.95	455.28	436.97	520.92	291.64	852.02	802.9	300.93	1241.72	1084.11	925.63	965.48	1160.42	1047.61	1053.34	913.4	956.16	1127.89	1101.36	1023.81	1162.67	1088.01	1298.73	1155.34	961.19
298	rf 1 dOVA48	duck	dOVA	duck_dOVA	GCGCGCGAACTTATCAATAGTTGGGTCGAAAGCCAA	ARELINSWVESQ	142		34.58	37.68	23.15	61.48	21.21	56.8	45.66	22.13	227.58	66.46	41.39	102.71	281.5	59.47	105.33	76.12	58.42	59.69	57.26	63	59.43	95.44	73.43	30.4	46.89
299	rf 1 dOVA49	duck	dOVA	duck_dOVA	CTTATCAATAGTTGGGTCGAAAGCCAAACCAACGGT	LINSWVESQTNG	145		58.79	78.5	60.77	77.65	25.19	102.24	98.94	57.53	562.96	211.84	33.86	308.13	5304.77	59.47	97.81	152.23	119.9	87.97	80.83	88.2	74.29	95.44	87.19	76.01	117.22
300	rf 1 dOVA50	duck	dOVA	duck_dOVA	AGTTGGGTCGAAAGCCAAACCAACGGTATTATTAAA	SWVESQTNGIIK	148		20.75	47.1	20.26	6.47	41.09	90.88	38.05	79.66	103.81	78.92	79.02	58.2	128.24	45.75	41.38	93.42	64.56	56.55	74.1	56.7	66.86	49.63	78.02	53.21	56.93
301	rf 1 dOVA51	duck	dOVA	duck_dOVA	GAAAGCCAAACCAACGGTATTATTAAAAACATCCTC	ESQTNGIIKNIL	151		24.21	21.98	28.94	25.88	33.14	60.59	49.47	30.98	39.93	37.38	41.39	47.93	46.92	27.45	63.95	79.58	64.56	53.41	53.89	53.55	78.01	68.72	78.02	53.21	56.93
302	rf 1 dOVA52	duck	dOVA	duck_dOVA	ACCAACGGTATTATTAAAAACATCCTCCAGCCGTCC	TNGIIKNILQPS	154		3.46	0	2.89	0	10.61	3.79	7.61	8.85	19.96	24.92	15.05	6.85	0	4.57	0	3.46	15.37	12.57	3.37	9.45	18.57	3.82	4.59	11.4	16.75
303	rf 1 dOVA53	duck	dOVA	duck_dOVA	ATTATTAAAAACATCCTCCAGCCGTCCTCTGTTGAC	IIKNILQPSSVD	157		10.37	3.14	0	6.47	3.98	3.79	26.64	0	7.99	8.31	11.29	6.85	0	13.72	3.76	10.38	0	3.14	0	15.75	3.71	11.45	18.36	0	3.35
304	rf 1 dOVA54	duck	dOVA	duck_dOVA	AACATCCTCCAGCCGTCCTCTGTTGACTCCCAGACC	NILQPSSVDSQT	160		93.37	84.78	54.98	126.19	50.37	181.77	148.4	48.68	235.57	274.14	169.32	253.35	225.2	173.84	154.24	169.53	205.99	301.61	212.19	195.31	222.88	187.06	279.94	319.24	254.53
305	rf 1 dOVA55	duck	dOVA	duck_dOVA	CAGCCGTCCTCTGTTGACTCCCAGACCACCATGGTC	QPSSVDSQTTMV	163		338.91	273.17	243.09	362.38	204.15	692.98	521.31	216.85	546.99	465.21	726.2	677.89	738.16	864.62	711	1096.77	728.65	879.69	1020.53	897.8	880.36	805.51	876.52	919.71	679.87
306	rf 1 dOVA56	duck	dOVA	duck_dOVA	TCTGTTGACTCCCAGACCACCATGGTCTTAGTTAAC	SVDSQTTMVLVN	166		1047.85	781.83	775.56	925.37	649.56	1802.5	1426.95	504.5	1313.58	1661.47	1843.73	1845.37	2164.45	1871.06	2057.78	2079.37	2136.77	2227.5	2293.66	2214.57	2199.03	2114.94	2193.61	2386.68	1925.74
307	rf 1 dOVA57	duck	dOVA	duck_dOVA	TCCCAGACCACCATGGTCTTAGTTAACGCAATCTAC	SQTTMVLVNAIY	169		442.66	433.31	402.25	430.33	351.29	799.01	738.21	398.29	690.73	830.74	933.15	784.02	1004.03	919.52	1030.77	899.56	943.87	1149.88	1077.79	1108.86	1147.81	996.39	1055.5	1083.13	1011.43
308	rf 1 dOVA58	duck	dOVA	duck_dOVA	ACCATGGTCTTAGTTAACGCAATCTACTTCAAAGGC	TMVLVNAIYFKG	172		65.71	69.08	81.03	71.18	63.63	193.13	156.01	61.96	127.76	166.15	154.27	154.07	128.24	146.39	191.86	162.61	144.5	153.95	141.46	170.11	208.02	221.42	215.69	148.22	117.22
309	rf 1 dOVA59	duck	dOVA	duck_dOVA	TTAGTTAACGCAATCTACTTCAAAGGCATGTGGGAA	LVNAIYFKGMWE	175		38.04	37.68	28.94	84.12	39.77	193.13	102.74	44.25	67.88	78.92	82.78	130.1	81.32	123.52	94.05	114.17	116.83	116.24	117.88	129.16	85.44	110.71	114.73	121.61	53.59
310	rf 1 dOVA60	duck	dOVA	duck_dOVA	GCAATCTACTTCAAAGGCATGTGGGAAAAGGCGTTT	AIYFKGMWEKAF	178		145.25	643.68	217.04	1268.34	230.66	284.01	285.39	79.66	219.6	220.15	267.15	270.47	168.9	338.53	267.1	252.57	242.88	298.47	363.75	252.01	271.16	244.33	247.81	285.03	214.34
311	rf 1 dOVA61	duck	dOVA	duck_dOVA	TTCAAAGGCATGTGGGAAAAGGCGTTTAAGGATGAG	FKGMWEKAFKDE	181		145.25	169.55	121.54	482.1	139.19	299.16	312.03	146.04	239.56	340.6	368.75	342.37	297.14	594.71	541.72	342.52	319.75	367.58	495.11	346.52	356.6	267.23	491.04	300.24	351.66
312	rf 1 dOVA62	duck	dOVA	duck_dOVA	ATGTGGGAAAAGGCGTTTAAGGATGAGGATACACAG	MWEKAFKDEDTQ	184		204.04	219.79	118.65	197.37	172.33	238.57	350.08	154.89	311.43	290.76	334.88	345.79	394.1	384.28	496.57	249.11	316.67	380.15	495.11	355.97	401.18	503.92	481.86	456.05	351.66
313	rf 1 dOVA63	duck	dOVA	duck_dOVA	AAGGCGTTTAAGGATGAGGATACACAGGCGATGCCG	KAFKDEDTQAMP	187		221.33	244.91	196.78	339.73	184.26	666.47	791.48	177.02	415.24	386.29	316.07	493.01	441.02	503.22	568.05	494.76	516.51	556.09	734.24	544.98	572.05	519.19	546.11	695.48	432.03
314	rf 1 dOVA64	duck	dOVA	duck_dOVA	AAGGATGAGGATACACAGGCGATGCCGTTCCGCATG	KDEDTQAMPFRM	190		2085.33	1792.88	1852.08	2873.17	1854.55	4434.31	6035.05	1053.25	3030.42	2990.65	3627.25	3540.09	4031.75	4492.37	4706.17	3681.28	3674.01	4618.37	5473.13	5626.21	5196.71	4985.76	6264.17	6506.36	5134.18
315	rf 1 dOVA65	duck	dOVA	duck_dOVA	GATACACAGGCGATGCCGTTCCGCATGACGGAACAG	DTQAMPFRMTEQ	193		3935.5	3692.52	3718.62	6775.25	3702.48	8425.57	12629.5	2341.05	10983.8	5769.47	6870.71	6576.9	8557.7	6935.26	7790.96	7220.7	6794.61	6993.53	9029.82	9598.57	10129.7	8440.67	11330.6	11108.7	9370.8
316	rf 1 dOVA66	duck	dOVA	duck_dOVA	GCGATGCCGTTCCGCATGACGGAACAGGAGTCGAAG	AMPFRMTEQESK	196		9095.22	7554.59	7963.93	14424.1	31261	33213.8	22302.3	7616.16	16002.6	17021.8	17474	21850	16821.4	22695.2	22082.5	19316.3	21868.8	20346	20888.8	23799.5	23799.3	20450.8	23294.5	25162.8	27734
317	rf 1 dOVA67	duck	dOVA	duck_dOVA	TTCCGCATGACGGAACAGGAGTCGAAGCCTGTTCAA	FRMTEQESKPVQ	199		1203.47	872.89	813.18	1252.16	729.1	2306.15	2324.98	867.38	1676.91	2027	2159.79	2132.96	1986.16	2488.64	2208.25	2501.47	2410.39	2054.7	2350.92	2513.84	2767.37	2286.73	2519.43	2458.89	2294.14
318	rf 1 dOVA68	duck	dOVA	duck_dOVA	ACGGAACAGGAGTCGAAGCCTGTTCAAATGATGTAC	TEQESKPVQMMY	202		1200.02	1105.24	1067.84	1333.05	844.43	2510.63	2248.88	876.23	2112.11	2396.68	2389.32	2557.49	2793.14	2721.95	2847.78	2882.05	2619.46	3088.34	3098.63	3257.28	3101.68	2756.29	3230.75	3374.8	2994.1
319	rf 1 dOVA69	duck	dOVA	duck_dOVA	GAGTCGAAGCCTGTTCAAATGATGTACCAGGTTGGC	ESKPVQMMYQVG	205		1047.85	935.69	1305.14	1449.53	624.37	1863.09	14090.7	504.5	1545.16	1653.17	1967.9	2156.92	2080	2255.33	2892.92	2390.76	2438.06	2566.81	2630.47	2331.13	2369.91	2237.1	2592.86	2561.5	2297.49
320	rf 1 dOVA70	duck	dOVA	duck_dOVA	CCTGTTCAAATGATGTACCAGGTTGGCTCTTTTAAG	PVQMMYQVGSFK	208		31.12	6.28	11.58	25.88	23.86	49.23	34.25	30.98	47.91	66.46	41.39	23.97	40.66	36.6	63.95	38.06	39.97	47.13	57.26	59.85	37.15	41.99	55.07	49.41	40.19
321	rf 1 dOVA71	duck	dOVA	duck_dOVA	ATGATGTACCAGGTTGGCTCTTTTAAGGTTGCTATG	MMYQVGSFKVAM	211		148.71	131.88	101.29	152.07	68.93	265.07	228.31	110.64	163.7	203.53	1294.37	301.28	356.57	210.44	229.48	249.11	249.03	273.33	266.08	192.16	260.02	274.87	238.64	311.64	244.48
322	rf 1 dOVA72	duck	dOVA	duck_dOVA	CAGGTTGGCTCTTTTAAGGTTGCTATGGTAACTAGC	QVGSFKVAMVTS	214		20.75	12.56	11.58	0	7.95	11.36	30.44	0	23.96	12.46	15.05	23.97	12.51	13.72	22.57	10.38	39.97	25.13	10.1	22.05	14.86	22.91	4.59	34.2	13.4
323	rf 1 dOVA73	duck	dOVA	duck_dOVA	TCTTTTAAGGTTGCTATGGTAACTAGCGAGAAAATG	SFKVAMVTSEKM	217		41.5	28.26	26.04	22.65	50.37	79.52	57.08	35.4	43.92	78.92	75.25	75.32	81.32	64.05	71.48	44.98	70.71	106.82	101.04	53.55	74.29	87.8	105.55	57.01	93.78
324	rf 1 dOVA74	duck	dOVA	duck_dOVA	GTTGCTATGGTAACTAGCGAGAAAATGAAAATTCTG	VAMVTSEKMKIL	220		13.83	0	0	16.18	5.3	15.15	0	0	11.98	12.46	18.81	3.42	6.26	13.72	18.81	3.46	9.22	18.85	6.74	9.45	0	7.64	13.77	22.8	23.44
325	rf 1 dOVA75	duck	dOVA	duck_dOVA	GTAACTAGCGAGAAAATGAAAATTCTGGAGTTACCT	VTSEKMKILELP	223		51.87	56.52	43.41	32.36	21.21	87.1	98.94	35.4	99.82	66.46	90.31	140.37	84.45	77.77	94.05	83.04	58.42	97.39	94.31	94.51	115.15	72.53	91.78	91.21	147.36
326	rf 1 dOVA76	duck	dOVA	duck_dOVA	GAGAAAATGAAAATTCTGGAGTTACCTTTCGCGAGC	EKMKILELPFAS	226		89.91	78.5	86.82	90.6	99.42	193.13	1796.06	97.36	167.69	141.23	263.39	219.12	168.9	146.39	206.91	211.05	190.62	150.8	205.45	195.31	215.45	229.05	307.47	205.22	154.06
327	rf 1 dOVA77	duck	dOVA	duck_dOVA	AAAATTCTGGAGTTACCTTTCGCGAGCGGCATGATG	KILELPFASGMM	229		96.83	91.06	72.35	184.43	110.03	193.13	194.07	75.23	259.52	124.61	244.58	136.95	209.56	205.86	221.95	183.37	144.5	188.5	232.4	242.56	170.87	187.06	316.65	178.62	224.39
328	rf 1 dOVA78	duck	dOVA	duck_dOVA	GAGTTACCTTTCGCGAGCGGCATGATGAGCATGTTT	ELPFASGMMSMF	232		349.28	260.61	234.4	352.68	201.5	711.91	593.61	194.72	562.96	564.9	504.2	667.62	631.82	763.98	842.67	733.49	664.09	895.4	656.78	749.74	739.2	668.08	692.96	668.88	669.82
329	rf 1 dOVA79	duck	dOVA	duck_dOVA	TTCGCGAGCGGCATGATGAGCATGTTTGTGCTGCTT	FASGMMSMFVLL	235		124.5	94.2	86.82	126.19	50.37	185.55	201.68	48.68	239.56	224.3	131.69	277.32	225.2	219.59	229.48	145.31	193.69	150.8	249.24	252.01	159.73	248.14	183.57	296.43	197.6
330	rf 1 dOVA80	duck	dOVA	duck_dOVA	GGCATGATGAGCATGTTTGTGCTGCTTCCGGATGAA	GMMSMFVLLPDE	238		892.23	797.53	674.27	1051.56	534.23	1624.53	2070.03	539.9	1413.4	1524.4	1866.3	1592.01	1710.91	1962.55	1937.39	2131.27	2247.45	2039	1983.8	2186.22	2169.32	1794.26	1982.51	2014.24	1975.97
331	rf 1 dOVA81	duck	dOVA	duck_dOVA	AGCATGTTTGTGCTGCTTCCGGATGAAGTGTCTGGT	SMFVLLPDEVSG	241		38.04	28.26	14.47	0	18.56	45.44	60.88	8.85	31.94	37.38	41.39	44.51	200.18	36.6	94.05	17.3	36.89	100.54	53.89	119.71	115.15	61.08	41.3	110.21	10.05
332	rf 1 dOVA82	duck	dOVA	duck_dOVA	GTGCTGCTTCCGGATGAAGTGTCTGGTCTGGAACAG	VLLPDEVSGLEQ	244		228.24	543.2	347.26	478.86	465.3	605.88	460.43	393.86	463.15	589.82	413.9	595.72	356.57	388.85	511.62	688.51	624.12	662.91	690.46	863.15	709.49	534.46	812.28	665.08	592.79
333	rf 1 dOVA83	duck	dOVA	duck_dOVA	CCGGATGAAGTGTCTGGTCTGGAACAGCTCGAAAGC	PDEVSGLEQLES	247		131.41	100.48	81.03	132.66	87.49	295.37	194.07	57.53	223.59	186.92	237.05	171.18	178.29	274.48	240.76	214.51	230.59	235.63	218.93	267.76	252.59	221.42	188.15	193.82	318.17
334	rf 1 dOVA84	duck	dOVA	duck_dOVA	GTGTCTGGTCTGGAACAGCTCGAAAGCACCATCAGC	VSGLEQLESTIS	250		612.11	489.82	471.7	766.83	430.83	1177.69	1213.86	393.86	802.52	1117.34	1136.34	1496.15	1391.88	1871.06	1549.92	1764.52	1518.79	1542.6	1613.31	1619.19	1355.82	1683.55	1670.45	1653.19	1560.68
335	rf 1 dOVA85	duck	dOVA	duck_dOVA	CTGGAACAGCTCGAAAGCACCATCAGCTTCGAAAAA	LEQLESTISFEK	253		41.5	31.4	49.2	77.65	47.72	117.39	64.69	44.25	39.93	62.31	120.41	106.13	78.2	86.92	90.29	110.72	98.38	109.96	101.04	154.36	111.44	80.17	96.37	98.81	73.68
336	rf 1 dOVA86	duck	dOVA	duck_dOVA	CTCGAAAGCACCATCAGCTTCGAAAAATTGACCGAG	LESTISFEKLTE	256		96.83	72.22	43.41	71.18	38.44	143.9	125.57	35.4	123.77	87.23	131.69	95.86	56.3	114.37	169.29	131.47	187.54	172.8	134.72	201.61	226.59	133.62	137.67	167.22	137.31
337	rf 1 dOVA87	duck	dOVA	duck_dOVA	ACCATCAGCTTCGAAAAATTGACCGAGTGGACGAGT	TISFEKLTEWTS	259		619.03	398.77	295.17	452.98	267.78	870.96	757.24	269.95	718.68	863.97	888	807.99	760.06	1097.93	1098.48	781.93	796.29	870.26	1060.95	894.65	858.07	839.87	835.22	953.91	723.41
338	rf 1 dOVA88	duck	dOVA	duck_dOVA	TTCGAAAAATTGACCGAGTGGACGAGTTCTACCATG	FEKLTEWTSSTM	262		435.74	166.41	115.75	122.95	120.63	371.1	331.05	168.17	566.96	265.84	605.8	359.49	325.29	425.45	413.81	467.08	310.52	380.15	481.64	343.37	445.75	377.94	357.95	425.65	435.38
339	rf 1 dOVA89	duck	dOVA	duck_dOVA	TTGACCGAGTGGACGAGTTCTACCATGATGGAAGAG	LTEWTSSTMMEE	265		909.52	637.4	457.23	805.65	446.74	1257.21	1175.81	438.12	910.33	1092.42	1313.19	1335.24	1191.7	1381.56	1519.82	1536.17	1518.79	1344.67	1478.59	1379.78	1608.42	1454.5	1408.86	1672.2	1647.76
340	rf 1 dOVA90	duck	dOVA	duck_dOVA	TGGACGAGTTCTACCATGATGGAAGAGCGCCGTATG	WTSSTMMEERRM	268		1694.55	1733.22	405.14	1595.13	701.26	4824.35	5342.51	978.02	1437.36	880.58	993.36	1246.22	1366.86	956.11	1083.44	1293.98	1072.99	1228.42	1188.93	1011.21	1266.67	1149.09	1133.52	1109.73	864.07
341	rf 1 dOVA91	duck	dOVA	duck_dOVA	TCTACCATGATGGAAGAGCGCCGTATGAAAGTATAT	STMMEERRMKVY	271		17.29	18.84	11.58	6.47	18.56	15.15	26.64	22.13	23.96	29.08	41.39	41.08	53.17	27.45	26.33	48.44	21.52	53.41	43.79	34.65	48.29	41.99	45.89	22.8	33.49
342	rf 1 dOVA92	duck	dOVA	duck_dOVA	ATGGAAGAGCGCCGTATGAAAGTATATCTCCCGCGT	MEERRMKVYLPR	274		397.7	298.29	321.22	359.15	279.71	677.83	658.3	225.7	543	677.05	982.07	681.31	1038.43	818.87	1023.24	954.92	836.26	1046.2	996.95	913.55	1017.8	1187.27	1064.68	839.9	857.37
343	rf 1 dOVA93	duck	dOVA	duck_dOVA	CGCCGTATGAAAGTATATCTCCCGCGTATGAAAATG	RRMKVYLPRMKM	277		10.37	15.7	2.89	6.47	13.26	18.93	3.81	8.85	11.98	49.84	22.58	41.08	34.41	13.72	22.57	27.68	27.67	6.28	26.94	15.75	14.86	26.72	0	22.8	13.4
344	rf 1 dOVA94	duck	dOVA	duck_dOVA	AAAGTATATCTCCCGCGTATGAAAATGGAAGAGAAG	KVYLPRMKMEEK	280		31.12	28.26	5.79	22.65	19.88	49.23	45.66	13.28	15.97	54	56.44	47.93	31.28	18.3	48.91	10.38	52.27	78.54	47.15	37.8	40.86	30.54	50.48	41.8	33.49
345	rf 1 dOVA95	duck	dOVA	duck_dOVA	CTCCCGCGTATGAAAATGGAAGAGAAGTATAACCTG	LPRMKMEEKYNL	283		17.29	34.54	8.68	6.47	14.58	37.87	30.44	8.85	23.96	37.38	56.44	23.97	40.66	18.3	33.86	55.36	46.12	40.84	33.68	40.95	52	38.18	27.53	22.8	30.14
346	rf 1 dOVA96	duck	dOVA	duck_dOVA	ATGAAAATGGAAGAGAAGTATAACCTGACCAGCGTC	MKMEEKYNLTSV	286		24.21	34.54	34.73	45.3	11.93	106.03	79.91	44.25	47.91	37.38	67.73	34.24	25.02	77.77	90.29	69.2	113.76	119.39	63.99	94.51	85.44	61.08	64.25	91.21	63.63
347	rf 1 dOVA97	duck	dOVA	duck_dOVA	GAAGAGAAGTATAACCTGACCAGCGTCTTTATGGCC	EEKYNLTSVFMA	289		245.54	119.32	130.22	148.84	137.87	306.73	308.22	115.06	295.46	236.76	319.83	314.98	243.97	333.95	312.24	321.77	368.94	279.62	417.64	333.92	330.6	358.85	426.79	357.24	174.15
348	rf 1 dOVA98	duck	dOVA	duck_dOVA	TATAACCTGACCAGCGTCTTTATGGCCTTAGGTATG	YNLTSVFMALGM	292		228.24	169.55	130.22	190.9	160.4	405.18	353.88	128.34	355.35	473.52	327.36	486.16	372.21	425.45	545.48	480.92	415.06	449.27	575.94	456.77	456.89	454.29	532.34	478.86	465.53
349	rf 1 dOVA99	duck	dOVA	duck_dOVA	ACCAGCGTCTTTATGGCCTTAGGTATGACCGATCTG	TSVFMALGMTDL	295		131.41	125.6	118.65	103.54	63.63	257.5	205.48	84.08	191.65	232.61	233.29	301.28	165.77	375.13	402.53	304.47	270.55	307.89	279.55	340.22	334.31	316.86	316.65	364.84	227.74
350	rf 1 dOVA100	duck	dOVA	duck_dOVA	TTTATGGCCTTAGGTATGACCGATCTGTTTAGTAGT	FMALGMTDLFSS	298		89.91	87.92	101.29	126.19	83.51	280.22	190.26	66.38	151.72	253.37	334.88	291.01	275.25	247.03	221.95	207.59	224.44	248.2	276.18	258.31	308.31	194.7	247.81	300.24	257.88
351	rf 1 dOVA101	duck	dOVA	duck_dOVA	TTAGGTATGACCGATCTGTTTAGTAGTTCAGCAAAT	LGMTDLFSSSAN	301		65.71	56.52	83.92	67.95	60.98	124.96	136.99	39.83	71.87	108	188.14	95.86	106.35	164.69	90.29	110.72	129.13	144.52	168.4	126.01	148.58	114.53	105.55	144.42	117.22
352	rf 1 dOVA102	duck	dOVA	duck_dOVA	ACCGATCTGTTTAGTAGTTCAGCAAATATGTCTGGC	TDLFSSSANMSG	304		214.41	204.09	179.42	317.08	161.73	484.71	407.16	97.36	471.13	286.6	361.22	325.25	406.62	343.1	432.62	332.15	421.2	383.29	441.22	406.37	416.03	351.22	495.63	353.44	344.96
353	rf 1 dOVA103	duck	dOVA	duck_dOVA	TTTAGTAGTTCAGCAAATATGTCTGGCATCTCGTCA	FSSSANMSGISS	307		926.81	1045.58	845.01	446.51	1326.95	424.12	867.59	557.6	762.6	436.14	511.73	397.15	541.11	645.03	526.67	581.25	405.83	518.39	592.78	428.42	404.89	442.84	578.23	478.86	475.57
354	rf 1 dOVA104	duck	dOVA	duck_dOVA	TCAGCAAATATGTCTGGCATCTCGTCAACCGTCAGT	SANMSGISSTVS	310		2230.58	2044.07	1588.73	517.69	3067.5	1154.97	1647.65	433.69	982.19	1063.34	1143.86	1109.27	1182.31	1276.34	1474.68	1366.64	879.3	1146.74	1337.13	1304.17	1378.11	1309.43	1555.72	1280.75	1282.71
355	rf 1 dOVA105	duck	dOVA	duck_dOVA	ATGTCTGGCATCTCGTCAACCGTCAGTCTGAAAATG	MSGISSTVSLKM	313		27.67	21.98	17.36	16.18	47.72	18.93	19.03	26.55	27.95	49.84	33.86	30.81	21.89	36.6	22.57	24.22	27.67	18.85	16.84	31.5	14.86	26.72	32.12	57.01	20.09
356	rf 1 dOVA106	duck	dOVA	duck_dOVA	ATCTCGTCAACCGTCAGTCTGAAAATGTCTGAAGCC	ISSTVSLKMSEA	316		204.04	226.07	191	223.25	147.14	401.4	293	141.61	323.4	440.29	406.37	421.11	369.08	333.95	425.1	432.48	328.97	452.41	461.43	396.92	338.03	377.94	408.43	330.64	284.67
357	rf 1 dOVA107	duck	dOVA	duck_dOVA	ACCGTCAGTCTGAAAATGTCTGAAGCCGTTCATGCT	TVSLKMSEAVHA	319		515.28	480.4	422.51	527.4	254.52	870.96	780.07	269.95	730.66	930.43	936.91	784.02	888.3	892.07	831.39	999.9	1023.8	1074.48	1047.47	1222.27	1069.8	1194.9	1229.89	1071.73	887.51
358	rf 1 dOVA108	duck	dOVA	duck_dOVA	CTGAAAATGTCTGAAGCCGTTCATGCTGCGTGTGTC	LKMSEAVHAACV	322		497.99	464.7	376.2	634.17	251.87	1037.58	879	243.4	694.72	772.59	857.9	787.45	816.36	965.26	1192.53	1210.95	876.23	1049.34	1138.41	1036.41	1307.53	1107.1	1050.91	1159.14	847.32
359	rf 1 dOVA109	duck	dOVA	duck_dOVA	TCTGAAGCCGTTCATGCTGCGTGTGTCGAAATTTTC	SEAVHAACVEIF	325		103.75	119.32	81.03	139.13	80.86	215.85	228.31	97.36	203.63	265.84	301.02	280.74	265.86	228.74	297.19	290.63	224.44	282.76	279.55	255.16	356.6	271.05	238.64	209.02	267.93
360	rf 1 dOVA110	duck	dOVA	duck_dOVA	GTTCATGCTGCGTGTGTCGAAATTTTCGAGGCAGGT	VHAACVEIFEAG	328		501.45	383.07	399.35	669.76	265.13	1041.36	703.96	225.7	782.56	718.59	805.22	1064.77	863.28	837.17	1173.72	958.38	980.76	1140.46	1178.83	1112.01	973.22	984.94	1092.21	1314.95	1115.25
361	rf 1 dOVA111	duck	dOVA	duck_dOVA	GCGTGTGTCGAAATTTTCGAGGCAGGTCGTGACGTT	ACVEIFEAGRDV	331		532.57	427.03	393.57	575.93	286.34	939.12	1019.79	309.78	4663.42	1237.8	1023.46	1027.11	1100.99	1216.87	1094.72	1165.97	1128.34	1278.69	1209.14	1159.26	1199.81	1290.34	1317.08	1288.35	1065.02
362	rf 1 dOVA112	duck	dOVA	duck_dOVA	GAAATTTTCGAGGCAGGTCGTGACGTTGTGGGCAGT	EIFEAGRDVVGS	334		525.66	489.82	468.81	1103.32	353.94	992.13	1152.98	318.63	2120.1	988.58	1091.19	1164.05	1182.31	1550.83	1467.15	1425.46	1195.97	1360.38	1515.64	1423.88	1244.39	1362.88	1872.37	1748.21	1617.62
363	rf 1 dOVA113	duck	dOVA	duck_dOVA	GAGGCAGGTCGTGACGTTGTGGGCAGTGCTGAAGCG	EAGRDVVGSAEA	337		1345.26	1180.6	1154.65	4678.61	831.17	2866.59	2743.55	761.17	2770.9	2795.43	3047.79	3331.24	3312.36	3682.64	3558.79	3750.48	3569.47	3553.32	4004.65	3502.99	3198.26	3447.28	4194.47	4332.51	4775.83
364	rf 1 dOVA114	duck	dOVA	duck_dOVA	CGTGACGTTGTGGGCAGTGCTGAAGCGGGCATGGAT	RDVVGSAEAGMD	340		1065.14	885.45	807.39	1905.74	555.44	1465.48	2157.55	385.01	1660.94	1852.54	1885.12	1996.01	2292.69	2818.02	2719.88	2266.2	2487.26	2711.33	2856.13	2598.89	2436.77	2664.67	3304.18	2971.95	2726.17
365	rf 1 dOVA115	duck	dOVA	duck_dOVA	GTGGGCAGTGCTGAAGCGGGCATGGATGTGACTTCA	VGSAEAGMDVTS	343		961.4	857.19	737.94	1012.73	617.74	2075.15	1590.58	522.2	1633	1935.62	2024.34	2239.09	2377.14	2255.33	2193.21	2231.6	2422.69	2400.3	3007.7	2400.43	2499.92	1943.15	2739.71	2424.68	2652.49
366	rf 1 dOVA116	duck	dOVA	duck_dOVA	GCTGAAGCGGGCATGGATGTGACTTCAGTGAGTGAA	AEAGMDVTSVSE	346		197.12	144.44	118.65	210.31	125.93	382.46	331.05	101.78	375.31	386.29	398.85	469.04	437.89	498.64	530.43	543.2	421.2	518.39	508.58	497.73	438.32	461.93	504.8	345.84	435.38
367	rf 1 dOVA117	duck	dOVA	duck_dOVA	GGCATGGATGTGACTTCAGTGAGTGAAGAATTCCGC	GMDVTSVSEEFR	349		55.33	147.58	133.12	100.3	68.93	166.62	273.97	66.38	223.59	228.45	191.9	267.05	369.08	215.01	259.57	249.11	175.25	267.05	252.61	270.91	234.02	274.87	279.94	273.63	237.79
368	rf 1 dOVA118	duck	dOVA	duck_dOVA	GTGACTTCAGTGAGTGAAGAATTCCGCGCGGATCAC	VTSVSEEFRADH	352		805.77	593.44	769.77	1164.8	434.81	1730.56	2256.49	407.14	1157.87	1088.27	1456.17	1544.08	1538.88	1527.95	1677.82	1764.52	1638.7	1677.69	1987.17	1773.55	1630.7	1744.63	1656.68	1607.59	1574.08
369	rf 1 dOVA119	duck	dOVA	duck_dOVA	GTGAGTGAAGAATTCCGCGCGGATCACCCGTTTCTC	VSEEFRADHPFL	355		345.83	295.15	240.19	368.85	802.01	685.41	848.56	194.72	463.15	481.83	824.03	873.04	584.9	512.37	650.81	705.81	657.94	816.85	835.28	715.09	624.05	782.6	899.47	680.28	673.17
370	rf 1 dOVA120	duck	dOVA	duck_dOVA	GAATTCCGCGCGGATCACCCGTTTCTCTTTTTTATT	EFRADHPFLFFI	358		20.75	31.4	31.83	19.41	23.86	45.44	26.64	30.98	15.97	33.23	37.63	34.24	21.89	50.32	48.91	48.44	27.67	31.42	33.68	56.7	22.29	41.99	50.48	30.4	43.54
371	rf 1 dOVA121	duck	dOVA	duck_dOVA	GCGGATCACCCGTTTCTCTTTTTTATTAAACACAAC	ADHPFLFFIKHN	361		24.21	12.56	23.15	22.65	21.21	34.08	22.83	22.13	31.94	41.54	45.15	23.97	31.28	45.75	41.38	51.9	61.49	50.27	47.15	50.4	40.86	15.27	68.84	60.81	46.89
372	rf 1 dOVA122	duck	dOVA	duck_dOVA	CCGTTTCTCTTTTTTATTAAACACAACCCTACCAAC	PFLFFIKHNPTN	364		17.29	9.42	2.89	12.94	14.58	26.51	19.03	8.85	7.99	24.92	3.76	10.27	15.64	9.15	18.81	6.92	15.37	3.14	3.37	18.9	26	26.72	18.36	22.8	3.35
373	rf 1 dOVA123	duck	dOVA	duck_dOVA	TTTTTTATTAAACACAACCCTACCAACAGTATTCTG	FFIKHNPTNSIL	367		6.92	6.28	5.79	19.41	13.26	11.36	3.81	17.7	11.98	12.46	33.86	10.27	12.51	13.72	26.33	17.3	24.6	12.57	16.84	12.6	14.86	11.45	9.18	15.2	26.79
374	rf 1 dOVA124	duck	dOVA	duck_dOVA	AAACACAACCCTACCAACAGTATTCTGTTCTTCGGT	KHNPTNSILFFG	370		767.73	675.08	532.47	734.47	556.76	1510.92	1952.07	398.29	1213.77	1163.03	1478.74	1239.37	1332.45	1285.49	1335.49	1691.87	1445.01	1583.44	1828.87	1811.35	1578.7	1706.46	1638.32	1333.96	1322.9
375	rf 1 dOVA125	duck	dOVA	duck_dOVA	CCTACCAACAGTATTCTGTTCTTCGGTCGTTGGATG	PTNSILFFGRWM	373		62.25	47.1	37.62	93.83	34.47	121.18	98.94	17.7	83.85	99.69	60.2	154.07	56.3	86.92	146.72	183.37	122.98	125.67	168.4	126.01	96.58	114.53	128.5	91.21	56.93
376	rf 1 dOVA126	duck	dOVA	duck_dOVA	AACAGTATTCTGTTCTTCGGTCGTTGGATGAGCCCG	NSILFFGRWMSP	374		69.17	65.94	40.51	90.6	47.72	87.1	106.55	30.98	103.81	108	135.46	195.15	140.75	196.71	139.19	166.07	169.1	125.67	138.09	163.81	182.01	145.07	178.98	95.01	107.17
377	rf 1 btOVA1	blue_tit	btOVA	blue_tit_btOVA	ATGGGGAGCATTTCAGCAGCCAATGCTGAATTTTGT	MGSISAANAEFC	1		504.91	653.1	512.22	647.11	429.5	1071.66	1038.82	402.71	910.33	1017.65	1362.1	1184.59	1254.25	1230.6	981.86	1159.05	1183.68	1105.9	1185.56	1115.16	1196.1	1252.17	1340.03	1212.34	944.45
378	rf 1 btOVA2	blue_tit	btOVA	blue_tit_btOVA	ATTTCAGCAGCCAATGCTGAATTTTGTTTCGACGTA	ISAANAEFCFDV	4		1227.68	1390.97	1316.71	1646.9	1299.12	3218.76	2739.75	1119.63	2371.64	2861.89	3138.1	3125.82	2933.89	3353.26	2479.11	3407.95	3028.37	2833.86	2701.2	2731.2	3261.41	2748.66	3689.66	2743.92	2414.71
379	rf 1 btOVA3	blue_tit	btOVA	blue_tit_btOVA	GCCAATGCTGAATTTTGTTTCGACGTATTTAAAGAA	ANAEFCFDVFKE	7		3.46	9.42	2.89	3.24	6.63	11.36	0	8.85	3.99	16.61	3.76	10.27	9.38	13.72	15.05	27.68	15.37	0	10.1	12.6	7.43	0	18.36	11.4	6.7
380	rf 1 btOVA4	blue_tit	btOVA	blue_tit_btOVA	GAATTTTGTTTCGACGTATTTAAAGAACTAAAGTTT	EFCFDVFKELKF	10		0	0	0	0	7.95	3.79	0	4.43	3.99	0	11.29	3.42	0	9.15	0	3.46	0	3.14	6.74	0	0	0	9.18	0	3.35
381	rf 1 btOVA5	blue_tit	btOVA	blue_tit_btOVA	TTCGACGTATTTAAAGAACTAAAGTTTCACCACCCT	FDVFKELKFHHP	13		51.87	34.54	28.94	64.71	30.49	49.23	72.3	35.4	63.88	91.38	86.54	51.36	62.56	73.2	45.14	79.58	55.34	75.4	90.94	50.4	89.15	72.53	110.14	26.6	56.93
382	rf 1 btOVA6	blue_tit	btOVA	blue_tit_btOVA	TTTAAAGAACTAAAGTTTCACCACCCTAACGACAAT	FKELKFHHPNDN	16		13.83	21.98	11.58	19.41	19.88	41.65	41.86	26.55	47.91	37.38	48.92	37.66	25.02	41.17	30.1	41.52	36.89	40.84	30.31	56.7	26	26.72	45.89	41.8	33.49
383	rf 1 btOVA7	blue_tit	btOVA	blue_tit_btOVA	CTAAAGTTTCACCACCCTAACGACAATATTTTCTAC	LKFHHPNDNIFY	19		20.75	18.84	11.58	19.41	31.82	7.57	106.55	30.98	35.93	45.69	26.34	47.93	43.79	36.6	56.43	27.68	27.67	28.28	40.42	50.4	48.29	7.64	36.71	38	36.84
384	rf 1 btOVA8	blue_tit	btOVA	blue_tit_btOVA	CACCACCCTAACGACAATATTTTCTACTGCCCGCTG	HHPNDNIFYCPL	22		89.91	175.83	141.8	187.66	145.82	397.61	574.59	132.76	323.4	286.6	428.95	362.91	406.62	375.13	334.81	359.82	347.42	361.3	407.54	267.76	286.02	278.68	513.98	383.85	277.98
385	rf 1 btOVA9	blue_tit	btOVA	blue_tit_btOVA	AACGACAATATTTTCTACTGCCCGCTGTCTATGATC	NDNIFYCPLSMI	25		328.53	392.49	344.37	482.1	457.34	893.68	825.73	354.03	690.73	751.82	921.86	883.31	806.98	924.09	703.48	785.39	842.41	776.01	922.85	715.09	809.78	778.79	1032.56	942.51	649.73
386	rf 1 btOVA10	blue_tit	btOVA	blue_tit_btOVA	ATTTTCTACTGCCCGCTGTCTATGATCGCGGCACTT	IFYCPLSMIAAL	28		667.44	869.75	720.57	964.2	613.77	1590.45	1506.86	500.07	1429.37	1541.02	1779.76	1982.31	1623.34	1811.59	1568.72	1546.55	1847.76	1740.53	1643.62	1694.79	1790.43	1485.04	1932.03	1812.81	1346.34
387	rf 1 btOVA11	blue_tit	btOVA	blue_tit_btOVA	TGCCCGCTGTCTATGATCGCGGCACTTGCCATGGTC	CPLSMIAALAMV	31		591.36	618.56	587.46	1006.26	367.2	992.13	1031.21	331.91	1229.74	1291.8	1147.63	1451.64	1357.47	1706.37	940.48	1145.21	1561.84	1275.55	1569.53	1398.68	1686.42	1420.14	1996.27	1565.78	1453.51
388	rf 1 btOVA12	blue_tit	btOVA	blue_tit_btOVA	TCTATGATCGCGGCACTTGCCATGGTCTATTTGGGC	SMIAALAMVYLG	34		494.53	772.41	659.8	948.02	509.04	1669.97	1503.06	446.97	1034.1	1312.56	1719.56	1424.25	1504.48	1468.48	1674.06	1667.65	1441.93	1749.95	1606.57	1408.13	1385.54	1255.98	2005.45	1847.02	1322.9
389	rf 1 btOVA13	blue_tit	btOVA	blue_tit_btOVA	GCGGCACTTGCCATGGTCTATTTGGGCGCGAGGAAC	AALAMVYLGARN	37		380.41	452.14	445.66	621.23	347.31	848.24	905.64	309.78	770.58	913.81	997.12	1229.1	1050.95	1134.53	906.63	1051.79	1122.19	973.94	1003.69	967.1	921.22	935.31	1404.28	1250.35	961.19
390	rf 1 btOVA14	blue_tit	btOVA	blue_tit_btOVA	GCCATGGTCTATTTGGGCGCGAGGAACAACACAGAA	AMVYLGARNNTE	40		24.21	31.4	5.79	32.36	39.77	60.59	87.52	26.55	75.86	87.23	82.78	54.78	78.2	96.07	37.62	117.63	64.56	62.83	63.99	63	78.01	80.17	110.14	60.81	66.98
391	rf 1 btOVA15	blue_tit	btOVA	blue_tit_btOVA	TATTTGGGCGCGAGGAACAACACAGAAGATCAGATG	YLGARNNTEDQM	43		103.75	128.74	115.75	90.6	116.66	268.86	216.9	154.89	239.56	199.38	331.12	249.93	250.23	233.31	221.95	228.35	245.96	210.5	242.5	255.16	252.59	251.96	266.17	281.23	241.14
392	rf 1 btOVA16	blue_tit	btOVA	blue_tit_btOVA	GCGAGGAACAACACAGAAGATCAGATGGAGAAAGTG	ARNNTEDQMEKV	46		207.5	204.09	208.36	213.55	185.59	427.91	460.43	221.27	331.39	282.45	462.81	369.76	444.15	585.56	504.1	470.54	362.79	339.31	464.8	359.12	386.32	343.58	573.64	516.86	371.75
393	rf 1 btOVA17	blue_tit	btOVA	blue_tit_btOVA	AACACAGAAGATCAGATGGAGAAAGTGAGTTATATC	NTEDQMEKVSYI	49		34.58	97.34	86.82	84.12	94.12	204.49	167.43	61.96	103.81	191.07	184.37	195.15	215.82	210.44	176.81	197.21	162.95	160.23	175.14	144.91	148.58	99.26	234.05	190.02	133.96
394	rf 1 btOVA18	blue_tit	btOVA	blue_tit_btOVA	GATCAGATGGAGAAAGTGAGTTATATCAATGGATAC	DQMEKVSYINGY	52		20.75	31.4	17.36	9.71	34.47	56.8	68.49	44.25	27.95	49.84	86.54	27.39	81.32	50.32	37.62	62.28	43.04	50.27	43.79	25.2	52	34.36	64.25	26.6	30.14
395	rf 1 btOVA19	blue_tit	btOVA	blue_tit_btOVA	GAGAAAGTGAGTTATATCAATGGATACAAACTGAGC	EKVSYINGYKLS	55		51.87	37.68	57.88	67.95	70.26	140.11	110.35	48.68	103.81	112.15	135.46	92.44	184.54	118.94	86.52	141.85	113.76	135.1	124.62	91.35	152.3	95.44	160.62	136.82	73.68
396	rf 1 btOVA20	blue_tit	btOVA	blue_tit_btOVA	AGTTATATCAATGGATACAAACTGAGCCTGATCCCG	SYINGYKLSLIP	58		55.33	84.78	81.03	100.3	80.86	162.83	140.79	106.21	155.71	145.38	316.07	164.34	175.16	173.84	233.24	224.89	190.62	185.36	178.51	220.51	185.73	183.24	183.57	117.81	177.5
397	rf 1 btOVA21	blue_tit	btOVA	blue_tit_btOVA	AATGGATACAAACTGAGCCTGATCCCGTTCACAGAG	NGYKLSLIPFTE	61		238.62	260.61	191	294.44	189.56	401.4	487.07	146.04	371.32	494.29	541.83	595.72	512.96	709.08	383.72	470.54	608.75	524.67	535.52	557.58	553.47	450.47	550.7	444.65	472.22
398	rf 1 btOVA22	blue_tit	btOVA	blue_tit_btOVA	AAACTGAGCCTGATCCCGTTCACAGAGTGTGGAAAG	KLSLIPFTECGK	64		283.58	348.53	355.95	459.45	249.22	780.08	700.16	314.21	678.75	884.74	936.91	835.38	647.46	782.28	741.1	743.87	780.92	776.01	889.17	831.65	917.5	736.79	1096.8	877.9	656.43
399	rf 1 btOVA23	blue_tit	btOVA	blue_tit_btOVA	CTGATCCCGTTCACAGAGTGTGGAAAGTCAGTGAAC	LIPFTECGKSVN	67		376.95	464.7	408.04	585.64	345.99	787.65	745.82	340.76	814.5	743.51	846.61	1105.85	1144.78	1134.53	790.01	823.44	867	955.09	872.33	960.8	991.79	862.77	1055.5	893.1	783.69
400	rf 1 btOVA24	blue_tit	btOVA	blue_tit_btOVA	TTCACAGAGTGTGGAAAGTCAGTGAACATTCACCTG	FTECGKSVNIHL	70		162.54	263.75	205.46	317.08	148.47	367.32	422.38	185.87	367.32	473.52	477.86	417.69	503.58	599.29	458.96	508.6	421.2	490.11	646.67	529.23	449.46	439.02	715.91	581.47	458.83
401	rf 1 btOVA25	blue_tit	btOVA	blue_tit_btOVA	TGTGGAAAGTCAGTGAACATTCACCTGTTGTTCAAG	CGKSVNIHLLFK	73		601.74	775.55	694.53	905.96	574	1238.28	1476.42	482.37	1425.38	1433.02	1824.91	1687.88	1664	1733.82	1222.63	1601.91	1380.44	1621.14	1626.78	1628.64	1485.83	1519.4	1656.68	1523.98	1088.46
402	rf 1 btOVA26	blue_tit	btOVA	blue_tit_btOVA	TCAGTGAACATTCACCTGTTGTTCAAGGAAATTCTA	SVNIHLLFKEIL	76		41.5	62.8	60.77	35.59	59.65	170.4	98.94	75.23	87.84	120.46	97.83	119.83	81.32	132.67	109.1	166.07	129.13	138.24	94.31	97.66	100.29	99.26	105.55	91.21	66.98
403	rf 1 btOVA27	blue_tit	btOVA	blue_tit_btOVA	ATTCACCTGTTGTTCAAGGAAATTCTAAGCGACATT	IHLLFKEILSDI	79		24.21	34.54	20.26	48.53	31.82	37.87	53.27	30.98	35.93	45.69	52.68	58.2	59.43	45.75	41.38	51.9	58.42	56.55	60.63	66.15	55.72	49.63	68.84	19	40.19
404	rf 1 btOVA28	blue_tit	btOVA	blue_tit_btOVA	TTGTTCAAGGAAATTCTAAGCGACATTACTGCCCCG	LFKEILSDITAP	82		76.08	84.78	83.92	148.84	106.05	181.77	232.12	30.98	119.78	153.69	301.02	178.03	212.69	178.41	191.86	221.43	156.8	223.06	279.55	166.96	185.73	183.24	146.85	163.42	77.03
405	rf 1 btOVA29	blue_tit	btOVA	blue_tit_btOVA	GAAATTCTAAGCGACATTACTGCCCCGGAAGCTAAT	EILSDITAPEAN	85		0	0	0	0	0	0	0	0	3.99	0	0	3.42	0	4.57	0	0	0	3.14	0	0	0	3.82	0	3.8	0
406	rf 1 btOVA30	blue_tit	btOVA	blue_tit_btOVA	AGCGACATTACTGCCCCGGAAGCTAATTACAGTCTT	SDITAPEANYSL	88		10.37	9.42	0	3.24	7.95	11.36	0	4.43	19.96	4.15	15.05	10.27	9.38	9.15	3.76	20.76	6.15	9.43	6.74	15.75	3.71	7.64	4.59	3.8	13.4
407	rf 1 btOVA31	blue_tit	btOVA	blue_tit_btOVA	ACTGCCCCGGAAGCTAATTACAGTCTTCATATCGCG	TAPEANYSLHIA	91		266.29	222.93	214.15	317.08	250.54	632.39	490.87	225.7	598.9	448.6	470.34	592.3	547.37	686.21	575.58	712.73	630.27	609.5	660.14	611.13	453.18	618.45	642.48	592.87	458.83
408	rf 1 btOVA32	blue_tit	btOVA	blue_tit_btOVA	GAAGCTAATTACAGTCTTCATATCGCGAACCGACTC	EANYSLHIANRL	94		166	172.69	144.69	255.61	167.03	374.89	315.83	194.72	335.38	373.83	511.73	475.89	394.1	416.3	319.76	380.58	399.68	342.45	485	343.37	367.74	343.58	578.23	402.85	355.01
409	rf 1 btOVA33	blue_tit	btOVA	blue_tit_btOVA	TACAGTCTTCATATCGCGAACCGACTCTACGCGGAG	YSLHIANRLYAE	97		1044.39	938.83	1212.53	1307.16	730.42	2385.67	1990.12	792.15	2231.89	2064.38	2536.07	2855.35	2230.13	2712.8	2411.4	2103.59	2416.54	2654.78	2600.16	2198.82	2511.06	2290.55	2950.81	2914.94	2136.73
410	rf 1 btOVA34	blue_tit	btOVA	blue_tit_btOVA	CATATCGCGAACCGACTCTACGCGGAGAAAACCTCT	HIANRLYAEKTS	100		55.33	62.8	28.94	38.83	74.24	162.83	121.77	84.08	91.83	83.07	97.83	133.52	156.39	150.97	97.81	128.01	135.28	113.1	101.04	119.71	115.15	91.62	146.85	121.61	110.52
411	rf 1 btOVA35	blue_tit	btOVA	blue_tit_btOVA	AACCGACTCTACGCGGAGAAAACCTCTCAGATTCTG	NRLYAEKTSQIL	103		231.7	207.23	234.4	239.43	190.89	537.72	437.6	177.02	363.33	365.52	504.2	421.11	456.66	466.62	436.38	602.01	553.41	455.55	592.78	441.02	553.47	450.47	559.87	482.66	405.24
412	rf 1 btOVA36	blue_tit	btOVA	blue_tit_btOVA	TACGCGGAGAAAACCTCTCAGATTCTGCCGATCTAT	YAEKTSQILPIY	106		83	94.2	78.13	132.66	90.14	234.78	175.04	92.93	191.65	236.76	252.1	184.88	197.05	228.74	146.72	193.75	236.74	229.35	181.88	198.46	230.3	164.16	206.51	129.22	150.71
413	rf 1 btOVA37	blue_tit	btOVA	blue_tit_btOVA	AAAACCTCTCAGATTCTGCCGATCTATTTAAAATGT	KTSQILPIYLKC	109		3.46	21.98	20.26	12.94	19.88	26.51	26.64	35.4	23.96	29.08	26.34	23.97	21.89	22.87	18.81	10.38	24.6	34.56	16.84	6.3	14.86	26.72	32.12	7.6	26.79
414	rf 1 btOVA38	blue_tit	btOVA	blue_tit_btOVA	CAGATTCTGCCGATCTATTTAAAATGTGTGAAGAAA	QILPIYLKCVKK	112		0	3.14	0	0	5.3	0	0	4.43	0	8.31	0	3.42	3.13	0	0	0	0	3.14	13.47	0	0	3.82	0	0	0
415	rf 1 btOVA39	blue_tit	btOVA	blue_tit_btOVA	CCGATCTATTTAAAATGTGTGAAGAAACTGTATCGA	PIYLKCVKKLYR	115		10.37	9.42	8.68	6.47	3.98	26.51	3.81	4.43	11.98	37.38	18.81	17.12	6.26	27.45	18.81	17.3	18.45	15.71	13.47	9.45	18.57	11.45	9.18	15.2	6.7
416	rf 1 btOVA40	blue_tit	btOVA	blue_tit_btOVA	TTAAAATGTGTGAAGAAACTGTATCGATCAGGCCTG	LKCVKKLYRSGL	118		27.67	34.54	46.3	32.36	54.35	109.82	144.6	53.11	147.73	70.61	180.61	123.25	159.52	132.67	109.1	166.07	92.23	87.97	131.36	97.66	118.87	106.89	192.74	140.62	77.03
417	rf 1 btOVA41	blue_tit	btOVA	blue_tit_btOVA	GTGAAGAAACTGTATCGATCAGGCCTGGAAACTGTT	VKKLYRSGLETV	121		363.12	348.53	327.01	423.86	340.69	643.75	806.7	380.59	606.88	714.43	940.68	749.79	847.64	896.64	718.53	882.26	814.74	914.25	828.55	661.54	787.49	782.6	1032.56	676.48	572.7
418	rf 1 btOVA42	blue_tit	btOVA	blue_tit_btOVA	CTGTATCGATCAGGCCTGGAAACTGTTAACTTTAAA	LYRSGLETVNFK	124		3.46	6.28	2.89	0	11.93	0	11.42	22.13	7.99	12.46	11.29	17.12	3.13	4.57	0	3.46	9.22	0	10.1	9.45	11.14	0	4.59	3.8	3.35
419	rf 1 btOVA43	blue_tit	btOVA	blue_tit_btOVA	TCAGGCCTGGAAACTGTTAACTTTAAAACCGCGAGC	SGLETVNFKTAS	127		117.58	116.18	130.22	22.65	198.84	71.95	76.1	146.04	55.9	66.46	60.2	34.24	43.79	32.02	52.67	72.66	46.12	59.69	70.73	81.9	48.29	68.72	73.43	121.61	53.59
420	rf 1 btOVA44	blue_tit	btOVA	blue_tit_btOVA	GAAACTGTTAACTTTAAAACCGCGAGCAACCAGGCA	ETVNFKTASNQA	130		86.46	125.6	101.29	145.6	136.54	291.58	178.84	110.64	235.57	178.61	282.2	280.74	212.69	274.48	255.81	304.47	242.88	282.76	276.18	267.76	252.59	332.13	353.36	269.83	271.28
421	rf 1 btOVA45	blue_tit	btOVA	blue_tit_btOVA	AACTTTAAAACCGCGAGCAACCAGGCACGTCAGCGT	NFKTASNQARQR	133		325.08	288.87	303.86	517.69	247.89	764.93	612.64	216.85	503.07	606.44	688.58	801.14	760.06	832.6	579.34	629.69	587.23	656.63	693.82	693.04	809.78	713.89	927.01	695.48	529.16
422	rf 1 btOVA46	blue_tit	btOVA	blue_tit_btOVA	ACCGCGAGCAACCAGGCACGTCAGCGTATCAACTCT	TASNQARQRINS	136		484.16	530.64	486.17	786.24	456.02	1181.47	1050.24	331.91	1349.52	1121.5	1350.81	1314.69	1301.17	1807.01	925.43	1245.55	1398.89	1102.75	1316.92	1112.01	1199.81	1126.19	1821.89	1440.37	1369.79
423	rf 1 btOVA47	blue_tit	btOVA	blue_tit_btOVA	AACCAGGCACGTCAGCGTATCAACTCTTGGGTCAAA	NQARQRINSWVK	139		179.83	204.09	219.93	226.49	251.87	397.61	376.72	216.85	431.21	448.6	523.02	568.33	469.17	613.01	417.57	529.36	504.22	439.84	427.75	444.17	494.04	435.2	546.11	486.46	314.82
424	rf 1 btOVA48	blue_tit	btOVA	blue_tit_btOVA	CGTCAGCGTATCAACTCTTGGGTCAAAAACCAGACC	RQRINSWVKNQT	142		44.96	59.66	57.88	67.95	64.96	140.11	64.69	53.11	91.83	87.23	135.46	143.79	159.52	187.56	139.19	93.42	135.28	116.24	97.67	103.96	107.72	122.16	114.73	106.41	83.73
425	rf 1 btOVA49	blue_tit	btOVA	blue_tit_btOVA	ATCAACTCTTGGGTCAAAAACCAGACCAATGGCCAG	INSWVKNQTNGQ	145		17.29	21.98	23.15	6.47	15.91	41.65	11.42	13.28	47.91	33.23	18.81	58.2	53.17	36.6	18.81	31.14	33.82	50.27	74.1	53.55	63.15	41.99	41.3	57.01	23.44
426	rf 1 btOVA50	blue_tit	btOVA	blue_tit_btOVA	TGGGTCAAAAACCAGACCAATGGCCAGATTCAGGAA	WVKNQTNGQIQE	148		141.79	175.83	144.69	213.55	169.68	443.05	232.12	168.17	307.43	382.14	391.32	366.33	400.36	338.53	255.81	339.07	359.71	395.86	330.07	406.37	438.32	320.68	472.68	372.44	204.3
427	rf 1 btOVA51	blue_tit	btOVA	blue_tit_btOVA	AACCAGACCAATGGCCAGATTCAGGAATTCCTAGAG	NQTNGQIQEFLE	151		93.37	109.9	89.71	77.65	104.72	314.3	182.65	150.46	207.62	257.53	289.73	232.81	209.56	210.44	210.67	262.95	156.8	251.34	252.61	198.46	196.87	278.68	307.47	239.43	221.04
428	rf 1 btOVA52	blue_tit	btOVA	blue_tit_btOVA	AATGGCCAGATTCAGGAATTCCTAGAGCCTAGCAGT	NGQIQEFLEPSS	154		24.21	50.24	43.41	77.65	63.63	98.46	121.77	44.25	87.84	132.92	82.78	85.59	68.81	137.24	112.86	107.26	122.98	87.97	107.78	66.15	126.3	76.35	82.6	114.01	66.98
429	rf 1 btOVA53	blue_tit	btOVA	blue_tit_btOVA	ATTCAGGAATTCCTAGAGCCTAGCAGTGTGAATCCT	IQEFLEPSSVNP	157		138.33	160.13	170.74	171.48	141.84	318.09	266.36	132.76	235.57	357.22	327.36	311.56	344.06	260.76	376.19	349.44	353.57	314.17	333.44	302.42	338.03	305.41	422.2	247.03	190.9
430	rf 1 btOVA54	blue_tit	btOVA	blue_tit_btOVA	TTCCTAGAGCCTAGCAGTGTGAATCCTCAGACGGTG	FLEPSSVNPQTV	160		1078.98	860.33	2520.56	1142.15	688	1753.28	1758	557.6	1577.1	1570.09	2475.86	1746.08	1757.83	2067.77	1760.58	2103.59	2182.88	2145.81	1896.23	1814.5	2017.02	1882.07	2078.88	1888.82	1487
431	rf 1 btOVA55	blue_tit	btOVA	blue_tit_btOVA	CCTAGCAGTGTGAATCCTCAGACGGTGCTCGTGTTA	PSSVNPQTVLVL	163		121.04	87.92	127.33	61.48	34.47	166.62	163.62	57.53	151.72	153.69	203.19	102.71	200.18	256.18	161.76	176.45	205.99	185.36	181.88	248.86	174.59	171.79	335.01	159.62	190.9
432	rf 1 btOVA56	blue_tit	btOVA	blue_tit_btOVA	GTGAATCCTCAGACGGTGCTCGTGTTAGTCAACGCC	VNPQTVLVLVNA	166		663.99	590.3	622.18	889.78	399.01	1128.46	1229.08	407.14	1337.54	1067.5	1422.3	1383.17	1529.5	2017.45	1316.68	1428.92	1445.01	1677.69	1744.67	1301.02	1456.12	1374.33	1890.72	1546.78	1142.05
433	rf 1 btOVA57	blue_tit	btOVA	blue_tit_btOVA	CAGACGGTGCTCGTGTTAGTCAACGCCATCTATTTC	QTVLVLVNAIYF	169		100.29	144.44	141.8	171.48	86.17	265.07	270.17	141.61	239.56	253.37	301.02	308.13	294.01	343.1	206.91	332.15	304.37	389.58	346.91	296.12	334.31	282.5	385.49	167.22	204.3
434	rf 1 btOVA58	blue_tit	btOVA	blue_tit_btOVA	CTCGTGTTAGTCAACGCCATCTATTTCAAAGGCATC	LVLVNAIYFKGI	172		55.33	94.2	37.62	42.06	63.63	204.49	129.38	44.25	139.74	128.76	222	205.42	134.5	224.16	116.62	155.69	141.43	128.81	158.3	126.01	141.15	190.88	224.87	171.02	187.55
435	rf 1 btOVA59	blue_tit	btOVA	blue_tit_btOVA	GTCAACGCCATCTATTTCAAAGGCATCTGGAAAACG	VNAIYFKGIWKT	175		58.79	43.96	54.98	61.48	70.26	128.75	144.6	84.08	151.72	211.84	165.56	212.27	165.77	160.11	112.86	152.23	202.92	194.79	202.08	176.41	144.87	167.97	142.26	163.42	140.66
436	rf 1 btOVA60	blue_tit	btOVA	blue_tit_btOVA	ATCTATTTCAAAGGCATCTGGAAAACGGCATTTAAA	IYFKGIWKTAFK	178		0	0	8.68	6.47	15.91	7.57	15.22	4.43	11.98	24.92	26.34	6.85	15.64	9.15	11.29	10.38	18.45	15.71	13.47	15.75	22.29	0	27.53	0	3.35
437	rf 1 btOVA61	blue_tit	btOVA	blue_tit_btOVA	AAAGGCATCTGGAAAACGGCATTTAAAGAAGAACAT	KGIWKTAFKEEH	181		6.92	21.98	8.68	6.47	17.23	64.38	34.25	17.7	55.9	16.61	45.15	71.9	40.66	68.62	45.14	44.98	18.45	6.28	26.94	18.9	33.43	19.09	50.48	38	26.79
438	rf 1 btOVA62	blue_tit	btOVA	blue_tit_btOVA	TGGAAAACGGCATTTAAAGAAGAACATACTTGGGAA	WKTAFKEEHTWE	184		31.12	62.8	31.83	32.36	45.07	106.03	95.13	44.25	91.83	54	154.27	92.44	93.83	86.92	82.76	100.34	83.01	72.26	77.47	63	59.43	80.17	96.37	87.41	100.47
439	rf 1 btOVA63	blue_tit	btOVA	blue_tit_btOVA	GCATTTAAAGAAGAACATACTTGGGAAGTACCGTTC	AFKEEHTWEVPF	187		131.41	204.09	188.1	203.84	165.7	374.89	369.1	137.19	403.26	398.75	492.91	438.23	322.16	411.72	410.05	380.58	421.2	386.44	431.11	374.87	445.75	374.12	422.2	292.63	264.58
440	rf 1 btOVA64	blue_tit	btOVA	blue_tit_btOVA	GAAGAACATACTTGGGAAGTACCGTTCAATGTGACC	EEHTWEVPFNVT	190		193.66	219.79	222.83	278.26	168.35	397.61	429.99	137.19	419.23	390.45	361.22	472.47	437.89	544.39	458.96	546.66	541.11	433.56	458.06	513.48	542.33	442.84	734.26	414.25	294.72
441	rf 1 btOVA65	blue_tit	btOVA	blue_tit_btOVA	ACTTGGGAAGTACCGTTCAATGTGACCGAACAGGAG	TWEVPFNVTEQE	193		269.74	248.05	269.13	349.44	204.15	583.16	624.05	172.59	495.09	564.9	639.66	568.33	684.99	809.72	568.05	695.43	783.99	732.03	666.88	661.54	783.78	488.65	605.77	676.48	589.44
442	rf 1 btOVA66	blue_tit	btOVA	blue_tit_btOVA	GTACCGTTCAATGTGACCGAACAGGAGAGCCGCCCC	VPFNVTEQESRP	196		473.78	508.66	723.47	750.65	375.15	969.41	1031.21	367.31	990.18	1055.04	1362.1	1249.64	1316.81	1477.63	1207.58	1473.9	1208.27	1228.42	1306.82	1269.52	1229.53	1141.46	1519	1147.73	884.16
443	rf 1 btOVA67	blue_tit	btOVA	blue_tit_btOVA	AATGTGACCGAACAGGAGAGCCGCCCCGTTCAGATG	NVTEQESRPVQM	199		940.65	775.55	969.45	1138.92	603.16	1696.47	2070.03	615.13	1772.74	1802.7	2329.12	2338.38	1801.62	2758.55	1715.44	2446.11	1930.77	1929.03	2276.82	2098.01	1760.71	2191.29	2546.97	2291.67	1999.42
444	rf 1 btOVA68	blue_tit	btOVA	blue_tit_btOVA	GAACAGGAGAGCCGCCCCGTTCAGATGATGTATCAA	EQESRPVQMMYQ	202		439.2	383.07	436.97	410.92	418.9	897.47	852.37	433.69	1161.86	959.5	1030.98	924.39	994.65	896.64	624.48	1006.82	931.57	656.63	946.43	806.44	757.78	694.8	986.66	923.51	837.28
445	rf 1 btOVA69	blue_tit	btOVA	blue_tit_btOVA	AGCCGCCCCGTTCAGATGATGTATCAAAATAATACC	SRPVQMMYQNNT	205		13.83	9.42	17.36	9.71	9.28	15.15	15.22	17.7	19.96	24.92	22.58	10.27	9.38	18.3	26.33	10.38	27.67	15.71	23.58	15.75	7.43	26.72	13.77	11.4	13.4
446	rf 1 btOVA70	blue_tit	btOVA	blue_tit_btOVA	GTTCAGATGATGTATCAAAATAATACCTTTAAAGTG	VQMMYQNNTFKV	208		34.58	28.26	8.68	35.59	15.91	56.8	41.86	8.85	27.95	78.92	56.44	23.97	62.56	32.02	41.38	24.22	39.97	28.28	33.68	47.25	37.15	34.36	36.71	15.2	16.75
447	rf 1 btOVA71	blue_tit	btOVA	blue_tit_btOVA	ATGTATCAAAATAATACCTTTAAAGTGGCCCGAGTT	MYQNNTFKVARV	211		0	6.28	2.89	0	1.33	11.36	3.81	0	11.98	4.15	3.76	6.85	12.51	0	15.05	10.38	0	3.14	10.1	9.45	3.71	19.09	4.59	11.4	3.35
448	rf 1 btOVA72	blue_tit	btOVA	blue_tit_btOVA	AATAATACCTTTAAAGTGGCCCGAGTTGCAGAGGAT	NNTFKVARVAED	214		3.46	25.12	17.36	6.47	18.56	30.29	49.47	8.85	39.93	20.77	30.1	61.63	75.07	36.6	33.86	31.14	39.97	40.84	23.58	40.95	37.15	30.54	22.95	45.61	13.4
449	rf 1 btOVA73	blue_tit	btOVA	blue_tit_btOVA	TTTAAAGTGGCCCGAGTTGCAGAGGATAAGATTAAA	FKVARVAEDKIK	217		6.92	0	8.68	6.47	22.54	34.08	19.03	17.7	35.93	24.92	7.53	23.97	18.77	18.3	33.86	27.68	12.3	6.28	26.94	15.75	14.86	15.27	13.77	11.4	10.05
450	rf 1 btOVA74	blue_tit	btOVA	blue_tit_btOVA	GCCCGAGTTGCAGAGGATAAGATTAAAATCCTGGAA	ARVAEDKIKILE	220		17.29	25.12	11.58	19.41	34.47	30.29	34.25	8.85	19.96	12.46	41.39	37.66	46.92	41.17	45.14	51.9	58.42	43.98	26.94	40.95	48.29	45.81	36.71	38	23.44
451	rf 1 btOVA75	blue_tit	btOVA	blue_tit_btOVA	GCAGAGGATAAGATTAAAATCCTGGAACTTCCGTAT	AEDKIKILELPY	223		31.12	25.12	40.51	19.41	45.07	94.67	98.94	17.7	75.86	87.23	86.54	58.2	78.2	96.07	60.19	103.8	61.49	62.83	97.67	94.51	66.86	64.9	64.25	72.21	26.79
452	rf 1 btOVA76	blue_tit	btOVA	blue_tit_btOVA	AAGATTAAAATCCTGGAACTTCCGTATGCCAGCGGC	KIKILELPYASG	226		20.75	28.26	23.15	16.18	27.84	45.44	60.88	17.7	39.93	66.46	75.25	71.9	56.3	22.87	37.62	58.82	76.86	47.13	43.79	44.1	89.15	45.81	78.02	45.61	26.79
453	rf 1 btOVA77	blue_tit	btOVA	blue_tit_btOVA	ATCCTGGAACTTCCGTATGCCAGCGGCGAGCTGTCA	ILELPYASGELS	229		625.94	731.6	654.01	1045.08	570.02	1404.89	1533.5	486.8	1505.23	1644.86	1584.1	1906.99	1388.75	2214.16	1455.87	1847.56	1758.6	1749.95	1704.25	1628.64	1757	1801.9	2078.88	1649.39	1627.67
454	rf 1 btOVA78	blue_tit	btOVA	blue_tit_btOVA	CTTCCGTATGCCAGCGGCGAGCTGTCACTTCTGGTT	LPYASGELSLLV	232		477.24	439.59	454.34	647.11	356.59	791.44	936.08	292.08	898.35	1129.8	978.3	1523.54	1129.14	1541.68	963.05	1024.12	1239.02	1014.79	1064.31	1329.37	1203.53	900.95	1418.04	995.72	1028.18
455	rf 1 btOVA79	blue_tit	btOVA	blue_tit_btOVA	GCCAGCGGCGAGCTGTCACTTCTGGTTCTGTTGCCG	ASGELSLLVLLP	235		48.42	65.94	43.41	106.77	49.05	143.9	159.82	61.96	95.82	103.84	237.05	78.74	112.6	192.14	165.52	93.42	190.62	157.09	165.04	151.21	163.44	167.97	165.21	159.62	107.17
456	rf 1 btOVA80	blue_tit	btOVA	blue_tit_btOVA	GAGCTGTCACTTCTGGTTCTGTTGCCGGATGATATT	ELSLLVLLPDDI	238		96.83	78.5	89.71	106.77	71.58	196.91	228.31	159.32	131.76	145.38	222	147.22	178.29	182.99	109.1	179.91	227.51	138.24	215.56	211.06	144.87	171.79	211.1	163.42	120.57
457	rf 1 btOVA81	blue_tit	btOVA	blue_tit_btOVA	CTTCTGGTTCTGTTGCCGGATGATATTTCGGGGTTA	LLVLLPDDISGL	241		44.96	43.96	28.94	58.24	39.77	90.88	41.86	22.13	91.83	103.84	142.98	78.74	131.37	109.79	56.43	117.63	83.01	106.82	80.83	91.35	74.29	45.81	119.32	57.01	46.89
458	rf 1 btOVA82	blue_tit	btOVA	blue_tit_btOVA	CTGTTGCCGGATGATATTTCGGGGTTAGCCCAACTT	LLPDDISGLAQL	244		65.71	122.46	83.92	132.66	76.89	128.75	156.01	92.93	171.68	191.07	248.34	167.76	228.33	251.61	184.33	193.75	184.47	182.22	185.24	233.11	170.87	194.7	243.22	174.82	174.15
459	rf 1 btOVA83	blue_tit	btOVA	blue_tit_btOVA	GATGATATTTCGGGGTTAGCCCAACTTGAAAATAAA	DDISGLAQLENK	247		0	0	8.68	12.94	3.98	11.36	0	13.28	7.99	12.46	0	13.69	15.64	13.72	3.76	17.3	3.07	9.43	3.37	12.6	7.43	3.82	4.59	7.6	13.4
460	rf 1 btOVA84	blue_tit	btOVA	blue_tit_btOVA	TCGGGGTTAGCCCAACTTGAAAATAAAATCAGCTAC	SGLAQLENKISY	250		31.12	25.12	37.62	19.41	68.93	30.29	30.44	30.98	47.91	37.38	45.15	51.36	50.05	32.02	45.14	27.68	70.71	47.13	33.68	37.8	55.72	34.36	78.02	53.21	43.54
461	rf 1 btOVA85	blue_tit	btOVA	blue_tit_btOVA	GCCCAACTTGAAAATAAAATCAGCTACGAAAAACTG	AQLENKISYEKL	253		3.46	6.28	2.89	6.47	9.28	11.36	11.42	26.55	11.98	4.15	22.58	10.27	12.51	22.87	22.57	6.92	9.22	18.85	3.37	9.45	11.14	7.64	9.18	15.2	6.7
462	rf 1 btOVA86	blue_tit	btOVA	blue_tit_btOVA	GAAAATAAAATCAGCTACGAAAAACTGATGGAGTGG	ENKISYEKLMEW	256		107.21	125.6	124.44	139.13	141.84	291.58	224.51	128.34	251.54	240.91	278.44	277.32	228.33	292.78	255.81	311.39	344.34	298.47	286.29	302.42	215.45	267.23	413.02	307.84	234.44
463	rf 1 btOVA87	blue_tit	btOVA	blue_tit_btOVA	ATCAGCTACGAAAAACTGATGGAGTGGACGAGCTCG	ISYEKLMEWTSS	259		356.2	414.47	436.97	543.57	345.99	961.84	905.64	261.1	962.23	830.74	967.02	1013.41	1132.27	1258.05	959.29	1169.43	1177.53	1036.78	1168.72	1045.86	1095.8	996.39	1358.38	1029.92	924.35
464	rf 1 btOVA88	blue_tit	btOVA	blue_tit_btOVA	GAAAAACTGATGGAGTGGACGAGCTCGAACGTGATG	EKLMEWTSSNVM	262		193.66	248.05	202.57	297.67	231.99	518.79	563.17	172.59	451.17	627.21	530.54	547.79	600.54	672.48	507.86	553.58	639.49	559.23	619.73	535.53	546.04	469.56	725.08	672.68	509.06
465	rf 1 btOVA89	blue_tit	btOVA	blue_tit_btOVA	ATGGAGTGGACGAGCTCGAACGTGATGGAAAAAAAA	MEWTSSNVMEKK	265		10.37	3.14	8.68	9.71	11.93	34.08	15.22	30.98	55.9	37.38	37.63	30.81	31.28	36.6	22.57	27.68	33.82	34.56	13.47	34.65	26	49.63	18.36	26.6	16.75
466	rf 1 btOVA90	blue_tit	btOVA	blue_tit_btOVA	ACGAGCTCGAACGTGATGGAAAAAAAACGCGTTCGA	TSSNVMEKKRVR	268		27.67	25.12	28.94	22.65	10.61	26.51	49.47	13.28	31.94	58.15	37.63	37.66	31.28	68.62	45.14	31.14	67.64	40.84	33.68	37.8	70.58	41.99	41.3	57.01	23.44
467	rf 1 btOVA91	blue_tit	btOVA	blue_tit_btOVA	AACGTGATGGAAAAAAAACGCGTTCGAGTGTATCTC	NVMEKKRVRVYL	271		242.08	257.47	170.74	258.84	196.19	435.48	502.29	283.23	407.25	361.37	451.53	472.47	478.56	448.32	323.53	518.98	504.22	524.67	535.52	466.23	475.47	469.56	670.01	528.26	381.8
468	rf 1 btOVA92	blue_tit	btOVA	blue_tit_btOVA	GAAAAAAAACGCGTTCGAGTGTATCTCCCACGCATG	EKKRVRVYLPRM	274		470.32	449	448.55	647.11	445.41	1022.43	1069.26	376.16	946.26	1009.35	1252.98	1188.02	1241.74	1271.77	932.96	1245.55	1112.96	1131.03	1259.66	1168.71	1151.52	1244.53	1606.2	1155.34	957.84
469	rf 1 btOVA93	blue_tit	btOVA	blue_tit_btOVA	CGCGTTCGAGTGTATCTCCCACGCATGAAAATCGAA	RVRVYLPRMKIE	277		138.33	131.88	92.6	165.01	137.87	276.43	186.45	159.32	351.35	348.91	327.36	297.86	243.97	375.13	297.19	377.12	301.3	333.03	266.08	280.37	315.74	240.51	472.68	319.24	241.14
470	rf 1 btOVA94	blue_tit	btOVA	blue_tit_btOVA	GTGTATCTCCCACGCATGAAAATCGAAGAAAAATAC	VYLPRMKIEEKY	280		17.29	18.84	34.73	16.18	21.21	45.44	26.64	57.53	19.96	62.31	33.86	17.12	12.51	50.32	33.86	24.22	46.12	21.99	37.05	37.8	29.72	22.91	32.12	22.8	10.05
471	rf 1 btOVA95	blue_tit	btOVA	blue_tit_btOVA	CCACGCATGAAAATCGAAGAAAAATACAATCTGACC	PRMKIEEKYNLT	283		3.46	12.56	8.68	6.47	33.14	18.93	19.03	35.4	27.95	41.54	37.63	30.81	53.17	45.75	22.57	24.22	33.82	28.28	47.15	50.4	22.29	19.09	55.07	15.2	23.44
472	rf 1 btOVA96	blue_tit	btOVA	blue_tit_btOVA	AAAATCGAAGAAAAATACAATCTGACCAGCGTCTTG	KIEEKYNLTSVL	286		62.25	56.52	49.2	84.12	60.98	177.98	125.57	35.4	135.75	116.3	146.75	133.52	121.98	160.11	146.72	103.8	132.2	144.52	141.46	91.35	126.3	118.35	174.39	68.41	117.22
473	rf 1 btOVA97	blue_tit	btOVA	blue_tit_btOVA	GAAAAATACAATCTGACCAGCGTCTTGACCTCTTTA	EKYNLTSVLTSL	289		24.21	43.96	28.94	48.53	57	109.82	110.35	53.11	99.82	103.84	165.56	75.32	128.24	109.79	112.86	76.12	76.86	75.4	90.94	69.3	100.29	91.62	156.03	87.41	97.12
474	rf 1 btOVA98	blue_tit	btOVA	blue_tit_btOVA	AATCTGACCAGCGTCTTGACCTCTTTAGGCATGACC	NLTSVLTSLGMT	292		55.33	59.66	46.3	74.42	53.03	79.52	53.27	13.28	83.85	87.23	135.46	85.59	71.94	64.05	48.91	72.66	113.76	87.97	111.15	88.2	115.15	106.89	64.25	60.81	97.12
475	rf 1 btOVA99	blue_tit	btOVA	blue_tit_btOVA	AGCGTCTTGACCTCTTTAGGCATGACCGACCTGTTT	SVLTSLGMTDLF	295		245.54	376.79	234.4	368.85	243.92	624.82	551.75	132.76	634.83	589.82	605.8	958.63	810.1	672.48	537.96	595.09	648.72	678.62	656.78	655.24	705.77	607	803.1	619.47	539.21
476	rf 1 btOVA100	blue_tit	btOVA	blue_tit_btOVA	ACCTCTTTAGGCATGACCGACCTGTTTTCTCCGAGC	TSLGMTDLFSPS	298		356.2	423.89	416.72	504.75	397.69	901.25	970.33	371.74	882.38	1079.96	1211.59	1023.68	888.3	1331.24	1166.2	1114.07	1057.62	933.1	1067.68	781.24	869.21	900.95	1128.93	896.91	1018.13
477	rf 1 btOVA101	blue_tit	btOVA	blue_tit_btOVA	GGCATGACCGACCTGTTTTCTCCGAGCGCGAACCTG	GMTDLFSPSANL	301		283.58	386.21	332.8	475.63	332.73	761.14	711.57	243.4	714.68	780.89	812.75	784.02	822.62	1047.61	816.34	858.04	882.38	879.69	825.18	658.39	646.34	740.61	1234.48	1071.73	820.53
478	rf 1 btOVA102	blue_tit	btOVA	blue_tit_btOVA	GACCTGTTTTCTCCGAGCGCGAACCTGTCGGGCATC	DLFSPSANLSGI	304		1334.89	1673.56	1571.37	2284.3	1194.39	3025.63	2709.31	1239.12	3150.2	2803.74	3469.22	4057.07	3481.26	4675.36	3585.12	3487.53	3551.03	3531.33	3816.04	3710.9	3800.02	3290.75	4492.76	3982.87	3285.47
479	rf 1 btOVA103	blue_tit	btOVA	blue_tit_btOVA	TCTCCGAGCGCGAACCTGTCGGGCATCTCTAGCGCG	SPSANLSGISSA	307		117.58	169.55	141.8	216.78	153.77	261.29	251.14	137.19	295.46	207.68	218.24	321.83	190.8	443.75	304.72	231.81	399.68	289.04	289.65	327.62	297.17	236.69	275.35	292.63	227.74
480	rf 1 btOVA104	blue_tit	btOVA	blue_tit_btOVA	GCGAACCTGTCGGGCATCTCTAGCGCGGAGAGTTTA	ANLSGISSAESL	310		169.45	251.19	199.68	271.79	320.8	435.48	684.94	181.44	383.29	481.83	556.88	448.5	337.8	796	421.34	529.36	445.8	499.54	481.64	447.32	486.61	526.83	550.7	467.45	375.1
481	rf 1 btOVA105	blue_tit	btOVA	blue_tit_btOVA	TCGGGCATCTCTAGCGCGGAGAGTTTACGCATTAGT	SGISSAESLRIS	313		345.83	298.29	266.24	320.32	528.93	477.13	429.99	185.87	447.18	481.83	564.41	523.82	556.75	462.05	421.34	515.52	547.26	565.51	619.73	519.78	564.62	412.3	614.94	399.05	428.69
482	rf 1 btOVA106	blue_tit	btOVA	blue_tit_btOVA	TCTAGCGCGGAGAGTTTACGCATTAGTGAAGCGATT	SSAESLRISEAI	316		127.96	150.71	115.75	165.01	129.91	284.01	243.53	137.19	231.57	294.91	240.81	356.06	300.27	425.45	323.53	245.65	365.86	267.05	323.34	289.82	330.6	255.78	445.15	258.43	214.34
483	rf 1 btOVA107	blue_tit	btOVA	blue_tit_btOVA	GAGAGTTTACGCATTAGTGAAGCGATTCACCAGGCC	ESLRISEAIHQA	319		304.33	379.93	376.2	449.74	262.47	609.67	646.88	216.85	1349.52	697.82	869.19	804.57	872.66	777.7	688.43	792.31	882.38	826.28	889.17	749.74	854.35	694.8	1005.02	668.88	475.57
484	rf 1 btOVA108	blue_tit	btOVA	blue_tit_btOVA	CGCATTAGTGAAGCGATTCACCAGGCCTACGTTGAG	RISEAIHQAYVE	322		840.36	879.17	818.97	1180.98	592.56	1351.88	1434.56	469.1	1764.75	1881.62	1674.41	2146.65	1857.92	1761.26	1369.34	1882.16	2038.38	1913.33	1852.44	1846	1953.87	1969.87	2074.29	1812.81	1553.99
485	rf 1 btOVA109	blue_tit	btOVA	blue_tit_btOVA	GAAGCGATTCACCAGGCCTACGTTGAGGTTACGGAG	EAIHQAYVEVTE	325		148.71	138.16	191	171.48	92.79	230.99	403.35	75.23	371.32	240.91	285.97	434.81	516.09	233.31	387.48	442.86	353.57	483.83	383.96	362.27	508.9	377.94	394.67	406.65	371.75
486	rf 1 btOVA110	blue_tit	btOVA	blue_tit_btOVA	CACCAGGCCTACGTTGAGGTTACGGAGGAAGGAACG	HQAYVEVTEEGT	328		110.66	87.92	176.53	194.13	95.45	185.55	232.12	84.08	219.6	220.15	312.3	352.64	372.21	306.51	297.19	204.13	411.98	282.76	306.5	425.27	364.03	267.23	362.54	361.04	351.66
487	rf 1 btOVA111	blue_tit	btOVA	blue_tit_btOVA	TACGTTGAGGTTACGGAGGAAGGAACGGAAGAAGCT	YVEVTEEGTEEA	331		131.41	160.13	185.21	239.43	103.4	234.78	262.56	70.81	223.59	319.83	331.12	359.49	275.25	352.25	240.76	349.44	356.64	276.47	249.24	239.41	312.03	282.5	472.68	380.04	251.18
488	rf 1 btOVA112	blue_tit	btOVA	blue_tit_btOVA	GTTACGGAGGAAGGAACGGAAGAAGCTGGGAGTGCC	VTEEGTEEAGSA	334		297.41	304.57	367.52	475.63	273.08	757.35	932.27	247.82	786.55	660.44	827.8	893.58	832	832.6	767.43	927.24	774.77	926.82	946.43	907.25	891.5	881.86	1087.62	866.5	770.29
489	rf 1 btOVA113	blue_tit	btOVA	blue_tit_btOVA	GAAGGAACGGAAGAAGCTGGGAGTGCCGACGACATA	EGTEEAGSADDI	337		69.17	128.74	107.07	145.6	108.7	181.77	239.73	88.51	199.63	182.76	282.2	342.37	262.74	274.48	229.48	245.65	298.22	229.35	326.7	264.61	315.74	229.05	403.84	330.64	210.99
490	rf 1 btOVA114	blue_tit	btOVA	blue_tit_btOVA	GAAGAAGCTGGGAGTGCCGACGACATAGAAGATATT	EEAGSADDIEDI	340		51.87	75.36	49.2	77.65	94.12	196.91	114.16	137.19	123.77	132.92	127.93	147.22	209.56	160.11	112.86	179.91	150.65	153.95	161.67	103.96	185.73	122.16	256.99	159.62	100.47
491	rf 1 btOVA115	blue_tit	btOVA	blue_tit_btOVA	GGGAGTGCCGACGACATAGAAGATATTCAGCAGTCG	GSADDIEDIQQS	343		428.82	474.12	477.49	637.4	408.29	1060.3	1000.77	398.29	874.39	901.35	1023.46	1119.54	1066.58	1248.9	1094.72	1131.37	1242.09	1363.52	1465.12	1156.11	1248.1	1130	1500.65	1174.34	787.04
492	rf 1 btOVA116	blue_tit	btOVA	blue_tit_btOVA	GACGACATAGAAGATATTCAGCAGTCGTCTGAAGTC	DDIEDIQQSSEV	346		338.91	549.48	399.35	562.99	357.92	844.45	913.25	389.44	750.62	959.5	1083.66	910.7	1044.69	1175.7	756.15	934.16	1011.5	926.82	1050.84	1083.66	891.5	858.96	1124.34	771.49	686.57
493	rf 1 btOVA117	blue_tit	btOVA	blue_tit_btOVA	GAAGATATTCAGCAGTCGTCTGAAGTCGAAGAATTC	EDIQQSSEVEEF	349		114.12	131.88	101.29	116.48	164.38	249.93	251.14	115.06	187.65	253.37	387.56	280.74	275.25	274.48	263.34	287.17	239.81	298.47	229.03	289.82	204.3	251.96	312.06	167.22	267.93
494	rf 1 btOVA118	blue_tit	btOVA	blue_tit_btOVA	CAGCAGTCGTCTGAAGTCGAAGAATTCCGGGCGGAT	QQSSEVEEFRAD	352		17.29	21.98	26.04	32.36	21.21	34.08	53.27	26.55	23.96	49.84	11.29	44.51	53.17	64.05	33.86	31.14	49.19	50.27	40.42	63	22.29	49.63	68.84	41.8	40.19
495	rf 1 btOVA119	blue_tit	btOVA	blue_tit_btOVA	TCTGAAGTCGAAGAATTCCGGGCGGATCACCCGTTC	SEVEEFRADHPF	355		619.03	615.42	526.68	624.46	503.74	1162.54	1248.11	446.97	1101.97	1121.5	1599.15	1513.27	1351.22	1555.4	1169.96	1449.68	1374.29	1457.77	1593.1	1332.52	1285.25	1389.6	1684.21	1330.16	984.64
496	rf 1 btOVA120	blue_tit	btOVA	blue_tit_btOVA	GAAGAATTCCGGGCGGATCACCCGTTCCTTTTTCTG	EEFRADHPFLFL	358		414.99	549.48	405.14	452.98	454.69	1018.64	894.22	393.86	994.17	1009.35	1369.63	1215.41	1100.99	1239.75	981.86	1107.15	1082.22	1014.79	1138.41	1127.76	1051.23	1038.38	1252.83	1086.93	790.39
497	rf 1 btOVA121	blue_tit	btOVA	blue_tit_btOVA	CGGGCGGATCACCCGTTCCTTTTTCTGATCAAACAT	RADHPFLFLIKH	361		114.12	122.46	112.86	158.54	188.24	314.3	235.92	172.59	191.65	307.37	319.83	246.51	265.86	237.89	319.76	262.95	298.22	207.36	276.18	330.77	308.31	198.51	417.61	307.84	157.41
498	rf 1 btOVA122	blue_tit	btOVA	blue_tit_btOVA	CACCCGTTCCTTTTTCTGATCAAACATAACCCGTCC	HPFLFLIKHNPS	364		55.33	40.82	63.67	42.06	53.03	102.24	83.71	53.11	91.83	74.77	97.83	75.32	125.11	91.49	79	121.09	76.86	106.82	117.88	126.01	59.43	80.17	151.44	129.22	73.68
499	rf 1 btOVA123	blue_tit	btOVA	blue_tit_btOVA	CTTTTTCTGATCAAACATAACCCGTCCAATCTGATT	LFLIKHNPSNLI	367		6.92	3.14	8.68	6.47	7.95	15.15	15.22	17.7	3.99	49.84	11.29	10.27	21.89	9.15	11.29	13.84	33.82	0	30.31	15.75	18.57	22.91	32.12	15.2	10.05
500	rf 1 btOVA124	blue_tit	btOVA	blue_tit_btOVA	ATCAAACATAACCCGTCCAATCTGATTCTGTTTTTC	IKHNPSNLILFF	370		121.04	131.88	86.82	129.42	133.89	215.85	258.75	79.66	147.73	228.45	255.86	222.54	243.97	320.23	255.81	304.47	205.99	179.08	282.92	207.91	200.59	206.15	316.65	201.42	164.11
501	rf 1 btOVA125	blue_tit	btOVA	blue_tit_btOVA	AACCCGTCCAATCTGATTCTGTTTTTCGGTCGCTAC	NPSNLILFFGRY	373		190.2	241.77	173.63	226.49	214.75	530.15	372.91	150.46	375.31	348.91	511.73	585.45	506.71	471.2	474	518.98	571.85	521.53	542.26	459.93	445.75	439.02	670.01	482.66	472.22
502	rf 1 btOVA126	blue_tit	btOVA	blue_tit_btOVA	AATCTGATTCTGTTTTTCGGTCGCTACTGTTACCCA	NLILFFGRYCYP	376		293.95	386.21	280.71	430.33	306.22	761.14	654.5	230.12	650.8	743.51	831.56	643.65	763.19	704.51	586.86	643.53	550.33	666.05	734.24	715.09	627.77	580.27	862.76	627.07	532.51
503	rf 1 empty	empty	EMPTY	empty_EMPTY	GCTGGAGGGCAGTCTGGGCA	GACCAACG	1		93646.1	109991	89351.1	155705	199210	81010.5	59627.6	230361	242594	143909	167813	152963	128982	97386.5	105274	205089	217735	148039	117782	170194	185986	179163	75422.4	81021.7	102915
504	rf 1 trap1	trap	trap_1	trap_trap_1	GTTACCAGTTCATGCCAGTCGAGCGGTTGCTGCCAG	CVTSSCQSSGCCQPS	1		518714	528953	582524	287563	470789	158113	103464	480017	78315.9	202646	84416.4	83185.3	82148.9	90542.7	82634.6	50098.6	46504.6	63890.6	52889	60310	55986.2	53392.7	66088.1	76598	65769.8

## Sheet: s9
Preference index calculation and ELISA OD450nm readings
b			c
	OVA-IgG1 preference			OVA-IgG2 preference
	CFA cOVA	CFA qOVA		CFA cOVA	CFA qOVA
	0.689645	-0.40889		0.30022	-0.05985
	0.755403	-0.63685		0.185161	-0.56517
	0.73612	-0.42085		0.409071	-0.54056
	0.90679	-0.61963		0.412472	-0.65608
	0.767494	-0.12341		-0.25734	-0.38364
	0.898352	-0.46204		0.66026	-0.82348
	0.664376	-0.30725		0.700672	-0.35628
	0.867436	-0.36191		0.648325	-0.41293
	0.723776	0.252684		0.806742	-0.15402
	0.876727			0.644701
d
	cOVA IgG1 ELISA OD
		CFA cOVA										CFA qOVA
Blocking	Null	1.28831	1.26256	1.26261	1.29036	1.22561	1.27012	1.02687	1.17932	1.05502	1.24752	0.979506	1.07931	1.24126	1.30181	0.984869	0.912219	1.19352	1.19207	1.21992
	Chicken	0.013806	0.012406	0.019806	0.015556	0.007256	0.026219	0.027719	0.009069	0.065569	0.017119	0.009056	0.009056	0.043406	0.055756	0.023969	0.009419	0.012019	0.048669	0.026119
	Quail	1.00816	1.04676	1.07726	1.21126	1.04426	1.16067	0.694269	1.02402	0.806319	1.10892	0.337456	0.096906	0.329656	0.439256	0.223669	0.373469	0.057319	0.514919	0.546069
	cOVA IgG2 ELISA OD
		CFA cOVA										CFA qOVA
Blocking	Null	0.775963	0.877713	0.639413	0.503113	0.228363	0.771225	0.861275	0.702625	0.604275	1.19653	1.16801	0.285913	0.603513	0.554613	0.898975	0.303525	1.35197	0.967125	0.756275
	Chicken	0.002812	-0.00374	0.006362	-0.00034	0.002962	-0.00013	0.012875	-0.00833	0.130325	-0.00678	0.021312	0.017912	0.012362	0.019262	0.146375	-0.00148	-0.00243	0.032375	-0.00668
	Quail	0.665563	0.430963	0.271963	0.303613	0.043812	0.516025	0.667775	0.462175	0.506525	0.765725	0.901463	0.033412	0.071862	0.182363	0.175025	0.044875	0.020925	0.294725	0.040625
e
	qOVA IgG1 ELISA OD
		CFA cOVA										CFA qOVA
Blocking	Null	0.797706	0.897956	0.794806	0.542356	0.786106	0.731013	0.542563	0.470013	0.190462	0.502163	1.34311	1.28181	1.32076	1.61136	0.634813	1.45466	1.10846	1.18951	0.822613
	Chicken	0.074106	0.066156	0.093056	0.017306	0.066456	0.011312	0.006362	0.000412	0.007712	0.006112	1.01191	0.931406	0.906606	1.54216	0.222513	1.26766	0.393812	0.944313	0.160363
	Quail	0.024706	0.049656	0.051656	0.019356	0.066056	0.017662	0.035112	0.004662	0.014112	0.007112	0.154656	0.141156	0.199806	0.774456	0.054662	0.248063	0.042062	0.091763	0.026262
	qOVA IgG2 ELISA OD
		CFA cOVA										CFA qOVA
Blocking	Null	0.213675	0.294675	0.265975	0.153275	0.146875	0.227713	0.120713	0.122913	0.049613	0.429563	1.18798	0.697075	1.09058	2.14418	1.24791	2.02971	1.08286	1.38671	0.807813
	Chicken	0.119125	0.090125	0.004325	0.029275	0.065975	0.002013	0.009013	0.001163	0.001563	-0.00204	0.987975	0.475425	0.719375	2.11178	0.721713	1.97151	0.402563	0.995213	0.167813
	Quail	0.019925	0.011025	0.004125	0.010625	0.095525	0.002363	0.016663	-0.00314	0.039563	0.003613	0.156025	0.108175	0.383775	0.728875	0.196363	0.458163	0.055913	0.211162	0.013413
