# Supplementary material for: Environmentally driven immune imprinting protects against allergy
Source: Nature. 2026 Jan 28;650(8103):987–96. doi: 10.1038/s41586-025-10001-5 (PMC12935535; doi:10.1038/s41586-025-10001-5)
Supplement: Supplementary file 4 — Source Data Fig. 1 [file 41586_2025_10001_MOESM4_ESM.xlsx]

## Sheet: Panel 1b
Intestinal sensitization
(Left)		Active anaphylaxis			Temperature relative to baseline
Time (min)	SPF																							Pet Shop
0	0	0	0	0	0	0	0	0	0	0	0	0	0	0	0	0	0	0	0	0	0	0		0	0	0	0	0	0	0	0	0	0	0	0	0	0	0	0	0	0	0
15	-3.4	-3.1	-3.7	-2.3	-2.6	-1.6	-2.6	-4.2	-3.4	-3.3	-2	-1.5	-1.7	-2.4	-2.1	-3.5	-1.3	-1.3	-1.4	-1.9	-2.2	-1.7		0.4	0.9	0.9	0.7	-1.2	0.3	0.4	0.1	0.9	0.1	-1.3	-0.2	0.8	0.9	-0.3	-0.2	-0.3	0.1	0.3
30	-6.2	-4.7	-5.5	-5.2	-5.7	-4.3	-5.8	-6.9	-6.3	-5.7	-5.3	-5.1	-4.6	-5.2	-5	-6.5	-4.6	-3.8	-5.2	-4.2	-5.3	-4.7		0.4	0.4	0.2	-0.3	-3	0.7	0.5	-1.3	1	0.3	-1.6	-0.1	1	1.2	-0.2	-0.4	-0.9	0.4	0.4
45	-7.2	-5.3	-6.4	-6.6	-6.5	-4.5	-6.6	-8.2	-6.7	-6.1	-7.3	-6.2	-4.9	-5.5	-6.4	-7.1	-5.7	-5.2	-6.2	-5	-6.4	-6.1		-0.6	-0.3	0.2	-0.7	-2.5	0.7	0.7	-2.2	0.9	0.3	-1.1	-0.1	1.3	1	-0.1	-0.6	-0.6	0.5	0.3
60	-7.4	-4.3	-7	-5.1	-6.3	-3.2	-5.6	-9.1	-6.2	-4.9	-7.3	-6.7	-5.2	-5.2	-7.2	-7.1	-5.5	-4.8	-6.2	-4.5	-6	-6.2		0.7	0.6	0.6	0.5	-2.1	1.1	0.6	-1.4	1.1	0	-0.5	-0.2	1.3	1.1	0	-0.3	-0.6	0.5	0.4
(Middle)
		Active anaphylaxis			Maximum temperature loss, absolute
	│ΔmaxTemp│ (°C)
	SPF	Pet Shop
	7.4	0.6
	5.3	0.3
	7	0
	6.6	0.7
	6.5	3
	4.5	0
	6.6	0
	9.1	2.2
	6.7	0
	6.1	0
	7.3	1.6
	6.7	0.2
	5.2	0
	5.5	0
	7.2	0.3
	7.1	0.6
	5.7	0.9
	5.2	0
	6.2	0
	5
	6.4
	6.2
(Right)		cOVA-reactive IgE (ug/ml)
	cOVA-reactive IgE
	SPF	Pet Shop
	0.161	0.039
	0.053	0.11
	0.116	0.051
	0.074	0.057
	0.057	0.251
	0.023	0.001
	0.038	0.027
	0.106	0.019
	0.088	0.008
	0.131	0.02
	0.52	0.049
	0.732	0.239
	0.39	0.022
	0.503	0.021
	0.41	0.024
	0.323	0.17
	0.248	0.136
	0.091	0.024
	0.106	0.016
	0.544	0.031
	0.335

## Sheet: Panel 1c
Lung sensitization
(Left)		Active anaphylaxis			Temperature relative to baseline
Time (min)	SPF																									Pet Shop
0	0	0	0	0	0	0	0	0	0	0	0	0	0	0	0	0	0	0	0	0	0	0	0	0		0	0	0	0	0	0	0	0	0	0	0	0	0	0	0	0	0	0
15	-1	-1.7	-1.6	-1.7	-1.7	-1.7	-0.9	-0.9	0.1	-2.2	-1.1	-1.2	-2	0.2	-2.4	-1.2	-0.8	-2.5	-1.1	0	0.2	-2.6	-1	-2.4		0.6	0.5	-0.1	0.4	0.5	0.8	0.3	0.1	-1.1	0.9	0	0.6	0.1	-0.3	1	0.9	0.7	1.1
30	-3.4	-4.7	-3.7	-4.4	-3.5	-3.9	-4.1	-3.1	0.1	-5	-3.3	-3.8	-5.5	0.5	-5.2	-3.5	-3.2	-6	-2.2	-0.4	0.5	-5.5	-2.7	-5		0.8	0.7	0.4	0.4	0.4	1.1	0.6	-1.4	-4	0.9	-3.3	1.1	0.2	-3.7	1	1.3	0.6	1.4
45	-4.1	-5.5	-3.4	-5.4	-6.1	-5	-4.5	-3	-0.3	(death)	-4.7	-3.6	-6.5	0.6	-5.8	-3.4	-2.8	-7.8	-1	-0.6	0.5	-5.9	-1.2	-5.8		1.1	0.9	0.5	0.2	0.2	1.6	0.6	-1.3	-3.1	0.9	-5	1.2	0.3	-4	0.7	1.4	0.6	1.5
60	-4	-5.9	-2.3	-5.3	-6.2	-4.8	-4.1	-2.3	-0.2		-4.2	-3	-5.4	0.9	-5.4	-2	-1.1	-7.8	-0.4	-0.1	0.4	-4.7	-0.3	-6.2		1	0.8	0.4	0	0.2	1.3	0.5	-0.8	-2	0.7	-3.9	1	0.3	-2.8	0.8	1.3	0.7	1.3
(Middle)
		Active anaphylaxis			Maximum temperature loss, absolute
	│ΔmaxTemp│ (°C)
	SPF	Pet Shop
	4.1	0
	5.9	0
	3.7	0.1
	5.4	0
	6.2	0
	5	0
	4.5	0
	3.1	1.4
	0.3	4
	5	0
	4.7	5
	3.8	0
	6.5	0
	0	4
	5.8	0
	3.5	0
	3.2	0
	7.8	0
	2.2
	0.6
	0
	5.9
	2.7
	6.2
(Right)		cOVA-reactive IgE (ug/ml)
	cOVA-reactive IgE
	SPF	Pet Shop
	0.006	0.02
	0.014	0.003
	0.011	0.002
	0.008	0.004
	0.01	0.02
	0.008	0.011
	0.002	0.022
	0.032	0.011
	0.003	0.011
	0.011	0.029
	0.005	0.051
	0.006	0.013
	0.087	0.013
	0.019	0.008
	0.034	0.014
	0.105	0.003
	0.039	0.008
	0.078	0.041
	0.029
	0.026
	0.031
	0.104
	0.041
	0.289

## Sheet: Panel 1d
Skin sensitization
(Left)		Active anaphylaxis			Temperature relative to baseline
Time (m)	SPF															Pet Shop
0	0	0	0	0	0	0	0	0	0	0	0	0	0	0		0	0	0	0	0	0	0	0	0	0	0	0	0	0
15	0.4	-0.6	-0.1	-2.4	-2.4	-0.5	-0.1	-1.9	-3.2	0.1	-0.4	-3.8	-3.8	-4.3		0.9	1.1	0.8	2.1	-1.3	0.7	0.9	0.5	0.6	0.1	1.1	1.2	0.4	2
30	-1.9	-3.5	-3.4	-5.3	-5.6	-1.2	-1.5	-5.7	-5.5	-2.5	-3.8	-6.9	-7.2	-7.3		0.8	0.7	-1.4	0.6	-1.1	-0.4	0.3	-1.2	-0.5	-3.1	-1.2	-0.1	-1.3	1.8
45	-3.1	-5.3	-5.1	-6.7	-8.1	-5.2	-2.5	-6.7	-7.1	-3.5	-4.6	-8.5	-8.8	-7.5		0	-0.5	-2.5	-0.3	-0.9	-2.3	1.4	-3	-2.6	-2.2	-3.1	-1.3	-2.8	1.6
60	-3.2	-5.6	-5.2	-6.8	-8.1	-6.5	-3.3	-7	-7.7	-2.4	-3.5	-8.8	-8.8	-5.9		-0.5	-0.3	-3.2	-1.1	-0.5	-3.3	1.1	-4	-3	-1.6	-3.5	-1.2	-3.4	1
75	-1.3	-3.9	-4.6	-6.5	-7.9	-6.8	-2	-7.1	-7.8	-0.9	-2.4	-7.9	-7.3	-3.6		-0.2	-0.7	-2.7	-0.8	-0.5	-3.1	1.2	-4.2	-3.1	-0.7	-3	-0.9	-3.6	1
(Middle)
		Active anaphylaxis			Maximum temperature loss, absolute
	│ΔmaxTemp│ (°C)
	SPF	Pet Shop
	3.2	0.5
	5.6	0.7
	5.2	3.2
	6.8	1.1
	8.1	1.3
	6.8	3.3
	3.3	0
	7.1	4.2
	7.8	3.1
	3.5	3.1
	4.6	3.5
	8.8	1.3
	8.8	3.6
	7.5	0
(Right)		cOVA-reactive IgE (ug/ml)
	cOVA-reactive IgE
	SPF	Pet Shop
	0.034	0.083
	0.028	0.177
	0.015	0.067
	0.014	0.123
	0.008	0.132
	0.067	0.013
	0.046	0.318
	0.016	0.059
	0.057	0.114
	0.064	0.135
	0.037	0.072
	0.256	0.283
	0.188	0.087
	0.117	0.22

## Sheet: Panel 1f
IgE-mediated passive systemic anaphylaxis					Temperature relative to baseline
	Time (m)	SPF											Pet shop
	0	0	0	0	0	0	0	0	0	0	0		0	0	0	0	0	0	0	0
	15	-2.2	-2.3	-2	-2.3	-2	-2.5	-2.2	-2.2	-2.3	-2		-3.1	-2.4	-1.6	-2.6	-0.7	-1.1	-1.5	-2.5
	30	-0.7	-1.2	-1.6	-2	-0.8	-2.1	-0.7	-1.5	-1.3	-1.5		-2.3	-1.8	-0.6	-2.2	0.1	-0.6	-0.8	-2.5

## Sheet: Panel 1g
IgE-mediated passive systemic anaphylaxis					Maximum temperature loss, absolute
	│ΔmaxTemp│ (°C)
	SPF	Pet Shop
	2.2	3.1
	2.3	2.4
	2	1.6
	2.3	2.6
	2	0.7
	2.5	1.1
	2.2	1.5
	2.2	2.5
	2.3
	2

## Sheet: Panel 1h
Compound 48/80-mediated passive anaphylaxis					Maximum temperature loss, absolute
	│ΔmaxTemp│ (°C)
	SPF	Pet Shop
	3.4	0.6
	1.2	2.9
	4.1	0.7
	1.7	2.5
	3.2	1.6
	0.7	2.7
	2.8	2.7
	2.8	2.6
	3.1	2.4
	3.1	2.7

## Sheet: Panel 1i
Histamine-mediated passive anaphylaxis					Maximum temperature loss, absolute
	│ΔmaxTemp│ (°C)
	SPF	Pet Shop
	2.8	1.7
	3.4	2.5
	4	3.5
	3.3	1.6
	2.9	2.3
	3.9	1.7
	2.8	2
	4	1.7
	2.9	1.7
	3.6	2.4
	2.4	5.1
	3	5.1
	4.4	4.8
	4	5.5
	4.1	2.4
	3.7

## Sheet: Panel 1j
PAF-mediated passive anaphylaxis					Maximum temperature loss, absolute
	│ΔmaxTemp│ (°C)
	SPF	Pet Shop
	4.5	4
	3.6	1.7
	4.4	2.7
	3	2.4
	2.4	2.4
	2.9	2.8
	5.4	2.4
	3.5	1.9
	4.5
	4.1
	3.9
	4.7
	3.8
	5.1
	3.8
	6.4
	4.3
	4.1
