# Supplementary material for: Environmentally driven immune imprinting protects against allergy
Source: Nature. 2026 Jan 28;650(8103):987–96. doi: 10.1038/s41586-025-10001-5 (PMC12935535; doi:10.1038/s41586-025-10001-5)
Supplement: Supplementary file 5 — Source Data Fig. 2 [file 41586_2025_10001_MOESM5_ESM.xlsx]

## Sheet: Panel 2a
baseline cOVA-reactive IgG (ug/ml)
	cOVA-reactive IgG
	SPF	Pet Shop
	0.002	0.071
	0.001	0.081
	0.004	0.105
	0.006	0.064
	0.002	0.01
	0.003	0.042
	0.002	0.31
	0.003	0.022
	0.007	0.159
	0.002	0.031
		0.053
		0.11
		0.019
		0.02
		0.163

## Sheet: Panel 2b
cOVA epitope enrichment pre- and post-exposure								Counts per million	C57BL/6J (baseline)						C57BL/6J (immunized)										Pet shop (baseline)						Pet shop (immunized)										Bead controls
peptide_id	Antigen	Strain	Protein	Full_name	oligo	Protein sequence	Starting amino acid		1	2	3	4	5	6	1	2	3	4	5	6	7	8	9	10	1	2	3	4	5	6	1	2	3	4	5	6	7	8	9	10	1	2	3
0	rf 1 cOVA1	chicken	cOVA	chicken_cOVA	ATGGGCAGCATTGGCGCGGCGAGCATGGAATTTTGC	MGSIGAASMEFC	1		3901.14	8111.85	1397.31	6892.49	1059.91	11126.1	13815.2	13185.6	14635	42043	10384.6	49256	10063	6134.08	40714.6	13411.6	7599.02	11202.6	6076.43	6451.48	3731.37	41606.2	13988.8	14112.9	14982.3	13423.4	8584.28	5808.44	7758.04	12362.1	10457.1	10330.3	14943.5	12413.9	12793.8
1	rf 1 cOVA2	chicken	cOVA	chicken_cOVA	ATTGGCGCGGCGAGCATGGAATTTTGCTTTGATGTG	IGAASMEFCFDV	4		1087.68	2572.56	404.81	2053.32	322.23	2621.01	4190.54	2931.51	4326.27	9458.39	3252.78	14208.5	3241.5	2141.16	11137.2	4645.79	1816.15	1268.05	1796.41	1768.4	1232.44	1072.4	4853.53	3846.13	3278.02	4245.03	2754.22	5902.36	2274.29	2989.41	2137.26	3260.04	2464.86	2988.66	4337.53
2	rf 1 cOVA3	chicken	cOVA	chicken_cOVA	GCGAGCATGGAATTTTGCTTTGATGTGTTTAAAGAA	ASMEFCFDVFKE	7		184.99	450.04	131.51	479.61	47.94	475.53	1567.77	734.73	702.56	523.77	618.32	604.34	626.22	396.95	448.12	810.1	634.68	280.52	288.26	384.11	199.41	179.37	895.84	782.52	723.52	874.95	486.15	1047.99	490.18	800.76	399.08	570.79	1139.26	658.14	286.18
3	rf 1 cOVA4	chicken	cOVA	chicken_cOVA	GAATTTTGCTTTGATGTGTTTAAAGAACTGAAAGTG	EFCFDVFKELKV	10		275.14	489.93	125.35	427.15	47.94	469.12	1591.34	840.74	901.06	770.34	652.67	732.93	875.98	516.22	521.98	634.17	319.78	298.77	461.21	395.4	309.33	370.19	1065.32	781.26	892.45	1098.04	3354.43	874.97	535.37	533.3	519.12	742.96	790.56	950.38	583.57
4	rf 1 cOVA5	chicken	cOVA	chicken_cOVA	TTTGATGTGTTTAAAGAACTGAAAGTGCATCATGCG	FDVFKELKVHHA	13		546.77	1254.36	295.9	1155.93	113.18	1605.91	2705.28	2500.04	2514.42	1708.28	1537.87	1498	1735.68	1096.98	1175.28	1925	893.43	1313.66	1309.83	1379.02	609.9	1927.27	2017.03	1607.67	2419.7	2411.27	5529.01	1280.33	1187.12	1807.02	2559.73	1600.07	1684.94	2301.05	4017.69
5	rf 1 cOVA6	chicken	cOVA	chicken_cOVA	TTTAAAGAACTGAAAGTGCATCATGCGAACGAAAAC	FKELKVHHANEN	16		524.52	1460.23	242.48	2527.31	101.2	1493.83	1956.76	1888.59	2049.29	1121.66	1553.72	1354.41	1581.84	1409.84	1213.03	2100.93	2348.3	969.28	19347.7	1278.1	1353.06	1267.04	1627.78	1422.08	2035.75	2433.42	1456.58	2547.47	985.84	1736.89	4115.52	1467.2	3114.34	2227.37	2578.39
6	rf 1 cOVA7	chicken	cOVA	chicken_cOVA	CTGAAAGTGCATCATGCGAACGAAAACATTTTTTAT	LKVHHANENIFY	19		117.08	226.61	71.92	262.29	14.65	262.58	462.67	729.8	764.83	296.53	380.5	310.74	383.7	301.13	272.48	364.13	349.07	212.1	295.17	256.82	410.49	400.72	450.71	711.04	416.37	435.1	521.68	341.09	216.34	363.69	470.79	301.3	407.26	311.88	266.54
7	rf 1 cOVA8	chicken	cOVA	chicken_cOVA	CATCATGCGAACGAAAACATTTTTTATTGCCCGATT	HHANENIFYCPI	22		15.22	51.07	12.33	44.96	3.99	25.62	179.76	138.07	64.22	124.09	100.41	79.29	65.16	37.15	13.13	71.6	65.91	27.37	34.59	36.15	91.44	38.16	39.11	94.05	146.75	178.79	44.88	24.72	64.35	89.7	51.44	145.97	0	2.46	0
8	rf 1 cOVA9	chicken	cOVA	chicken_cOVA	AACGAAAACATTTTTTATTGCCCGATTGCGATTATG	NENIFYCPIAIM	25		14.05	25.53	10.27	22.48	2.66	57.64	200.39	2.47	85.63	51.57	31.71	53.58	28.96	27.38	37.75	47.05	26.85	22.81	16.14	35.4	37.94	11.45	24.21	27.59	46.07	107.59	50.48	26.36	30.12	37.51	14.03	43.04	0	0	2.81
9	rf 1 cOVA10	chicken	cOVA	chicken_cOVA	ATTTTTTATTGCCCGATTGCGATTATGAGCGCGCTG	IFYCPIAIMSAL	28		261.09	411.74	61.65	464.62	65.25	637.24	648.32	1020.73	819.33	652.69	710.8	807.93	655.18	588.57	466.17	709.86	400.33	321.57	553.45	558.84	258.74	522.84	1897.83	490.33	1064.8	1088.55	581.51	575.08	679.14	1327.54	497.29	1405.45	364.67	628.67	1237.29
10	rf 1 cOVA11	chicken	cOVA	chicken_cOVA	TGCCCGATTGCGATTATGAGCGCGCTGGCGATGGTG	CPIAIMSALAMV	31		203.72	394.18	71.92	290.39	30.63	774.93	607.07	685.42	502.1	617.24	570.76	720.07	517.63	250.29	612.26	781.46	417.42	248.59	311.32	303.52	227.62	156.47	1074.63	379.97	761.06	716.73	480.54	220.8	356	642.57	590.83	473.47	417.91	201.37	305.82
11	rf 1 cOVA12	chicken	cOVA	chicken_cOVA	GCGATTATGAGCGCGCTGGCGATGGTGTATCTGGGC	AIMSALAMVYLG	34		74.93	52.66	10.27	88.05	5.33	214.55	5.89	167.66	225.75	62.85	245.74	180.02	253.38	129.06	95.2	325.27	95.2	29.65	89.94	132.55	86.57	41.98	545.7	134.18	433.43	294.29	725.48	547.06	99.95	163.09	260.34	426.69	87.84	228.39	779.97
12	rf 1 cOVA13	chicken	cOVA	chicken_cOVA	AGCGCGCTGGCGATGGTGTATCTGGGCGCGAAAGAT	SALAMVYLGAKD	37		765.71	1412.35	267.13	1245.86	166.44	2145.48	1903.72	2120.35	2282.83	1545.51	1516.73	1873.03	3824.28	1149.77	1776.05	1720.43	1083.83	777.71	1694.94	1263.79	685.77	625.89	2132.5	1857.23	2327.55	2681.82	1615.51	1151.8	1436.32	4129.39	1427.96	2900.72	3250.1	2011.27	3184.41
13	rf 1 cOVA14	chicken	cOVA	chicken_cOVA	GCGATGGTGTATCTGGGCGCGAAAGATAGCACCCGC	AMVYLGAKDSTR	40		302.07	702.19	61.65	745.64	45.27	962.26	1016.69	951.69	480.7	715.54	729.3	904.37	4569.95	475.16	796.1	1260.15	644.44	230.35	615.71	2172.84	548.62	408.35	1447.12	604.45	1049.45	1268.92	727.35	576.72	666.81	1177.5	748.28	640.03	1290.99	1507.84	2561.56
14	rf 1 cOVA15	chicken	cOVA	chicken_cOVA	TATCTGGGCGCGAAAGATAGCACCCGCACCCAGATT	YLGAKDSTRTQI	43		249.38	667.08	117.13	593.89	85.22	1008.7	916.5	1225.37	920.53	817.07	800.64	827.22	1064.21	709.81	1359.12	1196.74	617.59	547.36	1099.98	613.82	455.23	22642.6	2268.46	917.95	1447.04	1678.71	1626.73	596.5	887.26	1082.91	816.87	1115.37	1102	911.09	1010.03
15	rf 1 cOVA16	chicken	cOVA	chicken_cOVA	GCGAAAGATAGCACCCGCACCCAGATTAACAAAGTG	AKDSTRTQINKV	46		348.9	608.03	139.73	794.35	41.28	1111.17	1122.78	1264.81	1021.72	754.22	1197	1097.25	1131.18	727.41	1075.15	1251.97	983.75	6146.39	8186.46	950.48	413.41	20116.2	1253.42	857.76	1539.19	1379.67	1456.58	677.24	2827.45	1123.68	724.89	1003.09	1695.59	1620.8	934.28
16	rf 1 cOVA17	chicken	cOVA	chicken_cOVA	AGCACCCGCACCCAGATTAACAAAGTGGTGCGCTTT	STRTQINKVVRF	49		1145.05	1814.51	394.54	2242.54	189.08	3067.72	4290.73	3900.46	3059.34	2775.15	3379.61	2567.38	3216.16	1583.87	2022.27	4261.2	2372.71	1331.91	1752.59	2035.01	1112.8	1183.08	3419.45	2372.64	4609.03	11383.9	2423.27	1937.79	2189.39	2845.89	2427.22	2571.35	6966.02	3914.48	2976.79
17	rf 1 cOVA18	chicken	cOVA	chicken_cOVA	ACCCAGATTAACAAAGTGGTGCGCTTTGATAAACTG	TQINKVVRFDKL	52		638.09	1287.87	205.49	1172.79	137.15	1721.19	1429.26	2243.63	1679.52	1379.52	1823.25	1305.12	1712.15	1181.06	1183.49	2311.64	1301.09	720.69	1153.02	1848.23	632.27	755.64	2622.32	1154.97	2807.05	2215.07	1417.31	1056.23	1356.9	2048.39	1046.03	1482.17	2755	2396.82	1492.6
18	rf 1 cOVA19	chicken	cOVA	chicken_cOVA	AACAAAGTGGTGCGCTTTGATAAACTGCCGGGCTTT	NKVVRFDKLPGF	55		1866.27	3795	694.55	3321.66	274.3	4516.71	7965.56	7904.48	5493.96	4069.25	4391.64	5389.79	6108.35	3582.29	3573.44	5245.18	3881.29	4346.94	3207.71	5400.84	2902.61	7067.95	6196.35	3419.76	6786.41	5893.68	3831.23	2633.16	3114.99	12738.8	3454.54	4085.34	6045.02	5817.69	5802.08
19	rf 1 cOVA20	chicken	cOVA	chicken_cOVA	GTGCGCTTTGATAAACTGCCGGGCTTTGGCGATAGC	VRFDKLPGFGDS	58		1152.08	3349.75	450.02	3093.1	307.59	2856.37	31449.7	16058	5297.4	2617.21	3506.44	4532.57	20730.4	8488.38	2667.36	4128.22	5694.99	56432.7	3668.92	52778.5	1485.35	5270.43	7099.64	2417.78	4322.35	4129.53	4433.31	2039.96	2724.76	15304.2	2812.27	2771.59	5954.52	4191.98	7196.49
20	rf 1 cOVA21	chicken	cOVA	chicken_cOVA	GATAAACTGCCGGGCTTTGGCGATAGCATTGAAGCG	DKLPGFGDSIEA	61		1400.29	1750.68	363.71	1918.43	252.99	2512.13	3984.25	4349.19	3201.4	2633.33	2689.95	2610.24	2801.7	2076.63	1986.16	3555.43	1777.09	1443.66	1678.8	1837.69	891.02	1702.11	3361.71	2059.13	3656.85	5737.04	2382.13	1609.88	2108.61	12156.6	2059.32	3417.24	3955.48	2912.53	4758.38
21	rf 1 cOVA22	chicken	cOVA	chicken_cOVA	CCGGGCTTTGGCGATAGCATTGAAGCGCAGTGCGGC	PGFGDSIEAQCG	64		2014.96	3673.71	698.66	3730.08	516.64	5205.19	10169.9	6735.82	6297.72	4262.64	5263.63	4742.59	5355.44	4110.25	4967.03	6883.78	3327.17	2631.89	12095.2	3530.77	2123.46	22482.3	5797.79	4229.86	6213.06	5911.08	4328.6	3094.54	4022.79	5355.82	3767.88	5185.74	5326.33	7418.85	6211.7
22	rf 1 cOVA23	chicken	cOVA	chicken_cOVA	GGCGATAGCATTGAAGCGCAGTGCGGCACCAGCGTG	GDSIEAQCGTSV	67		2423.58	3629.03	776.74	3520.25	568.57	7307.44	13726.8	7066.2	9244.18	6104.69	5414.25	5728.39	8638.57	4131.75	3845.92	8978.58	4813.77	3199.77	5204.74	4320.07	2541.73	17605	7008.38	4863.15	7487.75	7187.92	5987.12	3404.32	4206.27	7337.34	4725.05	5633.01	8209.09	5837.34	10268.7
23	rf 1 cOVA24	chicken	cOVA	chicken_cOVA	ATTGAAGCGCAGTGCGGCACCAGCGTGAACGTGCAT	IEAQCGTSVNVH	70		5063.75	8178.88	1752.81	8170.2	1141.14	13209.1	61101.7	17078.7	16672.6	10949.1	10981.8	10668.1	40948.6	10789.9	8655.37	18153.5	28963.2	5859.02	8905.94	6653.33	4345.16	4755.22	13955.3	8713.05	13719.6	16401	10874.8	8570.12	9173.82	14120.2	10056.5	10508.1	15446.6	12256.7	13032.2
24	rf 1 cOVA25	chicken	cOVA	chicken_cOVA	CAGTGCGGCACCAGCGTGAACGTGCATAGCAGCCTG	QCGTSVNVHSSL	73		148.69	312.79	98.63	194.84	70.57	557.18	2699.39	463.52	673.37	468.97	356.72	362.18	1464.2	522.09	390.67	519.61	1115.56	273.68	671.06	747.88	789.85	187	813.89	314.76	488.03	935.08	467.45	212.56	306.71	629.52	364.78	439.79	21.29	606.57	143.09
25	rf 1 cOVA26	chicken	cOVA	chicken_cOVA	ACCAGCGTGAACGTGCATAGCAGCCTGCGCGATATT	TSVNVHSSLRDI	76		2528.95	6222.33	840.44	6371.67	589.88	6921.57	53083.1	13582.6	8780.99	7495.48	5855.52	5726.25	39797.5	15101.5	5617.05	9181.11	18405.6	3838.36	9590.84	6458.26	11337.1	4301.07	21788.7	5683.29	8619.1	11842.7	6609.76	3274.14	4847.06	7420.51	8357.3	6690.37	6747.75	8649.18	8349.61
26	rf 1 cOVA27	chicken	cOVA	chicken_cOVA	AACGTGCATAGCAGCCTGCGCGATATTCTGAACCAG	NVHSSLRDILNQ	79		2036.04	3510.93	602.08	3509.01	379.49	4636.8	5755.36	7835.44	7315.55	4460.87	5015.25	6446.32	7007.87	3058.24	3885.32	5899.8	4374.38	3804.15	4051.72	10791.9	9376.09	5320.04	8122.12	5323.38	8114	9015.35	5570.15	2786.4	3729.77	6057.1	7655.79	5135.21	5861.36	5525.46	3683.81
27	rf 1 cOVA28	chicken	cOVA	chicken_cOVA	AGCAGCCTGCGCGATATTCTGAACCAGATTACCAAA	SSLRDILNQITK	82		619.36	2684.27	242.48	1686.12	158.45	1717.98	3465.59	5406.9	2839.42	1796.92	1825.89	2903.84	2202.63	1879.14	1447.76	3064.46	1259.59	1010.33	2234.56	4749.36	7467.6	2018.87	4117.86	3196.54	4687.52	4635.83	2217.59	2305.25	3569.58	2116.89	4668.93	1644.99	3564.19	2431.2	2463.36
28	rf 1 cOVA29	chicken	cOVA	chicken_cOVA	CGCGATATTCTGAACCAGATTACCAAACCGAACGAT	RDILNQITKPND	85		407.44	1083.6	115.07	653.84	75.9	1079.14	1411.58	1688.89	1191.04	1105.55	882.56	1320.12	1265.11	692.21	830.57	1327.66	1188.8	903.14	846.32	1473.16	2503.79	3133.25	2320.6	1497.32	2470.89	2185.01	1247.16	642.64	1126.87	857.84	2279.12	844.02	1205.81	488.7	794
29	rf 1 cOVA30	chicken	cOVA	chicken_cOVA	CTGAACCAGATTACCAAACCGAACGATGTGTATAGC	LNQITKPNDVYS	88		414.47	761.23	201.38	708.17	45.27	931.84	486.24	1696.28	910.79	1047.53	951.26	867.94	1047.92	860.37	978.3	1280.61	4371.94	6260.42	2633.5	10163	2737.24	11769.7	8146.33	1765.68	7605.49	1651.81	4020.08	4093.09	7507.47	2314.22	4533.3	793.49	1977.74	1785.34	813.64
30	rf 1 cOVA31	chicken	cOVA	chicken_cOVA	ATTACCAAACCGAACGATGTGTATAGCTTTAGCCTG	ITKPNDVYSFSL	91		635.75	1327.77	318.51	1320.8	95.87	1799.64	2139.47	3444.34	2528.04	1721.17	1598.64	2010.19	4430.59	3275.29	2038.68	1837.04	3541.98	19269.3	50264.8	17171.1	39691	24146.3	15678	4162.15	24343.7	12728.8	11710.6	14269.8	27039.5	14144.6	12599.1	2597.55	2842.84	2492.6	2062.15
31	rf 1 cOVA32	chicken	cOVA	chicken_cOVA	CCGAACGATGTGTATAGCTTTAGCCTGGCGAGCCGC	PNDVYSFSLASR	94		530.38	901.67	133.57	689.44	67.91	1309.7	1886.04	1629.71	1813.8	1107.16	1379.32	1127.25	2877.71	2348.43	907.72	1462.68	1064.3	1826.81	880.91	1673.5	857.94	3339.34	4002.39	1261.56	6508.27	4004.54	3431.09	2072.91	11615.1	4755.65	1714.8	1096.66	1051.42	1694.47	1686.19
32	rf 1 cOVA33	chicken	cOVA	chicken_cOVA	GTGTATAGCTTTAGCCTGGCGAGCCGCCTGTATGCG	VYSFSLASRLYA	97		4476	8684.77	1588.42	7907.92	918.77	13241.1	24312.2	17226.6	18570.1	11941.9	12236.9	11630.4	50846.8	33769.7	8235.16	13059.8	7650.28	31436.7	8066.54	21340.5	4282.9	7499.2	13834.2	10881.3	17222.8	15458	17538.8	14543.3	8245.49	12282.2	8555.28	12196.1	17530.8	13565.6	16702
33	rf 1 cOVA34	chicken	cOVA	chicken_cOVA	TTTAGCCTGGCGAGCCGCCTGTATGCGGAAGAACGC	FSLASRLYAEER	100		5743.99	8523.59	1711.71	10043.7	980.02	13583.8	38999.7	17258.7	16908.1	11316.5	13854	11733.2	14994.9	9370.26	9571.3	16267.4	8548.59	9469.31	21619.2	11582.7	5417.1	11578.9	14944.2	11645	18622.1	18437.3	17535	13833.1	9373.73	14443.1	9885.03	12594.7	17067.7	17578.3	17916.9
34	rf 1 cOVA35	chicken	cOVA	chicken_cOVA	GCGAGCCGCCTGTATGCGGAAGAACGCTATCCGATT	ASRLYAEERYPI	103		6509.7	11622.8	2182.28	37115.3	1319.57	20598.2	19275.9	20205	20234	15911.2	20885.4	16737.3	15959.5	9450.44	12494.7	23220.8	10645.5	7859.16	9828.36	38711.9	6034.78	10498.9	19594.8	16202.1	20108.4	19711	16138.3	10371.1	14194.8	20873.7	14784.7	21392.3	24669.9	21893.1	22908.1
35	rf 1 cOVA36	chicken	cOVA	chicken_cOVA	CTGTATGCGGAAGAACGCTATCCGATTCTGCCGGAA	LYAEERYPILPE	106		1152.08	1835.26	369.88	7911.66	246.34	4337.39	4921.38	4714.09	5108.62	3149.04	5229.28	4005.37	6644.08	2109.87	2741.22	4823.76	1755.12	1019.46	5799.7	3713.03	6875.21	1427.33	3024.61	2281.09	3231.95	4123.2	18142.7	1947.68	1907.33	3367.77	2829.42	7072.14	2696.44	2674.32	3069.38
36	rf 1 cOVA37	chicken	cOVA	chicken_cOVA	GAAGAACGCTATCCGATTCTGCCGGAATATCTGCAG	EERYPILPEYLQ	109		3035.91	4428.56	978.12	10957.9	532.62	7177.75	10700.3	10875.4	9612	5919.35	11076.9	10415.3	9259.36	4573.67	5625.25	10116	4432.97	3286.44	3934.11	5048.36	2957.08	4495.7	11994.1	8366.93	9105.43	10355.5	16910.5	5200.4	5486.49	10002.2	55578.2	9619.16	11754.6	10989.5	11155.2
37	rf 1 cOVA38	chicken	cOVA	chicken_cOVA	TATCCGATTCTGCCGGAATATCTGCAGTGCGTGAAA	YPILPEYLQCVK	112		1102.9	1948.57	526.05	2411.16	256.99	2702.66	5761.25	7219.06	6862.1	3335.98	2943.62	5029.76	3400.77	2031.66	2432.63	3819.32	1889.38	1596.46	2504.36	22323.4	25294.7	1293.75	4745.51	4283.79	4295.05	4278.26	5476.66	2011.94	2007.29	3209.58	4698.55	3160.85	3593.47	4145.32	3798.85
38	rf 1 cOVA39	chicken	cOVA	chicken_cOVA	CTGCCGGAATATCTGCAGTGCGTGAAAGAACTGTAT	LPEYLQCVKELY	115		182.65	456.42	73.98	365.33	38.61	472.33	627.7	584.33	467.07	370.66	488.84	362.18	497.72	361.75	362.76	632.12	502.86	289.64	332.07	348.71	7823.62	160.29	577.36	322.29	484.62	732.56	426.32	199.38	386.12	422.4	413.11	507.16	609.56	714.63	642.49
39	rf 1 cOVA40	chicken	cOVA	chicken_cOVA	TATCTGCAGTGCGTGAAAGAACTGTATCGCGGCGGC	YLQCVKELYRGG	118		3846.11	7414.45	1442.52	6926.22	768.3	10263.1	13997.9	12209.3	12393	10154.6	9898.37	9438.03	11807.7	6339.4	7708.26	12270.1	6866.7	4930.79	6067.2	7526.98	3676.9	6514.57	11850.7	7854.03	13579.6	14342.6	8763.78	6166	15166.9	15113.4	93338	10410.8	15436	12922.2	14623
40	rf 1 cOVA41	chicken	cOVA	chicken_cOVA	TGCGTGAAAGAACTGTATCGCGGCGGCCTGGAACCG	CVKELYRGGLEP	121		2760.77	5236.08	1263.75	4715.52	587.21	6735.85	10567.7	17788.8	8888.03	12004.7	6785.64	12464	9034.93	4301.87	6493.58	7961.87	7118.13	3259.07	5038.71	6597.59	3045.6	3621.75	9658.63	9837.92	9690.73	8838.15	5658.03	5492.06	5745.28	8361.53	31454.1	6823.24	9904.68	7917.37	6972.03
41	rf 1 cOVA42	chicken	cOVA	chicken_cOVA	GAACTGTATCGCGGCGGCCTGGAACCGATTAACTTT	ELYRGGLEPINF	124		307.92	555.37	73.98	539.56	49.27	622.83	869.34	2238.7	747.32	504.43	568.11	1588.01	1210.81	387.17	561.38	623.94	649.32	305.61	357.44	371.3	227.62	297.68	1462.02	798.82	860.03	613.89	403.88	423.48	613.41	2090.79	511.32	595.12	713.37	604.12	291.79
42	rf 1 cOVA43	chicken	cOVA	chicken_cOVA	CGCGGCGGCCTGGAACCGATTAACTTTCAGACCGCG	RGGLEPINFQTA	127		325.49	325.56	129.46	457.13	69.24	539.57	842.82	724.86	688.93	544.72	560.19	1253.69	1230.72	643.33	1759.64	531.88	605.38	371.75	758.69	7862.13	356.02	767.09	862.31	822.65	697.92	867.04	663.78	593.2	499.77	706.17	629.8	967.53	936.97	388.01	510.63
43	rf 1 cOVA44	chicken	cOVA	chicken_cOVA	CTGGAACCGATTAACTTTCAGACCGCGGCGGATCAG	LEPINFQTAADQ	130		336.02	542.6	84.25	509.58	83.89	863	704.32	996.07	1074.27	725.21	798	743.64	890.46	553.38	538.4	898.06	695.7	326.13	553.45	497.08	324.89	213.72	759.88	773.74	918.05	990.45	957.34	477.86	425.83	802.39	593.94	664.36	1072.72	1291.73	552.71
44	rf 1 cOVA45	chicken	cOVA	chicken_cOVA	ATTAACTTTCAGACCGCGGCGGATCAGGCGCGCGAA	INFQTAADQARE	133		6904.26	13247.4	2502.84	13412.2	1487.34	19728.8	25927.1	23733.2	21565.2	18061	17772.7	17080.2	40935.9	11816.5	13489.5	21884.9	12561.7	29096.7	13377.4	38334.6	13660.9	24310.4	21868.8	19589.3	26099.6	25693.3	25274.2	10758.4	13692.3	21710.3	14264	17898.4	22780	27605.2	30278.5
45	rf 1 cOVA46	chicken	cOVA	chicken_cOVA	CAGACCGCGGCGGATCAGGCGCGCGAACTGATTAAC	QTAADQARELIN	136		2613.25	4905.73	974.01	5084.6	490.01	7389.1	8068.7	7823.11	7391.45	6265.84	8151.76	6508.47	7036.82	4032.03	4880.03	9332.49	4948.03	4196.42	4360.73	9748.77	2892.88	5797.09	9301.04	5832.52	9168.57	9156.17	6207.75	4771.98	4814.2	8231.06	5568.42	6216.9	11288.8	8435.53	7457.41
46	rf 1 cOVA47	chicken	cOVA	chicken_cOVA	GCGGATCAGGCGCGCGAACTGATTAACAGCTGGGTG	ADQARELINSWV	139		1813.58	3747.12	464.4	3254.22	287.61	4476.69	5216.07	4514.38	4388.55	4041.86	4095.7	4421.13	4448.69	2088.36	2862.69	5723.87	24659.6	1929.44	2301.43	6288.8	2156.53	3373.69	5248.37	7406.34	5207.98	5540.85	3902.28	2165.19	2827.45	4499.6	2710.94	6763.36	6870.19	8892.31	3136.71
47	rf 1 cOVA48	chicken	cOVA	chicken_cOVA	GCGCGCGAACTGATTAACAGCTGGGTGGAAAGCCAG	ARELINSWVESQ	142		998.7	2968.33	655.5	4340.83	142.48	3727.37	2849.68	2610.99	2006.47	2215.93	1643.56	1870.89	2329.32	1231.9	1666.07	2767.83	1259.59	1217.87	1208.37	1827.89	1190.61	2305.1	2316.88	3602.85	2571.57	3145.41	2226.94	1153.45	1348.69	2182.12	1449.78	2805.28	1573.14	2863.42	2025.68
48	rf 1 cOVA49	chicken	cOVA	chicken_cOVA	CTGATTAACAGCTGGGTGGAAAGCCAGACCAACGGC	LINSWVESQTNG	145		1043.19	4217.91	1124.02	6592.74	207.72	5488.58	2858.52	3424.62	2709.03	2024.15	2380.79	2241.64	3254.17	1579.96	1964.82	3181.06	1987.02	2020.67	18570.6	2089.99	2273.26	22344.9	3415.72	4884.47	3252.43	3955.49	2701.87	1486.3	1814.23	3126.4	2081.14	3001.78	4711.44	3251.43	3358.36
49	rf 1 cOVA50	chicken	cOVA	chicken_cOVA	AGCTGGGTGGAAAGCCAGACCAACGGCATTATTCGC	SWVESQTNGIIR	148		2367.38	6752.16	1214.43	5948.27	439.41	7349.07	7491.1	6883.75	7638.61	4754.18	5892.52	5749.82	6998.82	3953.81	5134.46	6135.06	4821.09	3986.6	4051.72	5653.14	4378.23	44739.5	7377.14	5639.4	7885.34	11520	6065.65	3659.73	4893.62	10328.4	4944.85	7049.69	11123.8	8089.27	7701.5
50	rf 1 cOVA51	chicken	cOVA	chicken_cOVA	GAAAGCCAGACCAACGGCATTATTCGCAACGTGCTG	ESQTNGIIRNVL	151		1083	1611.84	263.02	1895.95	135.82	2971.65	1909.61	2916.72	2212.76	1927.46	2391.36	2095.91	2566.41	1462.64	2091.21	3158.56	1950.41	960.16	1372.1	3910.35	2638.03	2595.14	3665.29	2006.46	3499.86	3246.67	2365.3	1405.56	1777.26	2847.52	1961.11	3228.22	3132.98	3197.4	2931.9
51	rf 1 cOVA52	chicken	cOVA	chicken_cOVA	ACCAACGGCATTATTCGCAACGTGCTGCAGCCGAGC	TNGIIRNVLQPS	154		2122.68	3660.95	805.51	3679.49	376.83	6261.92	7287.76	6489.26	6326.91	5579.31	11705.8	5027.61	8824.99	3066.06	4381.03	8207.35	5128.67	2905.56	3595.12	8646.16	2552.43	5323.86	7313.82	5179.17	7552.59	8646.7	5422.44	3270.85	3900.93	6846.44	5071.13	5378.5	6215.38	5631.06	4980.02
52	rf 1 cOVA53	chicken	cOVA	chicken_cOVA	ATTATTCGCAACGTGCTGCAGCCGAGCAGCGTGGAT	IIRNVLQPSSVD	157		6064.79	10903	2110.35	11769.1	1276.96	20021.8	22355.4	21129.6	21214.9	14962	25337.8	15365.7	18167.6	10488.8	13098.8	22850.5	255769	9480.72	10116.6	22271.4	6112.6	11693.4	22595.2	14642.1	22154.4	24520.9	15457.7	10035	13291.1	20674.7	16072.3	16434.9	28407.1	25454	28219.2
53	rf 1 cOVA54	chicken	cOVA	chicken_cOVA	AACGTGCTGCAGCCGAGCAGCGTGGATAGCCAGACC	NVLQPSSVDSQT	160		6110.45	10255.1	2264.47	11327	1142.47	17570.5	23837.7	18173.4	16857.5	14891	27961.7	14075.6	15769.5	8721.07	10781	18534	10806.6	8851.25	8869.05	14697.7	11342.9	11433.9	20552.1	12719.7	19756.9	21449.8	15425.9	8598.13	11683.6	20359.9	75747.3	15115.6	21318.6	21527.2	16923.7
54	rf 1 cOVA55	chicken	cOVA	chicken_cOVA	CAGCCGAGCAGCGTGGATAGCCAGACCGCGATGGTG	QPSSVDSQTAMV	163		161.57	247.36	32.88	194.84	35.95	637.24	394.89	478.31	264.68	477.03	367.29	297.89	481.43	211.18	357.84	611.66	502.86	10979.1	251.36	321.59	98.25	3282.09	5231.6	442.67	627.96	711.99	3567.59	395.47	449.11	4117.98	392.84	563.3	1216.46	798.12	297.4
55	rf 1 cOVA56	chicken	cOVA	chicken_cOVA	AGCGTGGATAGCCAGACCGCGATGGTGCTGGTGAAC	SVDSQTAMVLVN	166		1553.66	2519.89	454.13	2615.36	323.57	4457.47	3904.68	3599.67	4151.12	3561.6	3107.44	3602.48	4124.72	2078.59	2847.92	4983.33	2694.93	1767.51	1824.08	2057.61	1654.6	1683.03	4762.27	2977.08	4598.79	4990.25	3300.21	2066.32	2434.49	3773.86	2692.23	3417.24	4911.08	2767.64	3582.81
56	rf 1 cOVA57	chicken	cOVA	chicken_cOVA	AGCCAGACCGCGATGGTGCTGGTGAACGCGATTGTG	SQTAMVLVNAIV	169		3589.7	6081.89	1269.91	5920.16	595.2	9150.31	8319.19	10091.4	10756.3	8172.35	8133.26	7134.24	9129.05	4456.35	6111.12	8960.17	5482.62	3733.45	4708.94	6690.23	3738.18	10342.4	9720.09	6626.33	9199.28	10072.3	7338.99	4498.45	5541.26	9532.51	6319.81	8191.26	6896.81	8555.87	10869.1
57	rf 1 cOVA58	chicken	cOVA	chicken_cOVA	GCGATGGTGCTGGTGAACGCGATTGTGTTTAAAGGC	AMVLVNAIVFKG	172		1602.84	3006.64	595.91	2740.89	344.87	3708.16	4871.28	5249.1	5427.79	4402.85	4296.52	4223.97	4408.87	2590.9	3081	5151.08	2487.44	3186.09	2430.57	3487.84	1576.79	3927.06	4261.27	3417.25	5361.56	5199.1	3694.74	2186.61	3879.02	4382.18	2854.36	3595.02	6872.85	4101.12	4525.51
58	rf 1 cOVA59	chicken	cOVA	chicken_cOVA	CTGGTGAACGCGATTGTGTTTAAAGGCCTGTGGGAA	LVNAIVFKGLWE	175		633.41	994.23	232.2	1172.79	129.16	1645.94	1774.05	2586.34	1770.99	1469.77	2018.78	1260.12	1985.44	960.1	1203.18	2145.94	1530.54	1245.24	42053	1351.9	897.82	973.18	1601.7	1813.34	1909.48	1912.87	2053.05	1082.59	5568.65	12443.6	1692.97	1448.49	1692.93	2841.31	1284.99
59	rf 1 cOVA60	chicken	cOVA	chicken_cOVA	GCGATTGTGTTTAAAGGCCTGTGGGAAAAAGCGTTT	AIVFKGLWEKAF	178		535.06	1179.35	263.02	1107.22	139.81	1565.88	3182.69	2221.44	1936.41	1358.57	1593.36	1720.88	1750.16	1130.22	1076.79	1699.98	1069.18	1174.54	1042.33	1571.82	625.46	3255.38	1966.74	1697.97	2409.46	2534.68	1194.81	1146.86	1040.61	1506.94	1460.7	1394.22	2627.23	1935.14	1141.9
60	rf 1 cOVA61	chicken	cOVA	chicken_cOVA	TTTAAAGGCCTGTGGGAAAAAGCGTTTAAAGATGAA	FKGLWEKAFKDE	181		471.84	737.3	156.17	749.39	85.22	784.54	1196.45	1841.75	1263.05	770.34	1223.42	872.22	1151.09	829.09	730.45	1548.6	554.12	969.28	698.73	1048.38	621.57	1282.31	998.27	1494.81	1634.75	2113.81	1007.83	738.21	1596.52	1265.56	1109.94	1257.6	1719.54	1463.63	1046.51
61	rf 1 cOVA62	chicken	cOVA	chicken_cOVA	CTGTGGGAAAAAGCGTTTAAAGATGAAGATACCCAG	LWEKAFKDEDTQ	184		339.53	748.47	121.24	498.34	35.95	693.28	1131.62	1388.09	1048.97	622.07	729.3	698.64	1285.02	643.33	531.83	842.83	339.31	707.01	500.41	646.2	312.24	374.01	907.01	963.1	1295.17	1180.32	923.68	472.91	1046.09	996.47	724.89	1046.13	955.6	500.97	1840.5
62	rf 1 cOVA63	chicken	cOVA	chicken_cOVA	AAAGCGTTTAAAGATGAAGATACCCAGGCGATGCCG	KAFKDEDTQAMP	187		608.82	1442.67	260.97	1592.45	119.84	1713.18	1629.65	2352.11	1959.77	1638.98	1820.6	1618.01	2150.14	1153.68	1401.8	2080.48	1042.33	875.77	1143.8	1217.09	741.22	931.2	2171.61	2119.32	2723.44	2923.9	1622.99	1305.04	2593.32	1619.47	2319.65	2292.5	1738.18	2463.13	2331.49
63	rf 1 cOVA64	chicken	cOVA	chicken_cOVA	AAAGATGAAGATACCCAGGCGATGCCGTTTCGCGTG	KDEDTQAMPFRV	190		1877.98	9832.21	575.36	2975.07	335.55	4414.24	10818.2	7157.42	5992.17	14202.9	4732.51	4159.67	5292.1	2698.45	3529.12	5271.77	3007.39	2627.32	6440.78	3163.23	4516.36	3064.56	4982.04	4183.47	5233.57	5539.27	4816.62	3626.77	3004.08	3994.03	12628.7	4485.82	4996.26	5640.88	5409.29
64	rf 1 cOVA65	chicken	cOVA	chicken_cOVA	GATACCCAGGCGATGCCGTTTCGCGTGACCGAACAG	DTQAMPFRVTEQ	193		9591.27	42632.3	2897.37	16619.5	1802.92	28560.5	51365	28886.1	29995.9	22238.3	22497.3	20725.5	25528.4	14417.1	18275.9	28705.3	19386.9	12600.7	39954.5	40572.2	22347.4	19185	38472.5	21732.5	35464.4	34830.5	22095.5	18275.6	19040.5	30926.4	31804.8	30581.1	32149.6	30385.1	31033.3
65	rf 1 cOVA66	chicken	cOVA	chicken_cOVA	GCGATGCCGTTTCGCGTGACCGAACAGGAAAGCAAA	AMPFRVTEQESK	196		2154.29	3475.82	583.58	3578.33	438.08	6133.83	9164.96	6001.09	5922.11	4913.72	5086.59	4631.15	5673.98	3193.16	3954.26	6100.28	3881.29	3101.7	5223.19	3999.98	33746.7	2648.57	7051.21	4528.33	7242.02	7475.88	5087.74	3401.02	4196.68	6569.19	4653.34	4777.77	7445.15	6068.18	6427.74
66	rf 1 cOVA67	chicken	cOVA	chicken_cOVA	TTTCGCGTGACCGAACAGGAAAGCAAACCGGTGCAG	FRVTEQESKPVQ	199		1452.97	2732.14	482.9	2759.62	283.62	4997.05	5204.28	4765.86	4902.33	3929.05	3963.58	3120.29	4128.34	2219.38	2972.67	6073.69	2860.92	8502.31	2889.47	2590.84	2083.57	6121.48	5099.37	5180.42	6146.51	9021.68	8322.5	2148.71	2837.04	4948.1	3373.48	4603.72	6321.85	5267.6	7103.9
67	rf 1 cOVA68	chicken	cOVA	chicken_cOVA	ACCGAACAGGAAAGCAAACCGGTGCAGATGATGTAT	TEQESKPVQMMY	202		1548.98	2144.86	373.99	2414.9	255.66	3512.82	3869.32	3952.24	4086.9	2586.59	2856.42	2650.96	3176.34	1875.23	2719.88	3311.99	2372.71	7870.57	2912.53	2474.85	13677.5	2698.18	3492.08	2554.47	4484.46	4469.7	2662.6	2026.77	2304.41	4039.7	2343.04	12106.3	3441.75	3411.05	3852.15
68	rf 1 cOVA69	chicken	cOVA	chicken_cOVA	GAAAGCAAACCGGTGCAGATGATGTATCAGATTGGC	ESKPVQMMYQIG	205		4451.42	4870.62	1469.23	5026.52	491.34	7245	8725.86	9859.64	7938.32	5616.37	29930.3	6247.01	9096.47	10805.5	5420.07	8581.72	3803.17	2999.07	4450.67	5740.51	3150.65	12097.9	7710.52	5339.69	7921.18	11195.6	7810.18	4350.15	3981.71	6986.7	5870.84	28668.5	8102.62	8315.2	8806.93
69	rf 1 cOVA70	chicken	cOVA	chicken_cOVA	CCGGTGCAGATGATGTATCAGATTGGCCTGTTTCGC	PVQMMYQIGLFR	208		1171.98	1661.31	328.78	1453.81	147.8	2087.84	2354.6	4307.27	3392.13	2311.01	2235.46	2063.76	2783.6	3097.35	2028.83	3123.79	1269.35	834.72	1164.55	1496.51	784.99	16712	2780.63	1869.77	2786.58	2504.62	1899.72	1278.68	1610.21	2491.99	20675.8	9557.41	3353.91	3533.84	3745.54
70	rf 1 cOVA71	chicken	cOVA	chicken_cOVA	ATGATGTATCAGATTGGCCTGTTTCGCGTGGCGAGC	MMYQIGLFRVAS	211		1409.65	2119.33	538.38	2686.56	348.87	3323.89	3954.78	4529.17	4616.25	3482.64	3654.42	3257.45	4128.34	2002.33	2921.78	4682.61	2760.84	1548.57	2824.9	2166.81	1340.41	1915.83	5030.46	4747.78	4755.78	4994.99	3245.98	2135.53	2507.05	4010.34	2293.15	3574.44	4785.98	4236.19	3142.32
71	rf 1 cOVA72	chicken	cOVA	chicken_cOVA	CAGATTGGCCTGTTTCGCGTGGCGAGCATGGCGAGC	QIGLFRVASMAS	214		299.73	633.56	94.52	580.78	79.89	805.36	689.58	1136.61	1091.79	1126.5	824.42	1459.42	827.12	387.17	707.47	977.85	624.91	383.15	548.84	740.35	435.78	3236.3	1001.99	695.99	1404.38	1219.87	568.42	507.52	683.24	973.64	573.68	690.56	761.28	839.87	855.72
72	rf 1 cOVA73	chicken	cOVA	chicken_cOVA	CTGTTTCGCGTGGCGAGCATGGCGAGCGAAAAAATG	LFRVASMASEKM	217		1053.73	718.15	94.52	702.55	55.93	1019.9	698.42	971.42	1124.87	916.99	919.55	799.36	1109.46	553.38	779.69	1364.48	756.73	513.15	611.1	702.69	344.34	656.42	1316.75	862.78	1400.97	1316.39	1078.88	655.82	1130.98	1317.75	854.28	909.52	1232.43	1100.18	861.33
73	rf 1 cOVA74	chicken	cOVA	chicken_cOVA	GTGGCGAGCATGGCGAGCGAAAAAATGAAAATTCTG	VASMASEKMKIL	220		276.31	807.51	113.02	691.31	50.6	1010.3	963.65	1289.47	1068.43	1094.27	1080.74	2588.81	848.83	443.88	743.58	1233.56	812.87	11200.3	530.39	692.9	301.54	835.79	981.51	718.56	1371.96	1256.26	753.53	458.08	607.94	980.16	1025.76	701.79	497.76	893.9	889.39
74	rf 1 cOVA75	chicken	cOVA	chicken_cOVA	ATGGCGAGCGAAAAAATGAAAATTCTGGAACTGCCG	MASEKMKILELP	223		1097.05	2583.73	532.21	2272.52	206.39	3003.67	4019.61	3614.46	3325.96	2491.51	3752.19	3041	3196.25	2332.79	2132.25	3860.24	2328.77	24316.4	2246.09	2505.73	1362.79	1812.78	3581.48	2500.55	4687.52	4675.39	2537.33	1815.86	2231.84	3217.73	2230.8	3016.75	3228.8	5478.8	3397.64
75	rf 1 cOVA76	chicken	cOVA	chicken_cOVA	GAAAAAATGAAAATTCTGGAACTGCCGTTTGCGAGC	EKMKILELPFAS	226		2541.83	4680.71	1008.94	4929.1	483.35	5608.67	5999.95	8192.94	7299.98	5173.19	7771.25	7039.94	7807.83	5404.72	12089.3	7673.42	3729.94	3103.98	14917.8	5501.01	2411.38	5274.25	6445.92	4349	8723.19	14059.4	4715.65	3783.31	3894.08	6243.02	4142.02	5378.5	11579	10564.7	8742.4
76	rf 1 cOVA77	chicken	cOVA	chicken_cOVA	AAAATTCTGGAACTGCCGTTTGCGAGCGGCACCATG	KILELPFASGTM	229		4980.62	10735.5	1707.6	8162.71	950.73	11487.9	14154.1	27103.5	19081.9	12090.1	46471.6	25341.7	16766.8	13889.2	28525.1	15657.8	6783.71	5140.61	6062.59	8661.22	4165.2	11162.9	13035.2	10031	18183.6	14217.6	9500.48	7528.72	7326.73	11708.1	13730.9	22217.7	14389.9	13013.1	13273.5
77	rf 1 cOVA78	chicken	cOVA	chicken_cOVA	GAACTGCCGTTTGCGAGCGGCACCATGAGCATGCTG	ELPFASGTMSML	232		17383	27453.9	4481.68	29769.4	3290.26	44475.5	44743.3	80625.2	56844.9	54992.1	127426	168260	107795	28586	121085	46558.1	25501.8	19782.5	29891	40284.5	16067.5	28954.9	51526.4	38199.2	58362.8	50402.4	35092.5	25275.3	31174.6	52111.6	30319.2	134665	50505.6	45448.7	46346.5
78	rf 1 cOVA79	chicken	cOVA	chicken_cOVA	TTTGCGAGCGGCACCATGAGCATGCTGGTGCTGCTG	FASGTMSMLVLL	235		6204.12	10890.3	2410.37	10967.3	1223.69	18893	18798.5	18977.2	18838.7	14908.8	14411.6	18936.1	18250.9	9233.39	15697.2	16461.8	10538.1	7019.88	9145.77	9069.43	5017.31	7762.53	18933.6	12042.5	18688.7	19733.2	14356.4	8930.98	10585.5	16778.5	11576.4	18306.3	20597.3	15918.2	22532.2
79	rf 1 cOVA80	chicken	cOVA	chicken_cOVA	GGCACCATGAGCATGCTGGTGCTGCTGCCGGATGAA	GTMSMLVLLPDE	238		588.92	1145.84	236.31	914.25	121.17	1657.14	1691.54	1607.52	2115.46	1742.12	1363.47	1322.27	1842.46	936.64	1257.35	1650.88	832.4	597.53	818.65	791.56	575.85	965.55	1659.44	1197.6	1786.62	1889.14	1286.43	944.18	1199.44	1549.34	1473.17	1338.07	1405.45	2900.25	1363.54
80	rf 1 cOVA81	chicken	cOVA	chicken_cOVA	AGCATGCTGGTGCTGCTGCCGGATGAAGTGAGCGGC	SMLVLLPDEVSG	241		248.21	622.39	67.81	680.07	66.58	677.27	1240.66	939.37	1202.72	1044.31	776.86	771.5	1299.5	500.58	671.35	718.04	559	419.64	1293.69	766.71	285.01	2656.2	901.42	654.61	1230.33	1400.24	841.41	530.59	564.12	725.74	1300.13	973.14	1900.55	596.75	614.44
81	rf 1 cOVA82	chicken	cOVA	chicken_cOVA	GTGCTGCTGCCGGATGAAGTGAGCGGCCTGGAACAG	VLLPDEVSGLEQ	244		2902.44	4294.51	828.11	4275.26	559.25	7128.12	8504.84	38733.4	14156.2	31614.5	6410.43	27090.4	6669.42	4395.73	15536.3	8528.53	4708.81	13134.3	2988.63	4415.72	2128.32	3736.24	12910.5	5343.45	7709.58	8839.73	6970.63	3605.35	4941.54	14922.6	5203.63	6192.57	7863.05	8366.77	9418.56
82	rf 1 cOVA83	chicken	cOVA	chicken_cOVA	CCGGATGAAGTGAGCGGCCTGGAACAGCTGGAAAGC	PDEVSGLEQLES	247		409.78	515.47	119.18	601.38	61.25	1056.73	1152.25	1375.76	1031.46	1095.88	1149.44	1037.24	1281.4	492.76	866.69	1350.16	729.88	433.33	620.33	599.51	350.18	431.25	1210.59	673.42	1110.88	1688.2	931.16	512.46	653.12	1167.71	779.45	858.99	1509.26	807.94	1307.43
83	rf 1 cOVA84	chicken	cOVA	chicken_cOVA	GTGAGCGGCCTGGAACAGCTGGAAAGCATTATTAAC	VSGLEQLESIIN	250		957.72	1685.25	404.81	1946.53	146.47	2002.98	3377.18	3101.63	4374.93	2786.43	2370.22	3311.02	2508.5	1654.27	2453.97	3119.69	2016.32	27374.8	1844.84	12878.9	1035.95	9563.86	3052.55	2017.74	3441.84	3775.12	2484.97	1403.91	1910.07	3874.98	2043.73	2256.95	5597.83	4415.46	3229.3
84	rf 1 cOVA85	chicken	cOVA	chicken_cOVA	CTGGAACAGCTGGAAAGCATTATTAACTTTGAAAAA	LEQLESIINFEK	253		118.25	221.83	49.32	260.41	17.31	280.19	294.69	451.19	397.01	275.58	311.8	306.46	304.06	195.54	205.18	376.41	139.14	198.42	262.89	265.11	142.99	492.31	262.6	173.06	438.55	431.94	215.03	209.27	214.97	246.26	208.89	211.47	708.05	547.63	258.12
85	rf 1 cOVA86	chicken	cOVA	chicken_cOVA	CTGGAAAGCATTATTAACTTTGAAAAACTGACCGAA	LESIINFEKLTE	256		208.4	285.66	47.26	374.69	18.64	305.81	801.57	495.57	885.49	291.7	412.21	627.92	396.36	400.86	244.58	777.37	358.84	3852.04	657.22	366.03	212.05	1186.9	333.38	272.13	687.69	493.65	304.78	233.99	345.05	2116.89	308.66	327.5	928.98	481.33	729.47
86	rf 1 cOVA87	chicken	cOVA	chicken_cOVA	ATTATTAACTTTGAAAAACTGACCGAATGGACCAGC	IINFEKLTEWTS	259		271.63	475.57	113.02	590.14	54.59	685.27	1956.76	1496.57	3816.39	1073.32	980.32	1005.09	816.26	569.02	682.84	869.42	1554.96	385.43	454.29	673.32	654.64	305.31	728.22	591.91	1030.67	1041.08	605.82	477.86	486.08	852.95	576.8	739.22	1384.15	1829.54	1557.13
87	rf 1 cOVA88	chicken	cOVA	chicken_cOVA	TTTGAAAAACTGACCGAATGGACCAGCAGCAACGTG	FEKLTEWTSSNV	262		2621.44	5205.76	900.03	5382.48	547.27	6774.27	8062.81	10044.5	34193.7	6389.94	6307.37	5970.56	6982.53	6703.1	5111.48	8418.06	62671.8	3687.83	7247.9	6517.76	35518	7373.26	9207.92	7284.7	15105.2	10398.2	5512.19	3827.8	4732.05	8328.92	5529.44	8187.52	8741.46	6605.99	8899.51
88	rf 1 cOVA89	chicken	cOVA	chicken_cOVA	CTGACCGAATGGACCAGCAGCAACGTGATGGAAGAA	LTEWTSSNVMEE	265		394.56	505.89	143.84	419.66	63.91	893.42	934.18	961.56	3822.22	792.9	681.74	831.51	803.59	355.88	610.62	855.1	5856.1	451.57	417.39	801.35	609.9	354.92	1106.29	810.11	9886.97	1382.84	785.32	632.75	809.21	1472.69	805.96	933.84	705.39	940.56	743.5
89	rf 1 cOVA90	chicken	cOVA	chicken_cOVA	TGGACCAGCAGCAACGTGATGGAAGAACGCAAAATT	WTSSNVMEERKI	268		419.15	1110.73	88.36	629.49	54.59	1032.71	807.46	1489.18	916.63	931.5	731.94	758.64	857.88	713.72	764.92	1110.82	739.64	515.43	615.71	1099.6	836.54	732.75	1206.86	906.67	1452.16	1732.5	927.42	621.21	850.29	1263.93	1144.24	909.52	1344.23	1215.6	1057.73
90	rf 1 cOVA91	chicken	cOVA	chicken_cOVA	AGCAACGTGATGGAAGAACGCAAAATTAAAGTGTAT	SNVMEERKIKVY	271		302.07	533.02	123.29	608.88	69.24	704.49	671.9	751.99	772.62	639.8	755.72	818.65	1026.2	473.21	607.34	1024.9	422.3	408.24	357.44	643.94	265.55	515.21	808.3	611.97	1143.3	1136.02	734.83	446.55	553.17	786.09	579.91	480.96	1309.62	645.86	395.6
91	rf 1 cOVA92	chicken	cOVA	chicken_cOVA	ATGGAAGAACGCAAAATTAAAGTGTATCTGCCGCGC	MEERKIKVYLPR	274		2244.44	4605.71	900.03	4438.25	524.63	5970.52	8354.55	7317.68	7788.46	5603.48	6896.62	6144.15	6776.2	4321.43	4395.81	7057.67	3617.65	3945.55	4180.86	4626.6	4364.61	6556.55	6796.06	4702.64	8883.6	8249.57	5413.09	3511.43	5274.26	6471.34	4566.04	5909.98	12263.1	8278.37	7463.02
92	rf 1 cOVA93	chicken	cOVA	chicken_cOVA	CGCAAAATTAAAGTGTATCTGCCGCGCATGAAAATG	RKIKVYLPRMKM	277		297.39	587.28	145.9	657.59	46.6	925.44	1258.34	1220.44	1054.81	781.62	1212.85	867.94	926.66	774.34	722.24	1470.86	683.5	462.97	694.12	801.35	399.79	633.52	1275.77	862.78	1769.55	1525.24	787.19	644.28	746.23	1131.83	696.83	849.63	1972.42	1755.87	1321.46
93	rf 1 cOVA94	chicken	cOVA	chicken_cOVA	AAAGTGTATCTGCCGCGCATGAAAATGGAAGAAAAA	KVYLPRMKMEEK	280		214.26	501.11	106.85	614.5	43.94	634.04	577.6	1144	947.77	541.49	565.47	617.2	593.64	393.03	526.91	885.79	353.95	412.8	675.67	445.86	294.74	534.29	748.7	515.41	967.54	938.24	504.85	393.82	429.94	593.64	813.75	497.8	1791.41	1436.62	1515.05
94	rf 1 cOVA95	chicken	cOVA	chicken_cOVA	CTGCCGCGCATGAAAATGGAAGAAAAATATAACCTG	LPRMKMEEKYNL	283		177.96	311.2	67.81	361.58	53.26	401.88	627.7	798.83	599.41	336.82	525.83	623.63	519.44	334.37	384.1	576.89	834.84	257.71	355.13	445.86	662.42	763.28	694.69	423.86	587.01	632.88	486.15	270.24	339.57	518.62	576.8	441.66	822.51	491.15	575.16
95	rf 1 cOVA96	chicken	cOVA	chicken_cOVA	ATGAAAATGGAAGAAAAATATAACCTGACCAGCGTG	MKMEEKYNLTSV	286		175.62	370.24	34.93	412.16	39.95	443.51	3887	1341.25	426.21	381.95	586.61	510.05	3655.96	842.78	331.57	454.15	932.49	688.76	378.19	371.3	406.6	232.8	743.12	311	786.66	737.3	675	275.18	360.11	430.55	464.55	415.46	811.86	550.09	224.45
96	rf 1 cOVA97	chicken	cOVA	chicken_cOVA	GAAGAAAAATATAACCTGACCAGCGTGCTGATGGCG	EEKYNLTSVLMA	289		1550.15	3577.96	739.75	3188.65	355.52	3914.7	5065.78	4610.53	4345.74	4020.91	4246.31	3788.93	5183.5	2852.92	2865.97	4758.3	2214.04	1400.33	2363.7	2794.19	1779.11	3465.28	4225.88	2716.24	5516.84	5531.36	3427.35	2305.25	2397.52	3483.56	2575.31	5161.41	6255.31	5584.4	5740.35
97	rf 1 cOVA98	chicken	cOVA	chicken_cOVA	TATAACCTGACCAGCGTGCTGATGGCGATGGGCATT	YNLTSVLMAMGI	292		1203.59	2012.4	431.52	2012.11	203.73	3368.72	3515.69	3952.24	3477.76	3129.7	2454.78	2421.66	3234.26	1802.88	3294.39	3125.83	1806.38	1769.79	1821.78	11956.2	919.22	1763.17	5710.25	4999.84	4714.82	3971.31	2885.11	1651.08	1859.41	2775.76	2087.38	2751.01	3026.5	3303	4099.05
98	rf 1 cOVA99	chicken	cOVA	chicken_cOVA	ACCAGCGTGCTGATGGCGATGGGCATTACCGATGTG	TSVLMAMGITDV	295		994.02	1399.59	291.79	1251.48	249	2949.23	1830.04	3794.44	2247.79	2283.62	1992.36	2455.94	2260.54	1527.17	1889.31	2931.49	1725.83	1192.79	980.07	1495.76	823.9	1026.61	3059.99	5203	2537.44	5627.87	2344.74	1367.66	3031.47	2751.3	1811.45	2846.45	3723.9	4059.37	1801.23
99	rf 1 cOVA100	chicken	cOVA	chicken_cOVA	CTGATGGCGATGGGCATTACCGATGTGTTTAGCAGC	LMAMGITDVFSS	298		473.01	571.32	104.8	522.7	46.6	920.63	996.06	1060.18	879.66	705.87	1006.75	867.94	975.53	803.67	1347.63	1053.54	656.65	4992.37	638.77	4754.64	357.96	5426.9	1115.6	1711.76	1001.67	1037.92	775.97	542.12	642.17	1642.3	771.66	757.93	681.43	1242.61	1237.29
100	rf 1 cOVA101	chicken	cOVA	chicken_cOVA	ATGGGCATTACCGATGTGTTTAGCAGCAGCGCGAAC	MGITDVFSSSAN	301		1059.58	1635.78	304.12	1783.54	181.09	2574.58	3279.93	3104.1	2800.5	2261.05	2235.46	2233.07	2571.84	2933.1	2086.28	2829.2	5314.19	1455.06	2146.93	2357.36	13089	14895.4	2996.67	2407.75	3122.74	2806.82	2112.88	1977.34	2504.32	5363.97	5281.58	2464.68	3447.07	2973.92	3767.98
101	rf 1 cOVA102	chicken	cOVA	chicken_cOVA	ACCGATGTGTTTAGCAGCAGCGCGAACCTGAGCGGC	TDVFSSSANLSG	304		3195.14	5339.81	1027.44	5210.12	625.83	8666.78	10105	10172.8	11021	8043.42	7092.16	8160.76	9453.02	4509.15	6276.91	9522.74	16223.3	4590.97	5077.91	5507.78	10099.8	8621.22	21490.7	13380.6	10692.4	9056.49	6611.63	5899.06	6213.55	17711.4	6120.27	7626.09	9241.88	10262.6	11245
102	rf 1 cOVA103	chicken	cOVA	chicken_cOVA	TTTAGCAGCAGCGCGAACCTGAGCGGCATTAGCAGC	FSSSANLSGISS	307		9035.14	5513.76	1004.83	7831.1	651.13	6843.12	23045	66490.3	59875	44652.2	7028.74	42274	13527.1	6974.9	31612.7	10586.5	6227.15	3744.85	4017.13	5865.53	8915.99	76652.1	22369.8	11016.7	9482.55	9330.21	6908.93	6251.69	4718.36	7656.99	5861.49	7141.39	9545.33	7725.82	8540.39
103	rf 1 cOVA104	chicken	cOVA	chicken_cOVA	AGCGCGAACCTGAGCGGCATTAGCAGCGCGGAAAGC	SANLSGISSAES	310		958.89	697.4	92.47	530.19	59.92	725.3	919.44	8476.48	7011.95	4738.06	813.85	4016.09	698.61	688.3	2995.65	1425.85	458.92	472.1	359.74	760.68	460.1	549.56	2659.57	1518.64	1107.46	862.3	564.68	741.5	428.57	561.02	514.44	744.83	753.3	864.43	962.34
104	rf 1 cOVA105	chicken	cOVA	chicken_cOVA	CTGAGCGGCATTAGCAGCGCGGAAAGCCTGAAAATT	LSGISSAESLKI	313		2581.63	2111.35	569.2	1238.36	133.15	1822.06	2646.34	17611.2	15866.9	11097.4	1780.97	10106.7	1748.35	1527.17	7900.3	2996.95	1237.62	1147.17	1196.84	1196.76	588.5	1564.72	5175.73	3669.31	2972.57	2528.35	4437.05	1740.06	1341.84	2165.81	2261.97	1547.67	2462.2	2138.97	2370.77
105	rf 1 cOVA106	chicken	cOVA	chicken_cOVA	ATTAGCAGCGCGGAAAGCCTGAAAATTAGCCAGGCG	ISSAESLKISQA	316		1915.44	3450.29	688.38	3257.96	314.25	4884.97	5490.13	5278.69	6066.13	3695.37	5398.39	3962.51	4908.4	3341.77	3079.36	5537.71	4196.18	58220.8	4192.39	3354.53	1780.08	5617.72	5855.52	6311.57	6025.35	5756.03	3868.63	2521.11	2934.25	4439.26	4067.19	3767.19	5233.16	5940.48	8627.37
106	rf 1 cOVA107	chicken	cOVA	chicken_cOVA	GCGGAAAGCCTGAAAATTAGCCAGGCGGTGCATGCG	AESLKISQAVHA	319		3086.25	5555.25	856.88	5950.14	619.17	8934.16	8139.43	8227.46	8712.88	7231.18	7271.84	7466.41	7724.58	4174.77	5643.31	10296	6305.26	57153.4	6316.26	5958.17	2876.34	4705.6	14009.3	7475.31	9912.56	10912.4	6387.26	4514.93	5363.26	8537.67	6017.38	7702.82	9715.69	10419.8	10437
107	rf 1 cOVA108	chicken	cOVA	chicken_cOVA	CTGAAAATTAGCCAGGCGGTGCATGCGGCGCATGCG	LKISQAVHAAHA	322		2747.89	4580.17	947.3	5358.12	507.32	7568.42	6780.89	8345.8	7237.7	6649.4	7417.17	6227.73	6910.13	4135.67	4855.41	8162.35	4598.96	3676.43	4164.72	4480.49	2570.91	3159.97	27089.2	8739.38	11550.7	9755.82	8359.9	4546.23	5083.94	8609.43	35301.4	6959.86	13122.8	8361.86	9382.08
108	rf 1 cOVA109	chicken	cOVA	chicken_cOVA	AGCCAGGCGGTGCATGCGGCGCATGCGGAAATTAAC	SQAVHAAHAEIN	325		6434.77	11311.6	2241.87	12130.7	1323.56	19041.9	20036.2	19842.5	20033.6	14409.2	16588.9	16092.2	16848.2	11065.6	11931.7	23685.1	12512.9	9635.8	11527.9	36941.2	11257.3	22795.3	27208.4	70716.4	23343.8	23609.5	17011.5	12620.4	13192.5	19154.7	19999.2	15847.3	23368.2	25478.5	24560.6
109	rf 1 cOVA110	chicken	cOVA	chicken_cOVA	GTGCATGCGGCGCATGCGGAAATTAACGAAGCGGGC	VHAAHAEINEAG	328		15096.4	26065.5	5332.4	27661.8	2938.73	40439.1	45194.1	42481	43414.6	35751.4	39339.8	35480.5	40612	24720.1	27643.7	48861.6	35507.7	21778	24554.8	32231.8	26956.1	27035.3	60659.8	118106	49992.8	51419.8	33948.2	27203.2	28076	42745.4	32238.2	36887.8	52605.8	54706.9	52454.4
110	rf 1 cOVA111	chicken	cOVA	chicken_cOVA	GCGCATGCGGAAATTAACGAAGCGGGCCGCGAAGTG	AHAEINEAGREV	331		407.44	789.96	184.94	717.54	89.21	1284.09	1803.52	1348.64	1319.48	1226.42	1352.9	1107.96	1630.7	842.78	1011.13	1350.16	771.38	531.39	638.77	748.63	529.16	484.68	1491.82	1050.88	1498.23	1376.51	1080.75	725.02	931.07	1648.82	949.37	1274.45	1032.79	1809.89	987.59
111	rf 1 cOVA112	chicken	cOVA	chicken_cOVA	GAAATTAACGAAGCGGGCCGCGAAGTGGTGGGCAGC	EINEAGREVVGS	334		1086.51	1833.66	295.9	1601.82	219.71	2662.64	2911.57	3175.6	2851.1	2388.37	2748.08	2560.95	3239.69	1812.65	2442.48	3017.41	1630.63	1217.87	1501.23	1940.87	5351.93	2572.24	2840.23	1928.71	3568.11	3653.29	2148.41	1604.94	1968.95	2650.18	1909.66	2612.52	1887.24	2878.15	2508.25
112	rf 1 cOVA113	chicken	cOVA	chicken_cOVA	GAAGCGGGCCGCGAAGTGGTGGGCAGCGCGGAAGCG	EAGREVVGSAEA	337		2081.7	3316.24	593.86	3797.52	375.5	5671.11	5552.02	6010.95	5708.04	5113.56	4774.79	4691.15	5053.19	3165.79	3747.43	5384.28	3932.55	6880.76	4097.84	4026.34	1871.52	2305.1	25364.6	4381.6	6533.86	7184.75	7995.29	5610.7	24366.8	6143.53	4176.31	4753.44	9686.41	9633.94	7451.8
113	rf 1 cOVA114	chicken	cOVA	chicken_cOVA	CGCGAAGTGGTGGGCAGCGCGGAAGCGGGCGTGGAT	REVVGSAEAGVD	340		6838.7	11495.1	1935.69	11493.7	1330.22	19402.2	16933.1	18484	17357.6	15174.7	15785.6	13739.1	16471.7	9634.24	12471.8	19448.5	103013	8534.24	9323.34	10073.4	6258.51	6609.98	21686.3	14377.5	21244.9	21498.9	15104.3	9781.24	13385.6	20831.3	14723.9	16283.3	21076.4	24405.3	19502
114	rf 1 cOVA115	chicken	cOVA	chicken_cOVA	GTGGGCAGCGCGGAAGCGGGCGTGGATGCGGCGAGC	VGSAEAGVDAAS	343		1856.9	3011.42	571.25	3108.09	302.26	6359.59	3315.3	5291.02	5495.91	3761.44	4352.01	4491.85	5036.9	3056.29	3507.78	6546.24	5031.03	49399.2	2665.79	2925.99	1645.85	1938.72	6956.23	4204.78	5448.58	6483.84	4590.37	2718.84	3606.54	6047.31	3926.89	4708.52	7418.53	6136.94	5487.85
115	rf 1 cOVA116	chicken	cOVA	chicken_cOVA	GCGGAAGCGGGCGTGGATGCGGCGAGCGTGAGCGAA	AEAGVDAASVSE	346		258.75	533.02	92.47	522.7	50.6	1039.12	1078.58	690.35	1105.41	697.82	811.21	647.2	962.86	416.5	663.15	1339.93	612.71	442.45	431.23	493.31	328.78	190.82	1050.42	948.05	965.83	1069.56	605.82	570.13	659.97	1448.22	578.35	694.3	705.39	488.7	1425.27
116	rf 1 cOVA117	chicken	cOVA	chicken_cOVA	GGCGTGGATGCGGCGAGCGTGAGCGAAGAATTTCGC	GVDAASVSEEFR	349		5322.5	8628.92	1524.72	9176.25	1051.92	14949.5	15335.8	15552.5	13901.3	11974.1	12738.9	12365.4	13331.6	7913.49	10172.1	19115	11636.5	139615	8391.7	8107.66	4980.35	8098.37	16577.6	10760.9	19499.2	17635.2	12596.9	7729.75	9739.31	15473.8	11553.1	12046.4	16569.9	19579.8	19353.3
117	rf 1 cOVA118	chicken	cOVA	chicken_cOVA	GCGGCGAGCGTGAGCGAAGAATTTCGCGCGGATCAT	AASVSEEFRADH	352		9456.63	17444.5	3113.13	17254.7	1844.2	30553.9	28717.8	27345.2	27977.7	23103.7	25285	21049.1	25944.7	15432	18451.5	33097.4	20802.7	120871	15051.5	16956.4	9672.77	12956.6	32862.8	21914.3	33124.9	35317.8	22721.9	15823.7	19311.6	29396.7	21589.3	24152.7	35711.2	35097.7	33415.3
118	rf 1 cOVA119	chicken	cOVA	chicken_cOVA	GTGAGCGAAGAATTTCGCGCGGATCATCCGTTTCTG	VSEEFRADHPFL	355		3328.61	5973.37	1345.94	6598.36	688.41	9729.91	10809.4	11526.3	9236.39	9888.69	9874.59	8900.12	9338.99	5776.24	6946.62	13315.5	6861.82	9918.6	6074.12	7224.97	114880	5930.66	12007.2	7484.09	13443.1	13149.6	8266.41	6518.63	7255.53	11390.1	7713.47	8870.59	12090	14953.1	11612.6
119	rf 1 cOVA120	chicken	cOVA	chicken_cOVA	GAATTTCGCGCGGATCATCCGTTTCTGTTTTGCATT	EFRADHPFLFCI	358		1087.68	1983.68	427.41	1950.28	233.02	2571.37	3330.03	3651.44	2269.2	2649.45	2853.78	2333.79	3065.94	1648.4	1936.91	3661.8	7782.1	955.6	2227.64	15250.5	816.12	885.4	3203.4	4375.33	3905.98	4086.81	2299.86	1922.96	1973.06	2713.79	2305.62	2769.72	3590.81	4771.54	6009.7
120	rf 1 cOVA121	chicken	cOVA	chicken_cOVA	GCGGATCATCCGTTTCTGTTTTGCATTAAACATATT	ADHPFLFCIKHI	361		55.03	378.22	32.88	191.09	21.3	168.12	97.25	283.54	286.08	169.22	182.32	297.89	258.81	119.28	177.28	114.56	139.14	68.42	152.2	552.06	76.85	72.51	314.75	159.26	267.91	455.67	293.56	128.53	169.78	282.14	227.6	340.6	489.78	208.74	193.59
121	rf 1 cOVA122	chicken	cOVA	chicken_cOVA	CCGTTTCTGTTTTGCATTAAACATATTGCGACCAAC	PFLFCIKHIATN	364		169.77	271.3	34.93	204.21	21.3	281.79	530.45	507.9	342.52	315.87	325.01	402.89	457.9	273.76	251.14	374.36	148.9	111.75	212.16	228.96	150.77	141.21	454.44	318.53	544.35	462	345.91	186.2	232.77	368.58	275.93	254.51	902.36	176.81	976.37
122	rf 1 cOVA123	chicken	cOVA	chicken_cOVA	TTTTGCATTAAACATATTGCGACCAACGCGGTGCTG	FCIKHIATNAVL	367		1587.62	3183.78	643.18	3563.34	350.2	4526.32	5661.06	6333.94	5723.6	4512.44	4920.12	4517.57	5299.34	3263.56	3857.41	6169.83	4103.42	2319.43	3117.77	3337.21	2781.99	4094.98	5663.69	6512.21	5794.98	6357.26	4865.23	2898.45	3390.21	6411	4212.17	4824.55	5973.15	5928.2	4862.19
123	rf 1 cOVA124	chicken	cOVA	chicken_cOVA	AAACATATTGCGACCAACGCGGTGCTGTTTTTTGGC	KHIATNAVLFFG	370		5057.9	9576.87	1812.4	9380.46	985.35	13321.2	14254.3	15397.2	37597.5	11708.2	13502.6	13019.1	13948.8	7647.56	10841.8	16443.3	9546.99	6002.7	7748.31	8759.13	4647.67	6388.63	15562.6	9870.52	17634.1	21956.1	10508.3	7733.05	9394.27	23587.5	9970.77	23757.8	19495.3	17595.5	15568.5
124	rf 1 cOVA125	chicken	cOVA	chicken_cOVA	GCGACCAACGCGGTGCTGTTTTTTGGCCGCTGCGTG	ATNAVLFFGRCV	373		1202.42	1776.21	476.73	1393.86	226.36	2912.41	2846.74	2702.22	5497.85	2410.93	2193.18	2588.81	2778.17	1368.78	1815.45	2315.73	1357.23	985.25	1201.45	1403.87	975.64	725.11	3110.28	1898.61	3592	3719.74	2041.83	1581.87	1955.26	2620.83	1830.16	2977.45	4069.94	2448.39	1139.09
125	rf 1 cOVA126	chicken	cOVA	chicken_cOVA	AACGCGGTGCTGTTTTTTGGCCGCTGCGTGAGCCCG	NAVLFFGRCVSP	375		373.49	574.52	94.52	500.22	43.94	746.11	1137.52	909.78	1066.49	746.16	594.54	940.8	941.14	574.89	495.72	840.78	393.01	403.68	403.56	521.93	232.48	255.7	899.56	546.76	970.95	794.26	581.51	438.31	633.95	941.02	659.42	873.96	1133.94	616.4	479.77
126	rf 1 empty	empty	EMPTY	empty_EMPTY	GCTGGAGGGCAGTCTGGGCA	GACCAACG	1		737154	510482	912619	497713	950353	308193	15194.4	21681.8	83509	258761	187837	119773	79115.4	524641	305906	199437	49116.6	21258.1	375371	223522	374602	193136	52623.3	246220	93385.2	91950.9	330984	556748	444333	164005	142299	196409	127813	175786	177017

## Sheet: Panel 2d
Interferon gamma ELISpot (spots per 5e5 splenocytes)					Baseline
	IFNy+ spots
Cohort	SPF	SPF	Pet shop
Exposure	null	KLH	null
	0.5	1	6
	0	1	3
	0	0.5	14
	1	0	19
	1.5	0	4
	0	1	0.5
	0.5	1	4
	0.5	0	1
			10.5

## Sheet: Panel 2e
Interferon gamma ELISpot (spots per 5e5 splenocytes)					cOVA
	IFNy+ spots
Cohort	SPF	SPF	Pet shop
Exposure	null	KLH	null
	14	6	142
	3.5	5	67
	0	8.5	148.5
	18	16	63.5
	10.5	18.5	41.5
	3	5.5	32.5
	6.5	6	339
	7	18.5	73.5
			477.5

## Sheet: Panel 2f
Interferon gamma ELISpot (spots per 5e5 splenocytes)					KLH
	IFNy+ spots
Cohort	SPF	SPF	Pet shop
Exposure	null	KLH	null
	48	65	330
	6.5	33.5	199
	0	19.5	368.5
	44	98	230
	14	96	161
	0.5	35	112
	8	101	418
	9.5	174.5	108.5
			648

## Sheet: Panel 2h
cOVA-reactive CD4+ T cells (per 1e6, background corrected)
	CD154+ IFNy+
	SPF	Pet shop
	0	190.868
	0	70.9244
	15.0003	0
	18.6042	30.8457
	36.754	142.701
	6.99575	178.188
	52.8612	0
	41.2423	120.281
	0.20955	92.613
	0	90.31
	0.142416	213.179
	0.525548
