# Supplementary material for: Environmentally driven immune imprinting protects against allergy
Source: Nature. 2026 Jan 28;650(8103):987–96. doi: 10.1038/s41586-025-10001-5 (PMC12935535; doi:10.1038/s41586-025-10001-5)
Supplement: Supplementary file 6 — Source Data Fig. 3 [file 41586_2025_10001_MOESM6_ESM.xlsx]

## Sheet: Panel 3b
Active anaphylaxis			Maximum temperature loss, absolute
	│ΔmaxTemp│ (°C)
Dam:	SPF	Pet Shop
	8.3	0.3
	8.3	0
	8.6	2
	8.7	1.4
	8.4	0.9
	7.1	0
	5.8	0
	5.7	0.7
	8.1	1
	7.3	4
	8.6	1.8
	8.1	2.7
	6.9	0.9
	6.4	2.4
	6.8	4.4
	7.8	2.9
	6.9	5.9
	7.9	0
		3.9

## Sheet: Panel 3c
Skin sensitization			cOVA-reactive antibodies (ug/ml)
	cOVA-reactive IgE			cOVA-reactive IgG1			cOVA-reactive IgG2
Dam:	SPF	Pet shop		SPF	Pet shop		SPF	Pet shop
	0.11	0.004		100.698	4.783		5.818	3.546
	0.029	0.048		156.945	13.697		10.403	21.067
	0.036	0.022		134.188	46.2		8.014	48.435
	0.046	0.009		290.574	117.942		4.656	48.622
	0.261	0.069		35.062	211.356		0	63.634
	0.05	0.021		66.22	4.181		2.61	28.92
	0.044	0.007		11.755	0		0	15.202
	0.012	0.018		72.851	201.41		0	118.127
	0.09	0.056		14.894	22.433		0	34.845
	0.034	0.252		10.093	99.051		4.909	4.68
	0.014	0.052		24.906	112.087		0	19.403
	0.014	0.257		17.335	70.819		0	2.888
	0.069	0.24		44.238	6.906		1.6	4.937
	0.018	0.037		71.581	86.647		10.312	62.815
	0.048	0.029		153.439	113.185		0.346	7.535
	0.032	0.061		135.147	18.264		11.471	10.483
	0.019	0.032		90.621	97.562		5.12	17.462
	0.021	0.022		118.612	53.69		19.157	15.227
		0.088			4.512			12.934

## Sheet: Panel 3e
Active anaphylaxis				Maximum temperature loss, absolute
		│ΔmaxTemp│ (°C)
Cohort		SPF	Pet shop	Pet shop
Sensitization age		p7	p7	p56
		5.2	4.8	0.6
		5.5	3.1	0
		4.2	7.1	0
		2.6	0.9	0
		3.5	3	0
		4.4	0	2.3
		2.5	5.5	0.5
		3.3	2.8	0.6
		5.6	0
		3.9
		4.3
		4.2
		3.9
		4.6
		0.4
		3.8
		0.1
		5.2

## Sheet: Panel 3f
Skin sensitization			cOVA-reactive antibodies (ug/ml)
		cOVA-reactive IgE				cOVA-reactive IgG1				cOVA-reactive IgG2
Cohort		SPF	Pet shop	Pet shop		SPF	Pet shop	Pet shop		SPF	Pet shop	Pet shop
Sensitization age		p7	p7	p56		p7	p7	p56		p7	p7	p56
		0.011	0.087	0.246		4.728	0.851	74.573		0.13	1.102	16.584
		0.021	0.038	0.025		11.29	0.218	94.506		0.409	0.199	161.984
		0.015	0.084	0.12		6.003	0.354	175.692		0.154	0	18.975
		0.035	0.107	0.08		1.291	3.359	93.171		1.554	3.917	53.507
		0.014	0.007	0.308		6.077	0.092	48.492		0.874	41.039	61.631
		0.054	0.012	0.048		4.432	0.054	136.626		2.47	20.244	77.253
		0.007	0.002	0.101		14.337	0.589	97.936		0.319	0.138	30.765
		0.015	0.048	0.169		11.334	0.861	49.105		0.13	0	40.464
		0.038	0.058			13.722	1.102			0.041	4.144
		0.042				16.995				3.771
		0.019				10.936				0
		0.019				0.561				0.129
		0.01				2.011				0
		0.015				7.778				0.32
		0				0.045				0.97
		0.007				16.308				0.037
		0.029				8.191				0.347
		0.176				0.884				4.31
