# Supplementary material for: Environmentally driven immune imprinting protects against allergy
Source: Nature. 2026 Jan 28;650(8103):987–96. doi: 10.1038/s41586-025-10001-5 (PMC12935535; doi:10.1038/s41586-025-10001-5)
Supplement: Supplementary file 7 — Source Data Fig. 4 [file 41586_2025_10001_MOESM7_ESM.xlsx]

## Sheet: Panel 4a
cOVA-immunized C57BL6/J epitope enrichment								Counts per million	cOVA-immunized C57BL/6J (SPF)												bead controls
peptide_id	Antigen	Strain	Protein	Full_name	oligo	Protein sequence	Starting amino acid		1	2	3	4	5	6	7	8	9	10	11	12	1	2	3
0	rf 1 cOVA1	chicken	cOVA	chicken_cOVA	ATGGGCAGCATTGGCGCGGCGAGCATGGAATTTTGC	MGSIGAASMEFC	1		4046.06	11928	4144.45	4488.35	4285.94	9848.05	4363.22	15672	3219.98	3673.22	15140.2	3675.1	4362.96	3706.7	4764.87
1	rf 1 cOVA2	chicken	cOVA	chicken_cOVA	ATTGGCGCGGCGAGCATGGAATTTTGCTTTGATGTG	IGAASMEFCFDV	4		928.94	2752.19	1177.55	1141.11	1163.85	1923.81	1139.05	3542.65	853.22	911.61	3243.65	837.29	1209.51	974.88	1263.18
2	rf 1 cOVA3	chicken	cOVA	chicken_cOVA	GCGAGCATGGAATTTTGCTTTGATGTGTTTAAAGAA	ASMEFCFDVFKE	7		150.85	194.65	165.55	159.06	182.04	176.26	192.96	199.85	130.58	166.56	181.02	127.48	214.27	201.82	275.6
3	rf 1 cOVA4	chicken	cOVA	chicken_cOVA	GAATTTTGCTTTGATGTGTTTAAAGAACTGAAAGTG	EFCFDVFKELKV	10		107.98	140.58	204.42	185	176.65	200.37	156.96	152.02	133.55	138.3	108.61	102.85	174.8	176.6	222.01
4	rf 1 cOVA5	chicken	cOVA	chicken_cOVA	TTTGATGTGTTTAAAGAACTGAAAGTGCATCATGCG	FDVFKELKVHHA	13		514.49	483.03	515.36	530.79	758.31	483.59	599.04	399.7	402.13	452.09	329.86	382.43	566.69	603.67	754.85
5	rf 1 cOVA6	chicken	cOVA	chicken_cOVA	TTTAAAGAACTGAAAGTGCATCATGCGAACGAAAAC	FKELKVHHANEN	16		549.43	391.11	482.25	496.21	668.9	482.08	525.6	438.99	399.16	477.37	367.41	412.85	532.86	549.61	773.22
6	rf 1 cOVA7	chicken	cOVA	chicken_cOVA	CTGAAAGTGCATCATGCGAACGAAAACATTTTTTAT	LKVHHANENIFY	19		84.16	73.9	71.98	95.09	220.28	111.48	106.56	90.53	77.16	89.23	83.14	72.43	77.53	108.12	134.74
7	rf 1 cOVA8	chicken	cOVA	chicken_cOVA	CATCATGCGAACGAAAACATTTTTTATTGCCCGATT	HHANENIFYCPI	22		14.29	10.81	14.4	15.56	26.93	9.04	24.48	25.62	26.71	11.9	10.73	11.59	25.37	19.82	30.62
8	rf 1 cOVA9	chicken	cOVA	chicken_cOVA	AACGAAAACATTTTTTATTGCCCGATTGCGATTATG	NENIFYCPIAIM	25		36.52	30.64	38.87	36.31	47.39	37.66	47.52	46.12	22.26	23.79	29.5	36.21	36.65	43.25	27.56
9	rf 1 cOVA10	chicken	cOVA	chicken_cOVA	ATTTTTTATTGCCCGATTGCGATTATGAGCGCGCTG	IFYCPIAIMSAL	28		223.9	205.47	198.66	226.49	276.83	287.74	233.28	208.39	169.16	254.3	171.64	189.77	243.87	243.27	353.69
10	rf 1 cOVA11	chicken	cOVA	chicken_cOVA	TGCCCGATTGCGATTATGAGCGCGCTGGCGATGGTG	CPIAIMSALAMV	31		363.64	365.88	362.77	418.41	373.77	344.99	338.4	327.96	284.9	289.99	327.18	325.93	477.88	219.84	376.66
11	rf 1 cOVA12	chicken	cOVA	chicken_cOVA	GCGATTATGAGCGCGCTGGCGATGGTGTATCTGGGC	AIMSALAMVYLG	34		76.22	88.32	87.81	88.18	64.63	49.71	76.32	71.74	77.16	63.95	65.7	39.11	102.91	70.28	82.68
12	rf 1 cOVA13	chicken	cOVA	chicken_cOVA	AGCGCGCTGGCGATGGTGTATCTGGGCGCGAAAGAT	SALAMVYLGAKD	37		598.65	726.35	634.84	810.88	652.21	658.34	740.16	729.37	823.54	563.62	724.09	648.97	720.35	540.6	753.32
13	rf 1 cOVA14	chicken	cOVA	chicken_cOVA	GCGATGGTGTATCTGGGCGCGAAAGATAGCACCCGC	AMVYLGAKDSTR	40		330.29	344.25	387.24	411.49	352.22	266.65	381.6	319.42	856.19	248.35	290.98	350.56	387.66	410.85	372.06
14	rf 1 cOVA15	chicken	cOVA	chicken_cOVA	TATCTGGGCGCGAAAGATAGCACCCGCACCCAGATT	YLGAKDSTRTQI	43		342.99	374.89	341.17	380.37	323.68	334.45	374.4	286.96	332.39	313.78	402.27	318.69	353.83	360.4	460.87
15	rf 1 cOVA16	chicken	cOVA	chicken_cOVA	GCGAAAGATAGCACCCGCACCCAGATTAACAAAGTG	AKDSTRTQINKV	46		319.17	239.71	296.55	269.72	343.61	320.89	358.56	263.05	278.97	275.12	340.59	267.99	403.17	378.42	482.31
16	rf 1 cOVA17	chicken	cOVA	chicken_cOVA	AGCACCCGCACCCAGATTAACAAAGTGGTGCGCTTT	STRTQINKVVRF	49		1041.68	933.62	976.01	1149.75	1085.22	971.7	1015.21	954.84	924.45	855.1	720.07	969.11	1282.81	1050.56	1336.68
17	rf 1 cOVA18	chicken	cOVA	chicken_cOVA	ACCCAGATTAACAAAGTGGTGCGCTTTGATAAACTG	TQINKVVRFDKL	52		485.91	477.62	536.95	565.37	597.81	534.81	593.28	502.19	528.25	516.04	465.29	459.21	604.75	634.3	793.12
18	rf 1 cOVA19	chicken	cOVA	chicken_cOVA	AACAAAGTGGTGCGCTTTGATAAACTGCCGGGCTTT	NKVVRFDKLPGF	55		1600.64	1532	1841.18	1815.4	1739.04	1619.5	1709.29	1527.06	1425.99	1380.06	1104.91	1363.13	1825.54	1693.87	2099.18
19	rf 1 cOVA20	chicken	cOVA	chicken_cOVA	GTGCGCTTTGATAAACTGCCGGGCTTTGGCGATAGC	VRFDKLPGFGDS	58		967.05	1041.76	3431.87	2342.73	1271.56	1031.96	1236.97	1035.12	3647.33	1893.12	906.45	1077.76	1364.57	1050.56	1440.79
20	rf 1 cOVA21	chicken	cOVA	chicken_cOVA	GATAAACTGCCGGGCTTTGGCGATAGCATTGAAGCG	DKLPGFGDSIEA	61		879.72	888.56	944.34	1035.64	941.96	875.28	995.04	768.66	749.35	791.15	679.84	776.45	1213.73	881.17	1272.37
21	rf 1 cOVA22	chicken	cOVA	chicken_cOVA	CCGGGCTTTGGCGATAGCATTGAAGCGCAGTGCGGC	PGFGDSIEAQCG	64		1664.16	1658.17	1749.05	1875.91	1753.05	1628.54	1903.69	1457.03	1449.73	1557.03	1449.52	1367.48	2036.99	1863.26	2333.44
22	rf 1 cOVA23	chicken	cOVA	chicken_cOVA	GGCGATAGCATTGAAGCGCAGTGCGGCACCAGCGTG	GDSIEAQCGTSV	67		2045.26	1921.31	2261.52	2244.18	2031.49	1869.58	2211.85	1832.82	1912.7	1780.1	1771.34	2170	2478.22	1740.73	2351.81
23	rf 1 cOVA24	chicken	cOVA	chicken_cOVA	ATTGAAGCGCAGTGCGGCACCAGCGTGAACGTGCAT	IEAQCGTSVNVH	70		3976.19	3894.89	13150.2	5133.25	4422.2	4037.45	4720.34	3884.27	9340.91	5346.24	3690.17	4680.42	4787.27	3270.62	4391.28
24	rf 1 cOVA25	chicken	cOVA	chicken_cOVA	CAGTGCGGCACCAGCGTGAACGTGCATAGCAGCCTG	QCGTSVNVHSSL	73		179.44	149.6	539.83	162.52	169.65	185.3	221.76	124.69	308.64	266.2	130.07	197.01	179.03	99.11	159.24
25	rf 1 cOVA26	chicken	cOVA	chicken_cOVA	ACCAGCGTGAACGTGCATAGCAGCCTGCGCGATATT	TSVNVHSSLRDI	76		2331.09	2341.26	8232.76	3393.93	2868.96	2518.88	2802.25	2447.74	8591.56	6342.62	2292.95	2830.56	2895.48	2173.2	2702.44
26	rf 1 cOVA27	chicken	cOVA	chicken_cOVA	AACGTGCATAGCAGCCTGCGCGATATTCTGAACCAG	NVHSSLRDILNQ	79		1457.72	1456.3	1521.6	1647.69	1578.55	1467.34	1745.29	1424.57	1430.44	1359.24	1265.81	1534.07	1815.67	1439.79	1766.92
27	rf 1 cOVA28	chicken	cOVA	chicken_cOVA	AGCAGCCTGCGCGATATTCTGAACCAGATTACCAAA	SSLRDILNQITK	82		522.43	621.81	551.35	731.35	556.34	519.75	554.4	507.31	474.84	504.14	388.86	440.37	644.22	518.97	738
28	rf 1 cOVA29	chicken	cOVA	chicken_cOVA	CGCGATATTCTGAACCAGATTACCAAACCGAACGAT	RDILNQITKPND	85		274.71	333.44	341.17	352.71	319.91	319.38	326.88	314.29	273.03	272.15	237.34	333.18	322.82	333.37	445.56
29	rf 1 cOVA30	chicken	cOVA	chicken_cOVA	CTGAACCAGATTACCAAACCGAACGATGTGTATAGC	LNQITKPNDVYS	88		323.94	333.44	357.01	401.12	346.84	344.99	374.4	305.75	311.61	255.79	309.75	265.09	414.45	378.42	466.99
30	rf 1 cOVA31	chicken	cOVA	chicken_cOVA	ATTACCAAACCGAACGATGTGTATAGCTTTAGCCTG	ITKPNDVYSFSL	91		490.67	448.79	652.11	701.95	606.97	537.82	623.52	481.69	716.71	663.26	716.04	451.96	611.8	632.5	852.84
31	rf 1 cOVA32	chicken	cOVA	chicken_cOVA	CCGAACGATGTGTATAGCTTTAGCCTGGCGAGCCGC	PNDVYSFSLASR	94		620.88	583.96	616.13	669.1	570.35	492.63	689.76	468.03	698.9	678.13	427.75	456.31	748.54	409.05	736.47
32	rf 1 cOVA33	chicken	cOVA	chicken_cOVA	GTGTATAGCTTTAGCCTGGCGAGCCGCCTGTATGCG	VYSFSLASRLYA	97		3191.75	3006.33	4446.75	3565.09	3492.09	2830.73	3098.9	2671.5	5939.9	6341.13	2213.83	2637.9	3772.3	3011.13	3642.55
33	rf 1 cOVA34	chicken	cOVA	chicken_cOVA	TTTAGCCTGGCGAGCCGCCTGTATGCGGAAGAACGC	FSLASRLYAEER	100		4227.08	4012.04	12938.6	4602.46	4651.63	4031.42	4672.82	3583.64	3697.78	3714.86	3362.99	4325.52	4864.8	4067.1	5608.52
34	rf 1 cOVA35	chicken	cOVA	chicken_cOVA	GCGAGCCGCCTGTATGCGGAAGAACGCTATCCGATT	ASRLYAEERYPI	103		10056.4	4729.38	5273.05	5332.08	5768.09	4923.27	6177.63	4992.84	4313.59	4367.71	4492.03	5383	5719.07	4602.29	6165.85
35	rf 1 cOVA36	chicken	cOVA	chicken_cOVA	CTGTATGCGGAAGAACGCTATCCGATTCTGCCGGAA	LYAEERYPILPE	106		1087.73	629.02	833.5	726.16	786.85	638.76	948.96	611.51	639.54	486.29	521.61	777.9	654.09	569.43	618.58
36	rf 1 cOVA37	chicken	cOVA	chicken_cOVA	GAAGAACGCTATCCGATTCTGCCGGAATATCTGCAG	EERYPILPEYLQ	109		2332.68	2170.03	2902.12	2600.34	2679.39	2300.44	2950.57	2657.84	2023.99	2003.17	1885.31	2259.81	2754.51	2326.37	3377.67
37	rf 1 cOVA38	chicken	cOVA	chicken_cOVA	TATCCGATTCTGCCGGAATATCTGCAGTGCGTGAAA	YPILPEYLQCVK	112		922.59	798.44	931.39	1020.08	1180.01	905.41	1039.69	1246.93	773.09	850.64	777.72	863.37	1000.87	827.11	1065.67
38	rf 1 cOVA39	chicken	cOVA	chicken_cOVA	CTGCCGGAATATCTGCAGTGCGTGAAAGAACTGTAT	LPEYLQCVKELY	115		287.42	248.72	272.07	340.6	306.99	272.68	345.6	247.68	252.26	273.63	215.89	325.93	342.55	225.25	295.51
39	rf 1 cOVA40	chicken	cOVA	chicken_cOVA	TATCTGCAGTGCGTGAAAGAACTGTATCGCGGCGGC	YLQCVKELYRGG	118		3733.23	3693.02	3986.1	4244.57	4056.51	3514.69	4335.86	3699.79	3398.04	3560.2	2924.51	3769.26	4630.8	3600.38	4859.8
40	rf 1 cOVA41	chicken	cOVA	chicken_cOVA	TGCGTGAAAGAACTGTATCGCGGCGGCCTGGAACCG	CVKELYRGGLEP	121		2304.09	2364.69	2104.61	3082.72	2127.35	2360.7	2430.73	2729.58	1845.92	1725.07	1704.29	1978.79	2266.76	1780.37	2261.48
41	rf 1 cOVA42	chicken	cOVA	chicken_cOVA	GAACTGTATCGCGGCGGCCTGGAACCGATTAACTTT	ELYRGGLEPINF	124		171.5	169.42	181.38	389.01	197.66	191.33	231.84	317.71	238.9	151.69	182.36	175.28	162.11	165.78	220.48
42	rf 1 cOVA43	chicken	cOVA	chicken_cOVA	CGCGGCGGCCTGGAACCGATTAACTTTCAGACCGCG	RGGLEPINFQTA	127		174.67	185.64	168.43	155.61	170.73	204.89	200.16	177.64	195.87	151.69	262.82	197.01	190.31	191.01	248.04
43	rf 1 cOVA44	chicken	cOVA	chicken_cOVA	CTGGAACCGATTAACTTTCAGACCGCGGCGGATCAG	LEPINFQTAADQ	130		242.95	230.7	181.38	248.97	210.58	213.92	224.64	177.64	188.45	200.76	147.5	243.36	257.97	261.29	346.04
44	rf 1 cOVA45	chicken	cOVA	chicken_cOVA	ATTAACTTTCAGACCGCGGCGGATCAGGCGCGCGAA	INFQTAADQARE	133		5735.62	4994.32	5978.43	6272.63	5982.44	5700.63	6399.39	5097.04	7848.15	5115.74	4443.76	5387.34	6820.03	5948.38	7644.93
45	rf 1 cOVA46	chicken	cOVA	chicken_cOVA	CAGACCGCGGCGGATCAGGCGCGCGAACTGATTAAC	QTAADQARELIN	136		2407.31	2177.24	2345.02	2498.33	2489.27	2234.15	2652.49	2094.16	2163.47	2135.52	1886.65	2268.51	2810.9	2553.42	3523.13
46	rf 1 cOVA47	chicken	cOVA	chicken_cOVA	GCGGATCAGGCGCGCGAACTGATTAACAGCTGGGTG	ADQARELINSWV	139		1324.34	1279.67	1334.46	1454.05	1441.75	1333.26	1602.73	1234.97	1195.99	1265.55	1138.43	1300.84	1877.69	1290.23	1779.17
47	rf 1 cOVA48	chicken	cOVA	chicken_cOVA	GCGCGCGAACTGATTAACAGCTGGGTGGAAAGCCAG	ARELINSWVESQ	142		519.25	468.61	675.15	582.66	570.88	549.88	573.12	526.1	431.8	481.83	467.98	554.81	566.69	497.35	647.67
48	rf 1 cOVA49	chicken	cOVA	chicken_cOVA	CTGATTAACAGCTGGGTGGAAAGCCAGACCAACGGC	LINSWVESQTNG	145		876.54	973.27	857.97	1101.34	908.03	900.89	875.52	874.56	817.61	777.77	768.34	764.86	1079.81	879.37	1142.22
49	rf 1 cOVA50	chicken	cOVA	chicken_cOVA	AGCTGGGTGGAAAGCCAGACCAACGGCATTATTCGC	SWVESQTNGIIR	148		2232.64	2305.21	2326.3	2543.28	2421.95	2220.6	2589.13	2119.78	2050.7	2142.96	1957.72	2206.22	2861.65	2286.73	2849.43
50	rf 1 cOVA51	chicken	cOVA	chicken_cOVA	GAAAGCCAGACCAACGGCATTATTCGCAACGTGCTG	ESQTNGIIRNVL	151		917.83	805.65	935.7	923.26	939.27	863.23	1020.97	828.44	746.38	874.43	754.93	895.23	1167.21	747.83	1160.6
51	rf 1 cOVA52	chicken	cOVA	chicken_cOVA	ACCAACGGCATTATTCGCAACGTGCTGCAGCCGAGC	TNGIIRNVLQPS	154		2183.41	2200.67	2376.69	2576.13	2439.18	2330.57	4248.02	2112.95	2598.24	2162.29	1865.2	2282.99	2894.07	2167.8	2903.02
52	rf 1 cOVA53	chicken	cOVA	chicken_cOVA	ATTATTCGCAACGTGCTGCAGCCGAGCAGCGTGGAT	IIRNVLQPSSVD	157		6364.44	6304.63	8028.34	7420.65	6633.57	6021.52	9339.89	5725.63	5721.77	5993.14	5418.6	6750.47	7696.85	5953.79	7652.58
53	rf 1 cOVA54	chicken	cOVA	chicken_cOVA	AACGTGCTGCAGCCGAGCAGCGTGGATAGCCAGACC	NVLQPSSVDSQT	160		6099.26	5740.5	10478.5	7090.42	5991.59	5604.22	9718.61	5331.05	5186.1	5374.5	4910.39	6724.4	7099.15	5191.54	7128.93
54	rf 1 cOVA55	chicken	cOVA	chicken_cOVA	CAGCCGAGCAGCGTGGATAGCCAGACCGCGATGGTG	QPSSVDSQTAMV	163		147.68	147.79	161.23	172.89	219.2	162.7	182.88	189.6	166.19	200.76	160.91	227.43	286.16	165.78	226.61
55	rf 1 cOVA56	chicken	cOVA	chicken_cOVA	AGCGTGGATAGCCAGACCGCGATGGTGCTGGTGAAC	SVDSQTAMVLVN	166		1249.7	1097.63	1222.17	1571.61	1471.37	1260.95	1523.53	1182.02	1256.83	1302.73	1198.77	1684.72	1350.47	1090.21	1469.88
56	rf 1 cOVA57	chicken	cOVA	chicken_cOVA	AGCCAGACCGCGATGGTGCTGGTGAACGCGATTGTG	SQTAMVLVNAIV	169		2693.14	2680.1	2951.07	3248.7	3241.65	2631.87	3392.66	2702.25	2532.95	2835.96	2447.15	3228.93	3226.76	2385.84	3097.47
57	rf 1 cOVA58	chicken	cOVA	chicken_cOVA	GCGATGGTGCTGGTGAACGCGATTGTGTTTAAAGGC	AMVLVNAIVFKG	172		1254.47	1160.72	1317.18	1564.7	1363.12	1187.13	1416.97	1262.3	1118.83	1198.63	1107.59	1229.86	1471.71	1180.31	1410.17
58	rf 1 cOVA59	chicken	cOVA	chicken_cOVA	CTGGTGAACGCGATTGTGTTTAAAGGCCTGTGGGAA	LVNAIVFKGLWE	175		463.68	416.34	482.25	537.7	491.71	488.11	551.52	399.7	485.22	356.91	336.57	409.95	525.81	470.32	617.04
59	rf 1 cOVA60	chicken	cOVA	chicken_cOVA	GCGATTGTGTTTAAAGGCCTGTGGGAAAAAGCGTTT	AIVFKGLWEKAF	178		400.16	437.97	515.36	558.45	462.63	450.45	492.48	346.75	440.71	361.37	304.39	412.85	544.14	493.75	635.42
60	rf 1 cOVA61	chicken	cOVA	chicken_cOVA	TTTAAAGGCCTGTGGGAAAAAGCGTTTAAAGATGAA	FKGLWEKAFKDE	181		244.54	203.67	393	328.5	243.43	242.55	285.12	218.64	221.1	203.74	187.73	230.33	249.51	282.91	362.88
61	rf 1 cOVA62	chicken	cOVA	chicken_cOVA	CTGTGGGAAAAAGCGTTTAAAGATGAAGATACCCAG	LWEKAFKDEDTQ	184		144.5	140.58	152.59	195.37	162.65	161.2	181.44	141.77	232.97	159.12	167.61	136.17	163.52	174.79	238.86
62	rf 1 cOVA63	chicken	cOVA	chicken_cOVA	AAAGCGTTTAAAGATGAAGATACCCAGGCGATGCCG	KAFKDEDTQAMP	187		468.44	430.76	454.9	525.6	503.02	462.5	493.92	406.53	369.48	432.76	297.68	310	568.1	623.49	782.41
63	rf 1 cOVA64	chicken	cOVA	chicken_cOVA	AAAGATGAAGATACCCAGGCGATGCCGTTTCGCGTG	KDEDTQAMPFRV	190		1325.93	1241.82	2287.44	1499	1408.36	2072.96	1484.65	1098.32	1249.41	1116.84	1121	1170.47	1621.13	1425.38	1863.38
64	rf 1 cOVA65	chicken	cOVA	chicken_cOVA	GATACCCAGGCGATGCCGTTTCGCGTGACCGAACAG	DTQAMPFRVTEQ	193		9046.46	8420.6	16461.2	10212.9	9243.48	8633.81	10165	8146.04	7883.76	8397.84	7735.68	10150.3	10593.7	7941.38	10838.9
65	rf 1 cOVA66	chicken	cOVA	chicken_cOVA	GCGATGCCGTTTCGCGTGACCGAACAGGAAAGCAAA	AMPFRVTEQESK	196		1934.1	1755.49	3143.97	2194.04	2053.03	1849.99	2269.45	1896.02	1718.31	1823.22	1756.59	2091.78	2292.14	2018.23	2446.74
66	rf 1 cOVA67	chicken	cOVA	chicken_cOVA	TTTCGCGTGACCGAACAGGAAAGCAAACCGGTGCAG	FRVTEQESKPVQ	199		1489.48	1418.45	1517.28	1722.03	1572.63	1483.91	1645.93	1393.83	1372.57	1377.08	1306.04	1638.37	1997.52	1398.35	1943
67	rf 1 cOVA68	chicken	cOVA	chicken_cOVA	ACCGAACAGGAAAGCAAACCGGTGCAGATGATGTAT	TEQESKPVQMMY	202		847.96	782.22	928.51	976.86	939.27	1003.34	1141.93	801.11	774.58	834.28	783.09	867.71	1095.32	929.83	1220.31
68	rf 1 cOVA69	chicken	cOVA	chicken_cOVA	GAAAGCAAACCGGTGCAGATGATGTATCAGATTGGC	ESKPVQMMYQIG	205		1575.23	1405.84	1903.08	1758.34	1593.09	1491.44	5086.11	1475.82	1510.57	3276.15	1252.41	1361.68	1833.99	1484.84	2011.9
69	rf 1 cOVA70	chicken	cOVA	chicken_cOVA	CCGGTGCAGATGATGTATCAGATTGGCCTGTTTCGC	PVQMMYQIGLFR	208		585.95	594.78	667.95	831.62	715.76	622.19	672.48	606.38	471.87	923.51	498.82	562.06	713.3	630.7	734.94
70	rf 1 cOVA71	chicken	cOVA	chicken_cOVA	ATGATGTATCAGATTGGCCTGTTTCGCGTGGCGAGC	MMYQIGLFRVAS	211		943.23	1077.81	1063.82	1144.56	1128.84	882.81	1082.89	857.48	919.99	1009.76	866.22	983.6	1256.02	870.36	1188.16
71	rf 1 cOVA72	chicken	cOVA	chicken_cOVA	CAGATTGGCCTGTTTCGCGTGGCGAGCATGGCGAGC	QIGLFRVASMAS	214		308.06	299.19	344.05	399.39	368.92	349.51	403.2	379.2	335.35	261.74	282.93	312.9	394.71	302.73	399.62
72	rf 1 cOVA73	chicken	cOVA	chicken_cOVA	CTGTTTCGCGTGGCGAGCATGGCGAGCGAAAAAATG	LFRVASMASEKM	217		317.59	277.56	306.62	366.54	321.53	328.42	394.56	257.93	313.09	301.89	311.09	391.12	362.29	389.23	421.06
73	rf 1 cOVA74	chicken	cOVA	chicken_cOVA	GTGGCGAGCATGGCGAGCGAAAAAATGAAAATTCTG	VASMASEKMKIL	220		323.94	490.24	257.68	316.4	305.91	361.56	345.6	380.91	296.77	248.35	223.93	257.85	367.93	373.01	470.06
74	rf 1 cOVA75	chicken	cOVA	chicken_cOVA	ATGGCGAGCGAAAAAATGAAAATTCTGGAACTGCCG	MASEKMKILELP	223		984.52	881.35	934.26	1030.45	980.74	1006.35	1167.85	883.1	830.96	861.05	685.2	686.64	1177.08	1383.93	1734.77
75	rf 1 cOVA76	chicken	cOVA	chicken_cOVA	GAAAAAATGAAAATTCTGGAACTGCCGTTTGCGAGC	EKMKILELPFAS	226		1718.14	1528.4	1642.52	1875.91	1812.29	1789.73	2102.41	1728.62	1549.15	1537.7	2760.92	1202.34	2218.84	2418.28	2970.39
76	rf 1 cOVA77	chicken	cOVA	chicken_cOVA	AAAATTCTGGAACTGCCGTTTGCGAGCGGCACCATG	KILELPFASGTM	229		5605.41	7099.47	3762.97	5280.21	5217.67	3850.64	12209.8	5855.44	3555.33	5103.84	8643.47	3635.98	4229.04	3677.87	4732.72
77	rf 1 cOVA78	chicken	cOVA	chicken_cOVA	GAACTGCCGTTTGCGAGCGGCACCATGAGCATGCTG	ELPFASGTMSML	232		16322.4	39480.6	14041.3	19222.5	16625.7	21738.9	44918.1	49330.6	19035	15324.9	49791.8	16157.7	15777.1	11266.1	14939.2
78	rf 1 cOVA79	chicken	cOVA	chicken_cOVA	TTTGCGAGCGGCACCATGAGCATGCTGGTGCTGCTG	FASGTMSMLVLL	235		4990.88	8651.3	5277.37	5899.17	5623.21	4593.35	5736.99	7435.46	4463.46	4745.44	6992.82	5443.84	5703.56	4025.65	5207.37
79	rf 1 cOVA80	chicken	cOVA	chicken_cOVA	GGCACCATGAGCATGCTGGTGCTGCTGCCGGATGAA	GTMSMLVLLPDE	238		455.74	731.76	509.6	634.52	551.5	533.3	607.68	541.47	473.35	599.31	422.39	637.38	654.09	526.18	641.54
80	rf 1 cOVA81	chicken	cOVA	chicken_cOVA	AGCATGCTGGTGCTGCTGCCGGATGAAGTGAGCGGC	SMLVLLPDEVSG	241		290.59	281.17	309.5	349.25	341.45	259.12	355.68	293.8	296.77	267.68	301.7	395.47	407.4	315.35	391.97
81	rf 1 cOVA82	chicken	cOVA	chicken_cOVA	GTGCTGCTGCCGGATGAAGTGAGCGGCCTGGAACAG	VLLPDEVSGLEQ	244		2024.62	5275.49	2052.79	6360.8	3447.93	7051.97	2616.49	6494.28	1796.96	2025.47	4438.4	2343.83	2551.52	2041.66	2671.82
82	rf 1 cOVA83	chicken	cOVA	chicken_cOVA	CCGGATGAAGTGAGCGGCCTGGAACAGCTGGAAAGC	PDEVSGLEQLES	247		350.93	329.83	313.82	423.59	342.53	445.93	410.4	397.99	307.16	273.63	321.82	352.01	490.57	275.7	470.06
83	rf 1 cOVA84	chicken	cOVA	chicken_cOVA	GTGAGCGGCCTGGAACAGCTGGAAAGCATTATTAAC	VSGLEQLESIIN	250		773.32	829.08	724.09	859.29	1073.91	1010.87	892.8	821.61	669.22	718.29	762.97	732.99	785.19	767.65	1133.04
84	rf 1 cOVA85	chicken	cOVA	chicken_cOVA	CTGGAACAGCTGGAAAGCATTATTAACTTTGAAAAA	LEQLESIINFEK	253		55.58	36.05	61.9	55.33	67.32	64.78	67.68	52.95	60.84	60.97	40.23	33.32	56.39	91.9	99.52
85	rf 1 cOVA86	chicken	cOVA	chicken_cOVA	CTGGAAAGCATTATTAACTTTGAAAAACTGACCGAA	LESIINFEKLTE	256		68.28	93.72	84.93	107.19	123.87	100.94	138.24	68.32	74.19	86.25	79.11	70.98	80.35	167.59	183.74
86	rf 1 cOVA87	chicken	cOVA	chicken_cOVA	ATTATTAACTTTGAAAAACTGACCGAATGGACCAGC	IINFEKLTEWTS	259		152.44	144.19	168.43	235.14	454.01	259.12	198.72	162.27	166.19	136.82	140.8	120.23	198.76	194.62	283.26
87	rf 1 cOVA88	chicken	cOVA	chicken_cOVA	TTTGAAAAACTGACCGAATGGACCAGCAGCAACGTG	FEKLTEWTSSNV	262		1942.04	1973.58	2343.58	2510.43	5686.76	1967.5	2368.81	1743.99	1878.57	3084.31	1645.29	1887.52	2272.4	2032.65	2647.32
88	rf 1 cOVA89	chicken	cOVA	chicken_cOVA	CTGACCGAATGGACCAGCAGCAACGTGATGGAAGAA	LTEWTSSNVMEE	265		188.96	479.43	215.93	176.35	568.19	177.77	241.92	261.34	181.03	190.35	189.07	239.02	221.32	178.4	241.92
89	rf 1 cOVA90	chicken	cOVA	chicken_cOVA	TGGACCAGCAGCAACGTGATGGAAGAACGCAAAATT	WTSSNVMEERKI	268		358.87	621.81	299.43	361.35	335.53	280.21	351.36	288.67	276	270.66	289.64	282.48	300.26	308.14	410.34
90	rf 1 cOVA91	chicken	cOVA	chicken_cOVA	AGCAACGTGATGGAAGAACGCAAAATTAAAGTGTAT	SNVMEERKIKVY	271		193.73	162.21	214.49	229.95	225.12	218.44	203.04	216.93	198.84	217.12	198.45	194.11	300.26	237.86	289.38
91	rf 1 cOVA92	chicken	cOVA	chicken_cOVA	ATGGAAGAACGCAAAATTAAAGTGTATCTGCCGCGC	MEERKIKVYLPR	274		1602.23	1380.6	1567.66	1796.38	1680.88	1622.51	1720.81	1503.15	1391.86	1458.88	1257.77	1253.04	1935.49	1956.96	2399.28
92	rf 1 cOVA93	chicken	cOVA	chicken_cOVA	CGCAAAATTAAAGTGTATCTGCCGCGCATGAAAATG	RKIKVYLPRMKM	277		371.58	319.02	374.28	427.05	340.38	328.42	453.6	310.88	369.48	356.91	276.23	253.5	393.3	529.79	612.45
93	rf 1 cOVA94	chicken	cOVA	chicken_cOVA	AAAGTGTATCTGCCGCGCATGAAAATGGAAGAAAAA	KVYLPRMKMEEK	280		155.62	104.54	106.53	167.71	181.5	149.14	167.04	129.82	126.13	130.87	89.84	110.09	153.66	236.06	243.45
94	rf 1 cOVA95	chicken	cOVA	chicken_cOVA	CTGCCGCGCATGAAAATGGAAGAAAAATATAACCTG	LPRMKMEEKYNL	283		107.98	72.09	106.53	86.45	93.71	90.39	106.56	97.36	92	92.2	92.52	37.66	101.5	100.91	159.24
95	rf 1 cOVA96	chicken	cOVA	chicken_cOVA	ATGAAAATGGAAGAAAAATATAACCTGACCAGCGTG	MKMEEKYNLTSV	286		96.86	100.93	342.61	143.5	111.48	94.91	99.36	85.41	335.35	156.15	54.98	94.16	71.89	90.1	139.33
96	rf 1 cOVA97	chicken	cOVA	chicken_cOVA	GAAGAAAAATATAACCTGACCAGCGTGCTGATGGCG	EEKYNLTSVLMA	289		1071.86	1048.97	1249.52	1180.87	1365.81	1351.34	1401.13	1129.07	1081.74	1094.53	1015.07	1032.85	1306.77	1456.01	1892.47
97	rf 1 cOVA98	chicken	cOVA	chicken_cOVA	TATAACCTGACCAGCGTGCTGATGGCGATGGGCATT	YNLTSVLMAMGI	292		836.84	886.76	934.26	1037.37	924.19	789.41	950.4	760.11	839.87	803.05	980.2	931.45	1036.11	785.67	1073.32
98	rf 1 cOVA99	chicken	cOVA	chicken_cOVA	ACCAGCGTGCTGATGGCGATGGGCATTACCGATGTG	TSVLMAMGITDV	295		778.09	717.34	762.96	788.4	789.01	741.2	897.12	690.08	675.16	669.21	616.82	848.88	944.49	708.18	895.71
99	rf 1 cOVA100	chicken	cOVA	chicken_cOVA	CTGATGGCGATGGGCATTACCGATGTGTTTAGCAGC	LMAMGITDVFSS	298		289	328.03	306.62	364.81	316.68	352.52	328.32	288.67	268.58	267.68	300.36	281.03	356.65	273.9	391.97
100	rf 1 cOVA101	chicken	cOVA	chicken_cOVA	ATGGGCATTACCGATGTGTTTAGCAGCAGCGCGAAC	MGITDVFSSSAN	301		763.8	895.77	889.64	966.48	862.79	863.23	997.92	719.12	700.38	859.56	677.16	748.93	959.99	782.07	1073.32
101	rf 1 cOVA102	chicken	cOVA	chicken_cOVA	ACCGATGTGTTTAGCAGCAGCGCGAACCTGAGCGGC	TDVFSSSANLSG	304		3093.3	2982.9	3056.15	3183	3234.65	2919.62	3277.46	2890.14	2681.34	2666.43	2546.38	2717.57	3666.58	2744.44	3820.17
102	rf 1 cOVA103	chicken	cOVA	chicken_cOVA	TTTAGCAGCAGCGCGAACCTGAGCGGCATTAGCAGC	FSSSANLSGISS	307		2537.52	7755.53	6919.89	9263.71	9209.55	10129.8	2911.69	9755.09	3270.43	3018.88	9828.83	2908.79	3171.78	2238.08	3051.54
103	rf 1 cOVA104	chicken	cOVA	chicken_cOVA	AGCGCGAACCTGAGCGGCATTAGCAGCGCGGAAAGC	SANLSGISSAES	310		225.49	592.97	195.78	729.62	797.62	870.76	288	813.07	189.93	334.6	760.29	279.58	198.76	232.46	255.7
104	rf 1 cOVA105	chicken	cOVA	chicken_cOVA	CTGAGCGGCATTAGCAGCGCGGAAAGCCTGAAAATT	LSGISSAESLKI	313		576.42	1443.69	572.94	2036.7	1952.86	2294.41	707.04	2090.74	589.09	707.88	2056.95	570.75	558.23	583.85	684.41
105	rf 1 cOVA106	chicken	cOVA	chicken_cOVA	ATTAGCAGCGCGGAAAGCCTGAAAATTAGCCAGGCG	ISSAESLKISQA	316		1548.24	1335.54	1458.26	1549.14	1482.68	1387.5	1535.05	1258.89	1250.9	1326.52	1036.52	1332.71	1694.44	1609.18	2082.33
106	rf 1 cOVA107	chicken	cOVA	chicken_cOVA	GCGGAAAGCCTGAAAATTAGCCAGGCGGTGCATGCG	AESLKISQAVHA	319		2947.21	2773.82	2848.86	3163.98	2923.36	2631.87	3117.62	2726.16	2697.66	2700.63	2345.24	2613.27	3528.43	2942.66	4025.34
107	rf 1 cOVA108	chicken	cOVA	chicken_cOVA	CTGAAAATTAGCCAGGCGGTGCATGCGGCGCATGCG	LKISQAVHAAHA	322		2588.33	3851.63	2706.34	2876.97	2784.41	2555.04	3130.58	2367.46	2289.6	2504.33	2098.52	2355.42	3517.15	2915.63	3737.48
108	rf 1 cOVA109	chicken	cOVA	chicken_cOVA	AGCCAGGCGGTGCATGCGGCGCATGCGGAAATTAAC	SQAVHAAHAEIN	325		5969.04	5535.03	6011.54	6488.75	6188.71	5935.65	6720.51	5327.64	5614.93	5558.9	4752.17	6405.71	6688.93	6070.92	8170.1
109	rf 1 cOVA110	chicken	cOVA	chicken_cOVA	GTGCATGCGGCGCATGCGGAAATTAACGAAGCGGGC	VHAAHAEINEAG	328		15177.5	13934	15318.2	16834.8	15562	14408.3	17127.4	13687.2	13424.5	13260.8	11620.3	13622.6	18280.7	15812.5	20674.8
110	rf 1 cOVA111	chicken	cOVA	chicken_cOVA	GCGCATGCGGAAATTAACGAAGCGGGCCGCGAAGTG	AHAEINEAGREV	331		509.73	403.73	407.39	465.09	396.39	364.58	499.68	389.45	365.03	400.04	371.43	354.91	544.14	418.06	523.65
111	rf 1 cOVA112	chicken	cOVA	chicken_cOVA	GAAATTAACGAAGCGGGCCGCGAAGTGGTGGGCAGC	EINEAGREVVGS	334		860.66	717.34	832.06	1078.86	973.74	860.22	1029.61	768.66	741.93	783.72	725.43	825.7	1064.31	987.49	1238.68
112	rf 1 cOVA113	chicken	cOVA	chicken_cOVA	GAAGCGGGCCGCGAAGTGGTGGGCAGCGCGGAAGCG	EAGREVVGSAEA	337		2046.85	1975.38	2055.67	2242.45	2085.88	1785.21	2331.37	1844.77	1838.51	1858.92	1665.4	2122.2	2479.63	1960.57	2485.02
113	rf 1 cOVA114	chicken	cOVA	chicken_cOVA	CGCGAAGTGGTGGGCAGCGCGGAAGCGGGCGTGGAT	REVVGSAEAGVD	340		6963.09	6711.97	7495.71	8271.29	7265.85	6468.95	7966.12	6489.16	6199.58	6852.71	5946.91	7450.15	8408.74	6497.99	8347.71
114	rf 1 cOVA115	chicken	cOVA	chicken_cOVA	GTGGGCAGCGCGGAAGCGGGCGTGGATGCGGCGAGC	VGSAEAGVDAAS	343		2267.57	1939.33	2395.4	2558.84	2173.13	1978.05	2630.89	2027.54	1877.09	2004.65	1818.27	2323.55	2774.25	1944.35	2373.25
115	rf 1 cOVA116	chicken	cOVA	chicken_cOVA	GCGGAAGCGGGCGTGGATGCGGCGAGCGTGAGCGAA	AEAGVDAASVSE	346		247.72	273.96	303.74	340.6	266.05	272.68	295.2	292.09	278.97	285.53	265.5	278.13	320	246.87	341.44
116	rf 1 cOVA117	chicken	cOVA	chicken_cOVA	GGCGTGGATGCGGCGAGCGTGAGCGAAGAATTTCGC	GVDAASVSEEFR	349		5257.65	4848.33	5491.86	5779.88	5294.15	5042.29	6052.35	4868.15	4524.3	4714.21	4105.85	5216.41	6270.26	4746.45	6810.46
117	rf 1 cOVA118	chicken	cOVA	chicken_cOVA	GCGGCGAGCGTGAGCGAAGAATTTCGCGCGGATCAT	AASVSEEFRADH	352		10289.8	9826.43	10777.9	11656.6	10794.6	10031.9	12132.1	9620.15	9486.33	9783.85	8667.61	10705.1	13286.2	10411.9	13495.4
118	rf 1 cOVA119	chicken	cOVA	chicken_cOVA	GTGAGCGAAGAATTTCGCGCGGATCATCCGTTTCTG	VSEEFRADHPFL	355		3599.85	3354.18	3653.56	3917.8	3710.75	3886.79	4078.1	3370.13	3171.01	3042.67	2878.92	3186.92	4850.71	3939.16	5371.2
119	rf 1 cOVA120	chicken	cOVA	chicken_cOVA	GAATTTCGCGCGGATCATCCGTTTCTGTTTTGCATT	EFRADHPFLFCI	358		1284.64	1205.77	1190.5	1422.93	1450.37	1172.06	1454.41	1223.02	1151.48	1158.48	1074.06	1125.56	1463.25	1201.93	1466.82
120	rf 1 cOVA121	chicken	cOVA	chicken_cOVA	GCGGATCATCCGTTTCTGTTTTGCATTAAACATATT	ADHPFLFCIKHI	361		90.51	84.71	152.59	167.71	149.72	143.12	132.48	158.86	94.97	111.53	92.52	101.4	108.55	136.95	163.83
121	rf 1 cOVA122	chicken	cOVA	chicken_cOVA	CCGTTTCTGTTTTGCATTAAACATATTGCGACCAAC	PFLFCIKHIATN	364		130.21	99.13	125.24	138.32	118.49	109.98	144	148.61	89.03	127.89	93.86	98.5	160.7	169.39	174.55
122	rf 1 cOVA123	chicken	cOVA	chicken_cOVA	TTTTGCATTAAACATATTGCGACCAACGCGGTGCTG	FCIKHIATNAVL	367		1359.27	1299.5	1322.94	1433.3	1404.59	1721.94	1555.21	1243.51	1169.28	1148.07	1071.38	1142.94	1645.1	1425.38	1964.44
123	rf 1 cOVA124	chicken	cOVA	chicken_cOVA	AAACATATTGCGACCAACGCGGTGCTGTTTTTTGGC	KHIATNAVLFFG	370		4041.29	3682.21	4020.65	4453.77	8263.28	3611.1	4278.26	3581.93	3231.85	3363.89	3025.08	3291.22	4901.46	3757.16	4766.4
124	rf 1 cOVA125	chicken	cOVA	chicken_cOVA	GCGACCAACGCGGTGCTGTTTTTTGGCCGCTGCGTG	ATNAVLFFGRCV	373		1159.19	1149.9	1243.77	1421.2	2424.1	1144.95	1419.85	1199.1	1038.7	1179.3	1084.79	1331.26	1356.11	991.1	1336.68
125	rf 1 cOVA126	chicken	cOVA	chicken_cOVA	AACGCGGTGCTGTTTTTTGGCCGCTGCGTGAGCCCG	NAVLFFGRCVSP	375		463.68	436.17	538.39	594.76	1134.77	467.02	584.64	438.99	454.06	469.93	396.91	451.96	494.8	362.2	489.96
126	rf 1 qOVA1	quail	qOVA	quail_qOVA	ATGGGTTCTATTGGCGCCGCATCTATGGAATTTTGT	MGSIGAASMEFC	1		161.97	479.43	162.67	169.44	183.11	503.17	203.04	654.21	112.77	136.82	543.07	105.75	143.79	129.74	143.93
127	rf 1 qOVA2	quail	qOVA	quail_qOVA	ATTGGCGCCGCATCTATGGAATTTTGTTTTGACGTG	IGAASMEFCFDV	4		296.94	1016.53	296.55	290.46	386.69	754.76	318.24	1313.55	213.68	284.04	998.97	183.97	256.56	232.46	249.57
128	rf 1 qOVA3	quail	qOVA	quail_qOVA	GCATCTATGGAATTTTGTTTTGACGTGTTTAAAGAA	ASMEFCFDVFKE	7		17.47	18.02	7.2	12.1	5.92	18.08	21.6	17.08	8.9	8.92	16.09	7.24	15.51	5.41	7.66
129	rf 1 qOVA4	quail	qOVA	quail_qOVA	GAATTTTGTTTTGACGTGTTTAAAGAACTTAAAGTA	EFCFDVFKELKV	10		17.47	16.22	12.96	13.83	14.54	25.61	10.08	3.42	5.94	4.46	14.75	7.24	12.69	19.82	19.9
130	rf 1 qOVA5	quail	qOVA	quail_qOVA	TTTGACGTGTTTAAAGAACTTAAAGTACACCACGCA	FDVFKELKVHHA	13		257.25	230.7	253.36	238.59	381.85	289.25	263.52	191.31	204.77	178.46	167.61	204.25	314.36	311.74	263.35
131	rf 1 qOVA6	quail	qOVA	quail_qOVA	TTTAAAGAACTTAAAGTACACCACGCAAACGATAAT	FKELKVHHANDN	16		157.21	106.34	145.39	160.79	288.14	147.64	156.96	119.57	102.39	193.33	109.95	102.85	188.9	115.33	157.71
132	rf 1 qOVA7	quail	qOVA	quail_qOVA	CTTAAAGTACACCACGCAAACGATAATATGCTGTAC	LKVHHANDNMLY	19		873.36	378.49	381.48	492.75	1385.74	411.28	383.04	560.26	362.06	657.31	618.16	343.32	491.98	345.98	419.53
133	rf 1 qOVA8	quail	qOVA	quail_qOVA	CACCACGCAAACGATAATATGCTGTACTCGCCCTTC	HHANDNMLYSPF	22		220.72	131.57	131	150.42	287.06	326.91	188.64	172.52	108.32	159.12	109.95	94.16	135.33	88.3	108.71
134	rf 1 qOVA9	quail	qOVA	quail_qOVA	AACGATAATATGCTGTACTCGCCCTTCGCGATTCTG	NDNMLYSPFAIL	25		1627.63	717.34	1135.8	710.6	709.3	979.23	763.2	621.76	651.42	596.34	539.04	588.13	666.78	582.04	658.39
135	rf 1 qOVA10	quail	qOVA	quail_qOVA	ATGCTGTACTCGCCCTTCGCGATTCTGAGCACCCTG	MLYSPFAILSTL	28		547.84	191.05	315.26	186.73	179.88	204.89	224.64	228.89	149.87	191.84	130.07	179.63	224.14	147.76	162.3
136	rf 1 qOVA11	quail	qOVA	quail_qOVA	TCGCCCTTCGCGATTCTGAGCACCCTGGCCATGGTG	SPFAILSTLAMV	31		66.69	55.87	27.35	25.93	23.16	19.58	27.36	30.75	32.64	23.79	30.84	37.66	47.93	27.03	21.44
137	rf 1 qOVA12	quail	qOVA	quail_qOVA	GCGATTCTGAGCACCCTGGCCATGGTGTTCCTGGGC	AILSTLAMVFLG	34		26.99	68.49	33.11	29.39	22.08	21.09	54.72	30.75	37.1	31.23	25.48	23.18	32.42	30.63	32.15
138	rf 1 qOVA13	quail	qOVA	quail_qOVA	AGCACCCTGGCCATGGTGTTCCTGGGCGCAAAAGAC	STLAMVFLGAKD	37		14.29	64.88	18.71	25.93	20.47	15.07	23.04	75.16	7.42	7.44	83.14	24.63	19.74	7.21	13.78
139	rf 1 qOVA14	quail	qOVA	quail_qOVA	GCCATGGTGTTCCTGGGCGCAAAAGACAGCACTCGC	AMVFLGAKDSTR	40		712.98	2617.02	809.02	845.46	836.4	1132.9	796.32	3199.31	593.54	658.8	3129.67	670.7	769.69	585.65	730.35
140	rf 1 qOVA15	quail	qOVA	quail_qOVA	TTCCTGGGCGCAAAAGACAGCACTCGCACCCAGATC	FLGAKDSTRTQI	43		273.12	234.31	259.12	337.15	572.5	212.42	332.64	283.55	225.55	208.2	429.09	392.57	276.3	259.49	244.98
141	rf 1 qOVA16	quail	qOVA	quail_qOVA	GCAAAAGACAGCACTCGCACCCAGATCAATAAAGTA	AKDSTRTQINKV	46		49.23	30.64	47.5	63.97	46.32	64.78	79.2	51.24	40.06	37.18	30.84	36.21	46.52	66.67	56.65
142	rf 1 qOVA17	quail	qOVA	quail_qOVA	AGCACTCGCACCCAGATCAATAAAGTAGTCCACTTT	STRTQINKVVHF	49		69.87	57.68	60.46	58.78	53.86	48.21	70.56	37.58	48.97	52.05	50.95	56.5	80.35	57.66	55.12
143	rf 1 qOVA18	quail	qOVA	quail_qOVA	ACCCAGATCAATAAAGTAGTCCACTTTGATAAACTC	TQINKVVHFDKL	52		123.86	108.14	105.09	126.21	119.56	125.04	136.8	133.23	99.42	118.97	69.73	82.57	140.97	172.99	194.45
144	rf 1 qOVA19	quail	qOVA	quail_qOVA	AATAAAGTAGTCCACTTTGATAAACTCCCCGGCTTT	NKVVHFDKLPGF	55		138.15	126.16	152.59	176.35	99.1	117.51	135.36	93.95	74.19	60.97	69.73	73.88	149.43	136.95	93.4
145	rf 1 qOVA20	quail	qOVA	quail_qOVA	GTCCACTTTGATAAACTCCCCGGCTTTGGCGATAGT	VHFDKLPGFGDS	58		316	308.2	407.39	440.88	290.29	361.56	387.36	331.38	250.77	243.89	219.91	201.36	413.04	322.56	344.5
146	rf 1 qOVA21	quail	qOVA	quail_qOVA	GATAAACTCCCCGGCTTTGGCGATAGTATCGAAGCC	DKLPGFGDSIEA	61		281.06	232.5	237.52	347.52	277.9	280.21	355.68	244.26	197.35	269.17	193.09	252.06	343.96	282.91	318.47
147	rf 1 qOVA22	quail	qOVA	quail_qOVA	CCCGGCTTTGGCGATAGTATCGAAGCCCAGTGTGGC	PGFGDSIEAQCG	64		231.84	216.28	228.89	274.9	209.5	245.56	257.76	215.22	166.19	234.97	179.68	195.56	266.43	243.27	228.14
148	rf 1 qOVA23	quail	qOVA	quail_qOVA	GGCGATAGTATCGAAGCCCAGTGTGGCACCTCCGCG	GDSIEAQCGTSA	67		2972.61	2608.01	2825.83	3034.31	2565.21	2521.9	2928.97	2627.09	2161.99	2556.38	1972.47	2663.97	3412.83	2425.48	2578.42
149	rf 1 qOVA24	quail	qOVA	quail_qOVA	ATCGAAGCCCAGTGTGGCACCTCCGCGAACGTGCAC	IEAQCGTSANVH	70		352.52	364.08	384.36	395.93	381.85	348	400.32	362.12	253.74	382.19	315.11	382.43	468.01	284.71	329.19
150	rf 1 qOVA25	quail	qOVA	quail_qOVA	CAGTGTGGCACCTCCGCGAACGTGCACAGTAGTCTG	QCGTSANVHSSL	73		222.31	210.88	215.93	271.45	211.66	222.96	267.84	186.19	197.35	206.71	156.89	210.05	245.28	169.39	192.92
151	rf 1 qOVA26	quail	qOVA	quail_qOVA	ACCTCCGCGAACGTGCACAGTAGTCTGCGAGATATT	TSANVHSSLRDI	76		320.76	328.03	729.85	394.2	485.79	399.23	361.44	293.8	1332.51	667.72	290.98	425.89	345.37	300.93	327.66
152	rf 1 qOVA27	quail	qOVA	quail_qOVA	AACGTGCACAGTAGTCTGCGAGATATTTTAAACCAG	NVHSSLRDILNQ	79		262.01	333.44	336.85	408.03	374.31	370.6	375.84	387.74	326.45	287.02	187.73	269.44	342.55	358.6	304.69
153	rf 1 qOVA28	quail	qOVA	quail_qOVA	AGTAGTCTGCGAGATATTTTAAACCAGATTACCAAA	SSLRDILNQITK	82		85.75	97.33	73.42	141.77	99.64	102.44	82.08	83.7	69.74	87.74	73.75	44.91	93.04	102.71	110.24
154	rf 1 qOVA29	quail	qOVA	quail_qOVA	CGAGATATTTTAAACCAGATTACCAAACAGAACGAT	RDILNQITKQND	85		47.64	41.45	61.9	53.6	53.86	64.78	82.08	46.12	46	44.61	29.5	23.18	66.25	91.9	84.21
155	rf 1 qOVA30	quail	qOVA	quail_qOVA	TTAAACCAGATTACCAAACAGAACGATGCCTATAGC	LNQITKQNDAYS	88		425.57	407.33	414.59	522.14	440.55	447.43	508.32	397.99	344.26	453.58	316.45	310	501.85	522.58	528.24
156	rf 1 qOVA31	quail	qOVA	quail_qOVA	ATTACCAAACAGAACGATGCCTATAGCTTTTCACTG	ITKQNDAYSFSL	91		276.3	272.16	457.78	378.64	273.59	302.81	348.48	228.89	556.45	542.8	225.27	254.95	327.05	315.35	312.35
157	rf 1 qOVA32	quail	qOVA	quail_qOVA	CAGAACGATGCCTATAGCTTTTCACTGGCGTCCCGC	QNDAYSFSLASR	94		289	264.95	791.75	371.72	352.76	310.34	249.12	268.18	884.38	914.59	258.79	270.89	366.52	295.53	290.91
158	rf 1 qOVA33	quail	qOVA	quail_qOVA	GCCTATAGCTTTTCACTGGCGTCCCGCTTGTACGCG	AYSFSLASRLYA	97		1394.21	1185.95	2237.05	1658.06	2032.03	1464.33	1526.41	1183.73	2596.76	2815.14	921.2	1064.72	1480.16	1248.78	1261.65
159	rf 1 qOVA34	quail	qOVA	quail_qOVA	TTTTCACTGGCGTCCCGCTTGTACGCGCAAGAAACC	FSLASRLYAQET	100		1289.4	1041.76	4204.91	1336.48	1315.19	1104.27	1272.97	999.25	961.54	1027.61	850.13	1061.82	1278.58	1018.13	1301.46
160	rf 1 qOVA35	quail	qOVA	quail_qOVA	GCGTCCCGCTTGTACGCGCAAGAAACCTATACGGTT	ASRLYAQETYTV	103		223.9	266.75	295.11	271.45	264.44	266.65	290.88	222.06	213.68	218.61	162.25	218.74	308.72	286.52	341.44
161	rf 1 qOVA36	quail	qOVA	quail_qOVA	TTGTACGCGCAAGAAACCTATACGGTTGTGCCGGAA	LYAQETYTVVPE	106		1276.7	1175.13	1276.88	1435.03	1258.1	1286.56	1552.33	1175.19	1117.35	1112.38	968.13	1208.13	1595.76	1416.37	1551.03
162	rf 1 qOVA37	quail	qOVA	quail_qOVA	CAAGAAACCTATACGGTTGTGCCGGAATATTTGCAG	QETYTVVPEYLQ	109		198.49	194.65	182.82	226.49	205.2	224.47	220.32	182.77	167.68	172.51	115.32	149.21	208.63	239.67	222.01
163	rf 1 qOVA38	quail	qOVA	quail_qOVA	TATACGGTTGTGCCGGAATATTTGCAGTGCGTAAAA	YTVVPEYLQCVK	112		225.49	194.65	354.13	306.02	232.12	176.26	213.12	297.21	175.1	184.4	158.23	165.14	297.44	248.68	182.2
164	rf 1 qOVA39	quail	qOVA	quail_qOVA	GTGCCGGAATATTTGCAGTGCGTAAAAGAATTATAT	VPEYLQCVKELY	115		7.94	16.22	12.96	8.64	13.46	9.04	15.84	13.66	5.94	11.9	4.02	5.79	12.69	14.42	18.37
165	rf 1 qOVA40	quail	qOVA	quail_qOVA	TATTTGCAGTGCGTAAAAGAATTATATCGTGGGGGC	YLQCVKELYRGG	118		122.27	133.37	100.77	136.59	134.64	119.01	125.28	116.15	81.61	99.64	77.77	70.98	122.64	172.99	186.8
166	rf 1 qOVA41	quail	qOVA	quail_qOVA	TGCGTAAAAGAATTATATCGTGGGGGCCTGGAATCG	CVKELYRGGLES	121		443.03	515.47	443.38	568.82	417.93	453.46	506.88	715.7	382.84	346.5	411.66	241.92	524.4	555.01	528.24
167	rf 1 qOVA42	quail	qOVA	quail_qOVA	GAATTATATCGTGGGGGCCTGGAATCGGTCAACTTT	ELYRGGLESVNF	124		303.3	288.38	253.36	331.96	336.07	290.76	348.48	529.52	313.09	261.74	266.84	269.44	353.83	427.07	485.37
168	rf 1 qOVA43	quail	qOVA	quail_qOVA	CGTGGGGGCCTGGAATCGGTCAACTTTCAAACCGCG	RGGLESVNFQTA	127		211.2	189.25	214.49	304.3	231.59	247.07	286.56	181.06	204.77	185.89	301.7	181.07	307.31	198.22	263.35
169	rf 1 qOVA44	quail	qOVA	quail_qOVA	CTGGAATCGGTCAACTTTCAAACCGCGGCGGACCAG	LESVNFQTAADQ	130		282.65	290.18	285.03	300.84	291.37	263.64	302.4	281.84	265.61	252.81	187.73	233.22	324.23	302.73	313.88
170	rf 1 qOVA45	quail	qOVA	quail_qOVA	GTCAACTTTCAAACCGCGGCGGACCAGGCCCGCGGT	VNFQTAADQARG	133		12271.6	11641.4	13063.9	13771.1	12129.7	11741.7	13716.1	11268.5	14779.3	10934.9	8949.2	10819.6	14450.6	11895	12342.4
171	rf 1 qOVA46	quail	qOVA	quail_qOVA	CAAACCGCGGCGGACCAGGCCCGCGGTCTGATTAAT	QTAADQARGLIN	136		4236.61	3664.19	4023.53	4519.47	4019.89	4170.02	4772.18	3725.42	3501.91	3705.93	2999.6	3551.97	4936.7	4483.36	4466.3
172	rf 1 qOVA47	quail	qOVA	quail_qOVA	GCGGACCAGGCCCGCGGTCTGATTAATGCATGGGTG	ADQARGLINAWV	139		214.37	174.83	181.38	254.16	178.27	201.87	226.08	181.06	155.81	200.76	170.29	133.27	232.6	176.6	186.8
173	rf 1 qOVA48	quail	qOVA	quail_qOVA	GCCCGCGGTCTGATTAATGCATGGGTGGAAAGCCAG	ARGLINAWVESQ	142		109.57	117.15	136.76	193.64	160.49	201.87	162.72	153.73	163.22	151.69	186.39	147.76	174.8	156.77	134.74
174	rf 1 qOVA49	quail	qOVA	quail_qOVA	CTGATTAATGCATGGGTGGAAAGCCAGACGAACGGC	LINAWVESQTNG	145		117.51	136.98	119.48	247.24	116.87	149.14	103.68	107.61	75.68	99.64	89.84	95.61	152.25	122.54	127.08
175	rf 1 qOVA50	quail	qOVA	quail_qOVA	GCATGGGTGGAAAGCCAGACGAACGGCATTATTCGG	AWVESQTNGIIR	148		595.48	623.61	682.34	745.18	679.14	619.18	740.16	548.31	510.45	626.08	548.43	582.34	833.12	574.84	664.51
176	rf 1 qOVA51	quail	qOVA	quail_qOVA	GAAAGCCAGACGAACGGCATTATTCGGAATATTTTA	ESQTNGIIRNIL	151		66.69	48.66	44.63	62.24	59.78	69.3	63.36	52.95	80.13	80.31	30.84	44.91	60.62	70.28	79.62
177	rf 1 qOVA52	quail	qOVA	quail_qOVA	ACGAACGGCATTATTCGGAATATTTTACAGCCTAGC	TNGIIRNILQPS	154		476.38	436.17	503.84	456.44	431.93	406.76	502.56	389.45	572.77	400.04	336.57	369.39	549.78	585.65	613.98
178	rf 1 qOVA53	quail	qOVA	quail_qOVA	ATTATTCGGAATATTTTACAGCCTAGCTCAGTGGAT	IIRNILQPSSVD	157		119.1	153.2	185.7	143.5	152.42	155.17	136.8	107.61	114.26	142.76	107.27	89.81	167.75	160.38	166.89
179	rf 1 qOVA54	quail	qOVA	quail_qOVA	AATATTTTACAGCCTAGCTCAGTGGATTCTCAAACT	NILQPSSVDSQT	160		80.98	86.51	136.76	96.82	86.71	106.96	123.84	75.16	84.58	74.36	72.41	65.19	129.69	120.73	131.68
180	rf 1 qOVA55	quail	qOVA	quail_qOVA	CAGCCTAGCTCAGTGGATTCTCAAACTGCGATGGTA	QPSSVDSQTAMV	163		227.07	203.67	236.09	297.38	210.58	213.92	250.56	186.19	160.26	212.66	166.27	199.91	342.55	218.04	241.92
181	rf 1 qOVA56	quail	qOVA	quail_qOVA	TCAGTGGATTCTCAAACTGCGATGGTATTGGTGAAC	SVDSQTAMVLVN	166		679.64	576.75	634.84	727.89	674.83	683.96	714.24	638.84	532.71	578.49	506.86	589.58	838.76	666.74	690.54
182	rf 1 qOVA57	quail	qOVA	quail_qOVA	TCTCAAACTGCGATGGTATTGGTGAACGCGATTGCC	SQTAMVLVNAIA	169		878.13	845.3	889.64	957.84	835.32	766.81	937.44	806.23	713.74	803.05	579.27	770.65	950.12	800.09	970.74
183	rf 1 qOVA58	quail	qOVA	quail_qOVA	GCGATGGTATTGGTGAACGCGATTGCCTTCAAGGGT	AMVLVNAIAFKG	172		766.97	1027.34	741.37	897.32	764.77	747.23	990.72	907.01	645.48	713.82	669.11	798.18	786.6	695.57	716.57
184	rf 1 qOVA59	quail	qOVA	quail_qOVA	TTGGTGAACGCGATTGCCTTCAAGGGTCTGTGGGAA	LVNAIAFKGLWE	175		1000.4	910.19	1022.08	1120.36	1056.67	1181.1	1203.85	826.73	784.96	872.95	702.63	832.94	1236.29	843.33	989.11
185	rf 1 qOVA60	quail	qOVA	quail_qOVA	GCGATTGCCTTCAAGGGTCTGTGGGAAAAAGCCTTT	AIAFKGLWEKAF	178		136.56	158.61	168.43	183.27	147.57	155.17	180	119.57	118.71	142.76	103.25	124.58	164.93	187.41	171.49
186	rf 1 qOVA61	quail	qOVA	quail_qOVA	TTCAAGGGTCTGTGGGAAAAAGCCTTTAAAGCGGAG	FKGLWEKAFKAE	181		250.89	243.32	305.18	262.8	243.43	248.57	276.48	222.06	231.48	188.87	178.34	204.25	265.02	284.71	329.19
187	rf 1 qOVA62	quail	qOVA	quail_qOVA	CTGTGGGAAAAAGCCTTTAAAGCGGAGGATACCCAA	LWEKAFKAEDTQ	184		57.17	52.27	51.82	58.78	64.09	63.27	56.16	47.83	32.64	50.56	42.91	31.87	42.29	93.7	62.78
188	rf 1 qOVA63	quail	qOVA	quail_qOVA	AAAGCCTTTAAAGCGGAGGATACCCAAACTATCCCT	KAFKAEDTQTIP	187		242.95	237.91	260.56	274.9	289.75	286.24	290.88	271.59	246.32	199.28	178.34	212.94	293.21	264.89	321.54
189	rf 1 qOVA64	quail	qOVA	quail_qOVA	AAAGCGGAGGATACCCAAACTATCCCTTTTCGCGTT	KAEDTQTIPFRV	190		1294.17	1158.91	2558.07	1320.92	1239.25	1910.25	1363.69	1086.37	1017.93	1035.04	905.11	1011.12	1267.3	1405.55	1315.24
190	rf 1 qOVA65	quail	qOVA	quail_qOVA	GATACCCAAACTATCCCTTTTCGCGTTACTGAACAG	DTQTIPFRVTEQ	193		452.56	385.7	477.93	530.79	378.08	388.68	444.96	391.16	400.64	414.91	344.61	402.71	483.52	405.45	434.84
191	rf 1 qOVA66	quail	qOVA	quail_qOVA	ACTATCCCTTTTCGCGTTACTGAACAGGAAAGTAAA	TIPFRVTEQESK	196		114.33	73.9	181.38	95.09	85.09	79.85	115.2	70.03	69.74	95.18	68.39	76.78	73.3	93.7	105.65
192	rf 1 qOVA67	quail	qOVA	quail_qOVA	TTTCGCGTTACTGAACAGGAAAGTAAACCTGTGCAA	FRVTEQESKPVQ	199		201.67	126.16	177.06	181.54	156.72	189.82	191.52	160.56	148.39	151.69	134.09	165.14	201.58	194.62	189.86
193	rf 1 qOVA68	quail	qOVA	quail_qOVA	ACTGAACAGGAAAGTAAACCTGTGCAAATGATGCAT	TEQESKPVQMMH	202		789.2	751.58	754.32	871.39	753.46	792.42	869.76	695.21	632.13	725.72	555.13	730.09	945.9	890.18	930.93
194	rf 1 qOVA69	quail	qOVA	quail_qOVA	GAAAGTAAACCTGTGCAAATGATGCATCAAATCGGT	ESKPVQMMHQIG	205		282.65	281.17	346.93	309.48	323.68	325.41	324	223.76	273.03	324.19	237.34	244.81	325.64	313.55	290.91
195	rf 1 qOVA70	quail	qOVA	quail_qOVA	CCTGTGCAAATGATGCATCAAATCGGTTCGTTCAAA	PVQMMHQIGSFK	208		111.16	91.92	100.77	134.86	120.1	99.43	151.2	95.65	172.13	150.2	100.57	102.85	115.59	81.09	105.65
196	rf 1 qOVA71	quail	qOVA	quail_qOVA	ATGATGCATCAAATCGGTTCGTTCAAAGTGGCGAGC	MMHQIGSFKVAS	211		635.17	1677.99	1845.5	1390.08	1154.69	613.15	1418.41	749.87	1549.15	1882.71	757.61	996.64	659.73	464.91	511.4
197	rf 1 qOVA72	quail	qOVA	quail_qOVA	CAAATCGGTTCGTTCAAAGTGGCGAGCATGGCGTCA	QIGSFKVASMAS	214		131.8	104.54	234.65	110.65	96.4	90.39	122.4	128.11	273.03	312.3	91.18	99.95	119.82	84.69	139.33
198	rf 1 qOVA73	quail	qOVA	quail_qOVA	TCGTTCAAAGTGGCGAGCATGGCGTCAGAAAAAATG	SFKVASMASEKM	217		209.61	185.64	210.17	238.59	182.04	204.89	200.16	186.19	148.39	187.38	142.14	208.6	208.63	198.22	209.76
199	rf 1 qOVA74	quail	qOVA	quail_qOVA	GTGGCGAGCATGGCGTCAGAAAAAATGAAAATTCTG	VASMASEKMKIL	220		139.74	297.39	125.24	129.67	120.64	106.96	129.6	223.76	112.77	102.61	88.5	95.61	131.1	126.14	157.71
200	rf 1 qOVA75	quail	qOVA	quail_qOVA	ATGGCGTCAGAAAAAATGAAAATTCTGGAGTTACCG	MASEKMKILELP	223		71.46	95.52	51.82	69.16	72.17	100.94	92.16	63.2	72.71	75.84	53.64	50.7	85.99	102.71	105.65
201	rf 1 qOVA76	quail	qOVA	quail_qOVA	GAAAAAATGAAAATTCTGGAGTTACCGTTCGCCAGC	EKMKILELPFAS	226		827.31	785.83	734.17	803.96	745.92	799.96	915.84	690.08	644	742.08	1487.06	517.15	936.03	947.85	1025.86
202	rf 1 qOVA77	quail	qOVA	quail_qOVA	AAAATTCTGGAGTTACCGTTCGCCAGCGGCACAATG	KILELPFASGTM	229		1051.21	1258.04	619	1040.83	1066.37	635.75	2746.09	1207.64	655.87	1107.91	1677.47	669.25	689.33	670.34	719.63
203	rf 1 qOVA78	quail	qOVA	quail_qOVA	GAGTTACCGTTCGCCAGCGGCACAATGAGTATGTTG	ELPFASGTMSML	232		1073.44	2836.9	853.65	1324.38	1077.68	1557.73	3414.26	3716.88	1305.8	945.82	3277.17	790.94	883.87	684.76	782.41
204	rf 1 qOVA79	quail	qOVA	quail_qOVA	TTCGCCAGCGGCACAATGAGTATGTTGGTACTTTTA	FASGTMSMLVLL	235		41.29	100.93	37.43	46.68	49.55	45.2	41.76	64.91	26.71	35.69	53.64	37.66	43.7	43.25	47.46
205	rf 1 qOVA80	quail	qOVA	quail_qOVA	GGCACAATGAGTATGTTGGTACTTTTACCTGACGAC	GTMSMLVLLPDD	238		242.95	385.7	240.4	214.39	213.81	188.31	262.08	257.93	184	221.58	171.64	160.79	208.63	210.83	238.86
206	rf 1 qOVA81	quail	qOVA	quail_qOVA	AGTATGTTGGTACTTTTACCTGACGACGTAAGTGGT	SMLVLLPDDVSG	241		403.34	445.18	357.01	389.01	363.53	290.76	371.52	312.59	278.97	322.71	217.23	311.45	446.87	311.74	414.94
207	rf 1 qOVA82	quail	qOVA	quail_qOVA	GTACTTTTACCTGACGACGTAAGTGGTCTGGAACAG	VLLPDDVSGLEQ	244		311.24	290.18	283.59	309.48	268.21	262.13	264.96	196.43	222.58	206.71	174.32	240.47	321.41	281.11	318.47
208	rf 1 qOVA83	quail	qOVA	quail_qOVA	CCTGACGACGTAAGTGGTCTGGAACAGCTGGAAAGC	PDDVSGLEQLES	247		130.21	124.36	120.92	117.57	134.64	126.55	138.24	99.07	102.39	120.46	77.77	121.68	129.69	124.34	124.02
209	rf 1 qOVA84	quail	qOVA	quail_qOVA	GTAAGTGGTCTGGAACAGCTGGAAAGCACCATCTCC	VSGLEQLESTIS	250		1395.79	2195.27	1409.31	1789.46	1433.14	2488.75	1537.93	1858.44	1209.35	1310.16	1665.4	1324.02	1635.23	1448.8	1549.5
210	rf 1 qOVA85	quail	qOVA	quail_qOVA	CTGGAACAGCTGGAAAGCACCATCTCCTTCGAGAAA	LEQLESTISFEK	253		160.38	167.62	148.27	174.62	145.41	152.16	190.08	121.28	142.45	142.76	113.98	160.79	159.29	180.2	148.52
211	rf 1 qOVA86	quail	qOVA	quail_qOVA	CTGGAAAGCACCATCTCCTTCGAGAAATTAACGGAA	LESTISFEKLTE	256		117.51	95.52	159.79	117.57	113.64	111.48	148.32	104.2	97.93	96.66	115.32	97.06	109.96	147.76	133.21
212	rf 1 qOVA87	quail	qOVA	quail_qOVA	ACCATCTCCTTCGAGAAATTAACGGAATGGACTAGT	TISFEKLTEWTS	259		293.77	295.59	400.19	375.18	889.72	406.76	381.6	380.91	232.97	266.2	272.2	265.09	310.13	311.74	327.66
213	rf 1 qOVA88	quail	qOVA	quail_qOVA	TTCGAGAAATTAACGGAATGGACTAGTTCTAGTATT	FEKLTEWTSSSI	262		158.79	127.97	143.95	152.15	484.71	146.13	185.76	104.2	138	124.92	138.11	141.96	176.21	167.59	150.05
214	rf 1 qOVA89	quail	qOVA	quail_qOVA	TTAACGGAATGGACTAGTTCTAGTATTATGGAGGAG	LTEWTSSSIMEE	265		530.37	441.58	588.77	612.05	1840.83	610.14	584.64	558.56	457.03	446.14	435.79	373.74	514.53	582.04	557.33
215	rf 1 qOVA90	quail	qOVA	quail_qOVA	TGGACTAGTTCTAGTATTATGGAGGAGAGAAAAGTG	WTSSSIMEERKV	268		344.58	201.86	226.01	231.68	263.9	283.22	243.36	314.29	186.97	173.99	260.14	150.65	266.43	241.47	292.45
216	rf 1 qOVA91	quail	qOVA	quail_qOVA	TCTAGTATTATGGAGGAGAGAAAAGTGAAGGTTTAC	SSIMEERKVKVY	271		106.39	113.55	99.33	121.03	120.1	120.52	141.12	107.61	108.32	80.31	71.07	82.57	167.75	169.39	134.74
217	rf 1 qOVA92	quail	qOVA	quail_qOVA	ATGGAGGAGAGAAAAGTGAAGGTTTACCTCCCGCGC	MEERKVKVYLPR	274		444.62	385.7	441.94	491.02	400.7	370.6	541.44	380.91	370.97	370.3	295	365.05	577.97	457.71	503.74
218	rf 1 qOVA93	quail	qOVA	quail_qOVA	AGAAAAGTGAAGGTTTACCTCCCGCGCATGAAAATG	RKVKVYLPRMKM	277		160.38	129.77	128.12	191.91	126.56	155.17	156.96	138.36	139.48	121.94	113.98	102.85	194.54	149.57	182.2
219	rf 1 qOVA94	quail	qOVA	quail_qOVA	AAGGTTTACCTCCCGCGCATGAAAATGGAGGAAAAG	KVYLPRMKMEEK	280		168.32	145.99	145.39	171.17	185.27	123.53	154.08	169.1	124.64	135.33	119.34	155	139.56	172.99	157.71
220	rf 1 qOVA95	quail	qOVA	quail_qOVA	CTCCCGCGCATGAAAATGGAGGAAAAGTATAACCTG	LPRMKMEEKYNL	283		128.62	81.11	103.65	119.3	114.18	97.92	96.48	88.82	77.16	72.87	68.39	66.64	125.46	126.14	133.21
221	rf 1 qOVA96	quail	qOVA	quail_qOVA	ATGAAAATGGAGGAAAAGTATAACCTGACCAGCCTG	MKMEEKYNLTSL	286		123.86	142.39	112.28	185	141.11	131.07	151.2	121.28	118.71	92.2	103.25	107.2	139.56	149.57	160.77
222	rf 1 qOVA97	quail	qOVA	quail_qOVA	GAGGAAAAGTATAACCTGACCAGCCTGTTAATGGCT	EEKYNLTSLLMA	289		627.23	600.18	511.04	646.63	635.51	643.28	709.92	573.93	538.64	505.63	419.7	521.5	587.84	711.79	687.48
223	rf 1 qOVA98	quail	qOVA	quail_qOVA	TATAACCTGACCAGCCTGTTAATGGCTATGGGAATT	YNLTSLLMAMGI	292		285.83	320.82	303.74	409.76	357.61	323.9	444.96	310.88	277.48	319.73	380.82	289.72	370.75	356.79	300.1
224	rf 1 qOVA99	quail	qOVA	quail_qOVA	ACCAGCCTGTTAATGGCTATGGGAATTACCGATCTG	TSLLMAMGITDL	295		435.09	360.47	452.02	560.18	538.57	489.62	475.2	438.99	381.35	437.22	339.25	478.04	555.41	531.59	545.08
225	rf 1 qOVA100	quail	qOVA	quail_qOVA	TTAATGGCTATGGGAATTACCGATCTGTTCTCAAGC	LMAMGITDLFSS	298		246.13	355.06	240.4	326.77	434.09	314.86	288	714	280.45	251.33	191.75	215.84	296.03	255.88	264.89
226	rf 1 qOVA101	quail	qOVA	quail_qOVA	ATGGGAATTACCGATCTGTTCTCAAGCAGCGCGAAT	MGITDLFSSSAN	301		185.79	264.95	214.49	304.3	445.94	295.28	254.88	616.63	252.26	276.61	154.2	220.19	241.06	225.25	246.51
227	rf 1 qOVA102	quail	qOVA	quail_qOVA	ACCGATCTGTTCTCAAGCAGCGCGAATCTGTCAGGC	TDLFSSSANLSG	304		3185.4	2975.69	3011.53	3250.42	2995.53	2993.43	3263.06	5083.37	2498.82	2538.54	2211.15	2730.61	3672.22	2866.97	3057.66
228	rf 1 qOVA103	quail	qOVA	quail_qOVA	TTCTCAAGCAGCGCGAATCTGTCAGGCATTAGCTCT	FSSSANLSGISS	307		141.33	380.3	345.49	503.12	518.1	595.07	139.68	591.01	155.81	148.71	553.79	133.27	132.51	142.36	142.39
229	rf 1 qOVA104	quail	qOVA	quail_qOVA	AGCGCGAATCTGTCAGGCATTAGCTCTGTCGGCAGC	SANLSGISSVGS	310		123.86	446.98	148.27	708.87	651.67	685.46	159.84	594.43	100.9	215.63	657.04	241.92	163.52	100.91	93.4
230	rf 1 qOVA105	quail	qOVA	quail_qOVA	CTGTCAGGCATTAGCTCTGTCGGCAGCCTGAAAATT	LSGISSVGSLKI	313		446.21	1340.95	372.84	1673.62	1715.35	2006.67	473.76	1878.94	370.97	530.91	1661.38	367.94	455.33	335.17	460.87
231	rf 1 qOVA106	quail	qOVA	quail_qOVA	ATTAGCTCTGTCGGCAGCCTGAAAATTAGTCAGGCG	ISSVGSLKISQA	316		4.76	9.01	1.44	3.46	4.85	4.52	5.76	0	7.42	1.49	5.36	5.79	9.87	5.41	4.59
232	rf 1 qOVA107	quail	qOVA	quail_qOVA	GTCGGCAGCCTGAAAATTAGTCAGGCGGTACATGCG	VGSLKISQAVHA	319		5503.78	5014.15	5391.1	5598.34	5087.33	4840.42	5729.79	4424.04	4266.1	4378.12	3771.97	4234.26	6229.37	5418.59	5631.49
233	rf 1 qOVA108	quail	qOVA	quail_qOVA	CTGAAAATTAGTCAGGCGGTACATGCGGCATATGCC	LKISQAVHAAYA	322		301.71	497.45	318.14	418.41	305.91	280.21	384.48	264.76	259.68	287.02	189.07	228.88	335.5	385.63	364.41
234	rf 1 qOVA109	quail	qOVA	quail_qOVA	AGTCAGGCGGTACATGCGGCATATGCCGAGATTAAT	SQAVHAAYAEIN	325		652.64	886.76	663.63	798.77	677.52	656.84	784.8	613.22	523.8	575.52	520.27	577.99	738.67	672.14	748.72
235	rf 1 qOVA110	quail	qOVA	quail_qOVA	GTACATGCGGCATATGCCGAGATTAATGAGGCGGGC	VHAAYAEINEAG	328		2161.18	4031.87	1931.87	2197.49	1954.47	2023.24	2360.17	1663.71	1700.51	1716.15	1433.43	1700.66	2472.58	2119.14	2322.72
236	rf 1 qOVA111	quail	qOVA	quail_qOVA	GCATATGCCGAGATTAATGAGGCGGGCCGTGATGTG	AYAEINEAGRDV	331		2104.01	4179.66	2277.36	2498.33	2139.2	2176.91	2833.93	2128.32	1742.05	1939.22	1709.65	1799.16	2713.63	1980.39	2308.94
237	rf 1 qOVA112	quail	qOVA	quail_qOVA	GAGATTAATGAGGCGGGCCGTGATGTGGTTGGAAGT	EINEAGRDVVGS	334		693.93	715.53	741.37	817.79	746.46	751.75	966.24	643.96	603.93	608.24	502.84	572.2	838.76	691.97	733.41
238	rf 1 qOVA113	quail	qOVA	quail_qOVA	GAGGCGGGCCGTGATGTGGTTGGAAGTGCCGAAGCT	EAGRDVVGSAEA	337		385.87	369.48	460.65	456.44	399.62	354.03	446.4	357	324.97	414.91	305.73	389.67	424.31	398.24	413.4
239	rf 1 qOVA114	quail	qOVA	quail_qOVA	CGTGATGTGGTTGGAAGTGCCGAAGCTGGCGTGGAT	RDVVGSAEAGVD	340		1057.56	946.24	1083.98	1068.49	965.66	1034.97	1127.53	884.81	845.8	939.87	813.93	901.03	1340.61	922.62	1136.1
240	rf 1 qOVA115	quail	qOVA	quail_qOVA	GTTGGAAGTGCCGAAGCTGGCGTGGATGCAACCGAA	VGSAEAGVDATE	343		1443.43	1443.69	1783.6	1723.76	1580.7	1473.37	1702.09	1381.87	1339.93	1525.8	1067.36	1368.93	1745.18	1275.81	1534.19
241	rf 1 qOVA116	quail	qOVA	quail_qOVA	GCCGAAGCTGGCGTGGATGCAACCGAAGAGTTTCGA	AEAGVDATEEFR	346		817.79	854.32	927.07	893.87	814.86	840.63	905.76	766.95	690	770.33	638.27	772.1	959.99	794.68	840.59
242	rf 1 qOVA117	quail	qOVA	quail_qOVA	GGCGTGGATGCAACCGAAGAGTTTCGAGCTGATCAT	GVDATEEFRADH	349		357.29	326.23	369.96	406.3	362.46	381.15	398.88	338.21	289.35	279.58	270.86	291.17	442.64	344.18	373.6
243	rf 1 qOVA118	quail	qOVA	quail_qOVA	GCAACCGAAGAGTTTCGAGCTGATCATCCGTTTTTA	ATEEFRADHPFL	352		455.74	400.12	367.08	491.02	433.01	476.06	496.8	420.2	372.45	397.06	323.16	386.78	503.26	508.16	479.24
244	rf 1 qOVA119	quail	qOVA	quail_qOVA	GAGTTTCGAGCTGATCATCCGTTTTTATTTTGTGTT	EFRADHPFLFCV	355		281.06	236.11	254.8	319.86	338.22	301.3	378.72	300.63	256.71	245.38	203.82	189.77	284.76	333.37	349.1
245	rf 1 qOVA120	quail	qOVA	quail_qOVA	GCTGATCATCCGTTTTTATTTTGTGTTAAACATATT	ADHPFLFCVKHI	358		19.06	18.02	15.83	22.48	12.93	28.62	21.6	27.33	4.45	7.44	10.73	5.79	19.74	19.82	15.31
246	rf 1 qOVA121	quail	qOVA	quail_qOVA	CCGTTTTTATTTTGTGTTAAACATATTGAAACAAAT	PFLFCVKHIETN	361		0	0	0	0	0	0	0	0	0	0	0	0	0	0	0
247	rf 1 qOVA122	quail	qOVA	quail_qOVA	TTTTGTGTTAAACATATTGAAACAAATGCGATCTTA	FCVKHIETNAIL	364		58.75	52.27	69.1	72.62	72.17	112.99	87.84	87.11	48.97	55.02	72.41	53.6	74.71	93.7	85.74
248	rf 1 qOVA123	quail	qOVA	quail_qOVA	AAACATATTGAAACAAATGCGATCTTACTTTTTGGA	KHIETNAILLFG	367		161.97	124.36	151.15	179.81	162.11	158.18	165.6	145.19	179.55	121.94	128.73	112.99	163.52	191.01	229.67
249	rf 1 qOVA124	quail	qOVA	quail_qOVA	GAAACAAATGCGATCTTACTTTTTGGACGCTGCGTG	ETNAILLFGRCV	370		497.02	538.9	534.07	568.82	601.04	595.07	603.36	550.02	379.87	443.17	402.27	433.13	537.09	499.15	457.81
250	rf 1 qOVA125	quail	qOVA	quail_qOVA	AATGCGATCTTACTTTTTGGACGCTGCGTGTCCCCC	NAILLFGRCVSP	372		352.52	295.59	372.84	390.74	399.62	351.02	423.36	358.71	313.09	358.4	296.34	298.41	353.83	326.16	318.47
251	rf 1 dOVA1	duck	dOVA	duck_dOVA	ATGGGCAGCATTGGCGCAGCATCAACGGAATTCTGC	MGSIGAASTEFC	1		7485.52	7434.71	7333.04	8224.61	7354.72	7223.71	8288.68	6820.53	6104.61	6605.84	5622.41	7145.94	8521.51	6310.58	7448.94
252	rf 1 dOVA2	duck	dOVA	duck_dOVA	ATTGGCGCAGCATCAACGGAATTCTGCTTCGATGTG	IGAASTEFCFDV	4		655.82	706.52	809.02	954.38	1176.78	1048.53	908.64	676.42	596.51	609.72	832.7	601.17	790.83	596.46	702.79
253	rf 1 dOVA3	duck	dOVA	duck_dOVA	GCATCAACGGAATTCTGCTTCGATGTGTTCCGCGAG	ASTEFCFDVFRE	7		1322.75	1344.56	1534.55	1727.22	1964.7	1494.46	1424.17	1245.22	952.64	1433.6	1153.18	1015.47	1305.36	951.45	1005.95
254	rf 1 dOVA4	duck	dOVA	duck_dOVA	GAATTCTGCTTCGATGTGTTCCGCGAGCTGCGGGTG	EFCFDVFRELRV	10		1770.55	1631.13	2239.93	2207.87	1897.92	1884.64	1929.61	1832.82	1415.6	1619.49	1381.13	1412.38	1876.28	1369.51	1601.56
255	rf 1 dOVA5	duck	dOVA	duck_dOVA	TTCGATGTGTTCCGCGAGCTGCGGGTGCAGCATGTT	FDVFRELRVQHV	13		7067.9	6762.43	6978.91	7901.3	6960.48	6850.1	8066.92	6777.83	6113.51	6757.53	5316.69	6905.47	8215.61	5930.36	7053.91
256	rf 1 dOVA6	duck	dOVA	duck_dOVA	TTCCGCGAGCTGCGGGTGCAGCATGTTAATGAGAAC	FRELRVQHVNEN	16		2070.67	1897.88	2179.47	2344.46	2214.06	2053.37	2579.05	1957.51	1897.86	2641.15	1613.11	2099.02	2366.85	1964.17	2385.5
257	rf 1 dOVA7	duck	dOVA	duck_dOVA	CTGCGGGTGCAGCATGTTAATGAGAACATCTTTTAC	LRVQHVNENIFY	19		177.85	198.26	220.25	293.92	224.05	209.4	234.72	220.35	178.06	194.81	139.45	220.19	201.58	180.2	226.61
258	rf 1 dOVA8	duck	dOVA	duck_dOVA	CAGCATGTTAATGAGAACATCTTTTACTCCCCGTTT	QHVNENIFYSPF	22		57.17	46.86	54.7	62.24	85.63	75.33	66.24	40.99	59.35	55.02	37.55	52.15	43.7	32.44	78.09
259	rf 1 dOVA9	duck	dOVA	duck_dOVA	AATGAGAACATCTTTTACTCCCCGTTTTCTATCATA	NENIFYSPFSII	25		112.74	57.68	151.15	117.57	131.95	146.13	151.2	121.28	112.77	118.97	104.59	88.36	117	172.99	174.55
260	rf 1 dOVA10	duck	dOVA	duck_dOVA	ATCTTTTACTCCCCGTTTTCTATCATATCTGCCCTT	IFYSPFSIISAL	28		146.09	75.7	102.21	105.47	98.56	106.96	102.24	83.7	59.35	89.23	65.7	56.5	95.86	109.92	130.15
261	rf 1 dOVA11	duck	dOVA	duck_dOVA	TCCCCGTTTTCTATCATATCTGCCCTTGCGATGGTA	SPFSIISALAMV	31		2756.65	1831.19	1351.73	1661.52	1336.19	1482.41	1632.97	2046.33	1203.41	1330.98	1241.68	1234.21	1669.06	1430.78	1777.64
262	rf 1 dOVA12	duck	dOVA	duck_dOVA	TCTATCATATCTGCCCTTGCGATGGTATATCTGGGC	SIISALAMVYLG	34		1327.51	1191.36	1206.34	1459.23	1219.32	1269.99	1425.61	1074.41	980.83	1075.2	848.79	943.04	1382.9	1274.01	1350.46
263	rf 1 dOVA13	duck	dOVA	duck_dOVA	TCTGCCCTTGCGATGGTATATCTGGGCGCACGGGAT	SALAMVYLGARD	37		176.26	219.89	152.59	172.89	135.18	156.68	145.44	145.19	114.26	171.02	115.32	104.3	166.34	138.75	128.61
264	rf 1 dOVA14	duck	dOVA	duck_dOVA	GCGATGGTATATCTGGGCGCACGGGATAACACGCGC	AMVYLGARDNTR	40		111.16	203.67	139.64	145.23	127.1	119.01	149.76	133.23	281.93	162.1	112.64	124.58	126.87	115.33	128.61
265	rf 1 dOVA15	duck	dOVA	duck_dOVA	TATCTGGGCGCACGGGATAACACGCGCACGCAGATT	YLGARDNTRTQI	43		976.58	629.02	688.1	788.4	631.74	696.01	810.72	654.21	589.09	655.83	541.73	708.37	766.87	564.02	705.85
266	rf 1 dOVA16	duck	dOVA	duck_dOVA	GCACGGGATAACACGCGCACGCAGATTGACAAAGTT	ARDNTRTQIDKV	46		320.76	338.84	394.44	342.33	310.76	349.51	413.28	304.05	210.71	328.66	261.48	325.93	362.29	288.32	364.41
267	rf 1 dOVA17	duck	dOVA	duck_dOVA	AACACGCGCACGCAGATTGACAAAGTTGTCCATTTC	NTRTQIDKVVHF	49		916.24	771.41	869.49	931.9	820.78	721.62	885.6	758.41	639.54	1130.22	622.18	709.81	945.9	756.84	869.68
268	rf 1 dOVA18	duck	dOVA	duck_dOVA	ACGCAGATTGACAAAGTTGTCCATTTCGACAAATTA	TQIDKVVHFDKL	52		235.01	218.08	305.18	255.88	254.74	275.69	275.04	235.72	186.97	206.71	174.32	237.57	272.07	266.7	359.82
269	rf 1 dOVA19	duck	dOVA	duck_dOVA	GACAAAGTTGTCCATTTCGACAAATTACCGGGCTTC	DKVVHFDKLPGF	55		1219.53	1122.87	1403.56	1391.8	1058.83	1098.25	1363.69	994.13	983.8	1049.92	761.63	912.62	1325.1	1167.69	1209.59
270	rf 1 dOVA20	duck	dOVA	duck_dOVA	GTCCATTTCGACAAATTACCGGGCTTCGGTGAATCA	VHFDKLPGFGES	58		349.35	338.84	440.5	511.77	360.3	439.9	476.64	386.04	365.03	339.07	312.43	318.69	465.19	392.83	434.84
271	rf 1 dOVA21	duck	dOVA	duck_dOVA	GACAAATTACCGGGCTTCGGTGAATCAATGGAAGCG	DKLPGFGESMEA	61		708.22	686.7	696.74	800.5	717.38	685.46	767.52	565.39	553.48	712.34	477.36	549.02	819.02	787.47	880.4
272	rf 1 dOVA22	duck	dOVA	duck_dOVA	CCGGGCTTCGGTGAATCAATGGAAGCGCAGTGTGGC	PGFGESMEAQCG	64		254.07	300.99	341.17	306.02	305.91	299.8	367.2	275.01	256.71	251.33	233.32	262.2	345.37	279.31	313.88
273	rf 1 dOVA23	duck	dOVA	duck_dOVA	GGTGAATCAATGGAAGCGCAGTGTGGCACGTCCGTG	GESMEAQCGTSV	67		1321.16	1274.26	1507.2	1583.72	1437.44	1387.5	1522.09	1224.72	1270.19	1295.29	1021.77	1310.98	1536.55	1151.47	1310.65
274	rf 1 dOVA24	duck	dOVA	duck_dOVA	ATGGAAGCGCAGTGTGGCACGTCCGTGTCAGTGCAT	MEAQCGTSVSVH	70		1462.49	1530.2	5733.71	1957.17	1704.04	1461.31	1752.49	1509.98	4723.13	2044.81	1315.43	1610.84	1599.99	1016.32	1137.63
275	rf 1 dOVA25	duck	dOVA	duck_dOVA	CAGTGTGGCACGTCCGTGTCAGTGCATTCCTCACTG	QCGTSVSVHSSL	73		42.87	46.86	132.44	67.43	33.39	37.66	57.6	40.99	124.64	74.36	36.2	60.84	50.75	32.44	27.56
276	rf 1 dOVA26	duck	dOVA	duck_dOVA	ACGTCCGTGTCAGTGCATTCCTCACTGCGGGACATC	TSVSVHSSLRDI	76		1022.63	1144.49	3708.27	2282.21	1424.52	1107.28	1146.25	1018.04	4450.1	3201.8	855.5	1127.01	1072.77	805.49	1039.64
277	rf 1 dOVA27	duck	dOVA	duck_dOVA	TCAGTGCATTCCTCACTGCGGGACATCCTGACGCAG	SVHSSLRDILTQ	79		978.17	922.81	1063.82	1132.46	1074.45	1037.99	1215.37	948.01	850.25	942.84	871.59	1032.85	1217.96	848.74	1028.92
278	rf 1 dOVA28	duck	dOVA	duck_dOVA	TCCTCACTGCGGGACATCCTGACGCAGATTACGAAG	SSLRDILTQITK	82		1341.8	1436.48	1308.55	1509.37	1232.79	1319.7	1510.57	1368.21	1172.25	1154.01	1029.82	1338.51	1428.01	1115.43	1577.06
279	rf 1 dOVA29	duck	dOVA	duck_dOVA	CGGGACATCCTGACGCAGATTACGAAGCCTAGCGAT	RDILTQITKPSD	85		528.78	394.72	515.36	610.32	472.33	444.42	573.12	478.27	445.16	471.42	349.98	420.09	568.1	383.82	440.97
280	rf 1 dOVA30	duck	dOVA	duck_dOVA	CTGACGCAGATTACGAAGCCTAGCGATAATTTTTCG	LTQITKPSDNFS	88		358.87	353.26	310.94	376.91	372.15	366.08	372.96	333.08	313.09	401.53	261.48	320.14	384.84	342.38	488.43
281	rf 1 dOVA31	duck	dOVA	duck_dOVA	ATTACGAAGCCTAGCGATAATTTTTCGCTGAGCTTC	ITKPSDNFSLSF	91		1984.92	1688.81	1685.71	1870.72	1846.22	1714.41	1892.17	1638.09	1326.57	2111.73	1339.56	1461.64	1826.94	1805.6	1907.79
282	rf 1 dOVA32	duck	dOVA	duck_dOVA	CCTAGCGATAATTTTTCGCTGAGCTTCGCTTCTAGA	PSDNFSLSFASR	94		166.73	171.22	135.32	150.42	148.11	146.13	165.6	170.81	135.03	178.46	116.66	114.44	208.63	178.4	165.36
283	rf 1 dOVA33	duck	dOVA	duck_dOVA	AATTTTTCGCTGAGCTTCGCTTCTAGACTGTACGCT	NFSLSFASRLYA	97		903.53	919.2	1007.68	1021.81	951.12	917.46	1059.85	828.44	820.58	849.15	706.66	796.73	1062.9	958.66	1226.43
284	rf 1 dOVA34	duck	dOVA	duck_dOVA	CTGAGCTTCGCTTCTAGACTGTACGCTGAAGAGACG	LSFASRLYAEET	100		120.68	120.76	141.08	141.77	151.34	146.13	159.84	153.73	115.74	142.76	97.89	130.37	159.29	129.74	150.05
285	rf 1 dOVA35	duck	dOVA	duck_dOVA	GCTTCTAGACTGTACGCTGAAGAGACGTATGCCATT	ASRLYAEETYAI	103		346.17	315.41	390.12	349.25	345.76	369.09	407.52	329.67	262.64	269.17	244.04	373.74	408.81	356.79	424.12
286	rf 1 dOVA36	duck	dOVA	duck_dOVA	CTGTACGCTGAAGAGACGTATGCCATTCTGCCAGAG	LYAEETYAILPE	106		82.57	79.3	113.72	114.11	96.94	84.36	123.84	95.65	77.16	96.66	77.77	62.29	115.59	106.32	119.43
287	rf 1 dOVA37	duck	dOVA	duck_dOVA	GAAGAGACGTATGCCATTCTGCCAGAGTATCTGCAA	EETYAILPEYLQ	109		563.72	468.61	508.16	629.34	549.88	555.9	789.12	625.17	449.61	643.93	560.5	511.36	504.67	479.33	540.49
288	rf 1 dOVA38	duck	dOVA	duck_dOVA	TATGCCATTCTGCCAGAGTATCTGCAATGCGTAAAA	YAILPEYLQCVK	112		233.43	196.46	201.54	233.41	205.2	221.46	213.12	285.26	151.35	193.33	182.36	137.62	204.4	185.61	169.96
289	rf 1 dOVA39	duck	dOVA	duck_dOVA	CTGCCAGAGTATCTGCAATGCGTAAAAGAATTATAT	LPEYLQCVKELY	115		3.18	5.41	4.32	3.46	6.46	3.01	12.96	3.42	8.9	2.97	1.34	2.9	1.41	1.8	1.53
290	rf 1 dOVA40	duck	dOVA	duck_dOVA	TATCTGCAATGCGTAAAAGAATTATATAAGGGCGGT	YLQCVKELYKGG	118		217.55	183.84	201.54	228.22	214.35	227.48	237.6	196.43	216.64	163.58	214.54	108.64	193.13	236.06	248.04
291	rf 1 dOVA41	duck	dOVA	duck_dOVA	TGCGTAAAAGAATTATATAAGGGCGGTCTCGAAAGT	CVKELYKGGLES	121		133.39	95.52	145.39	133.13	120.64	129.56	151.2	111.03	106.84	141.28	104.59	97.06	136.74	183.8	200.58
292	rf 1 dOVA42	duck	dOVA	duck_dOVA	GAATTATATAAGGGCGGTCTCGAAAGTATCTCTTTT	ELYKGGLESISF	124		69.87	75.7	76.3	74.34	78.09	72.31	96.48	88.82	74.19	77.33	53.64	39.11	66.25	109.92	111.77
293	rf 1 dOVA43	duck	dOVA	duck_dOVA	AAGGGCGGTCTCGAAAGTATCTCTTTTCAGACCGCC	KGGLESISFQTA	127		1124.26	1057.98	1020.64	1175.69	1084.68	1086.19	1264.33	982.17	1360.7	1043.97	809.91	1041.54	1323.69	1283.02	1483.66
294	rf 1 dOVA44	duck	dOVA	duck_dOVA	CTCGAAAGTATCTCTTTTCAGACCGCCGCAGACCAG	LESISFQTAADQ	130		125.45	90.12	122.36	124.48	129.26	116	145.44	111.03	172.13	135.33	95.2	117.34	163.52	140.56	160.77
295	rf 1 dOVA45	duck	dOVA	duck_dOVA	ATCTCTTTTCAGACCGCCGCAGACCAGGCGCGCGAA	ISFQTAADQARE	133		1889.64	1795.14	1774.96	2107.59	1752.51	1770.15	2128.33	1605.64	3264.5	1594.21	1285.93	1787.57	2024.3	1755.14	1953.72
296	rf 1 dOVA46	duck	dOVA	duck_dOVA	CAGACCGCCGCAGACCAGGCGCGCGAACTTATCAAT	QTAADQARELIN	136		1741.96	1773.52	1707.3	2024.6	1915.16	1928.33	2360.17	1742.29	1580.31	1681.95	1361.02	1589.11	2297.78	1895.7	2270.66
297	rf 1 dOVA47	duck	dOVA	duck_dOVA	GCAGACCAGGCGCGCGAACTTATCAATAGTTGGGTC	ADQARELINSWV	139		527.19	567.74	525.43	587.84	591.89	504.68	658.08	473.15	497.09	466.96	415.68	438.93	576.56	600.06	587.95
298	rf 1 dOVA48	duck	dOVA	duck_dOVA	GCGCGCGAACTTATCAATAGTTGGGTCGAAAGCCAA	ARELINSWVESQ	142		57.17	66.69	97.89	77.8	77.55	66.29	84.96	47.83	56.39	69.9	54.98	56.5	76.12	50.46	68.9
299	rf 1 dOVA49	duck	dOVA	duck_dOVA	CTTATCAATAGTTGGGTCGAAAGCCAAACCAACGGT	LINSWVESQTNG	145		74.63	81.11	66.22	110.65	80.79	85.87	96.48	88.82	63.81	72.87	87.16	69.53	107.14	81.09	104.12
300	rf 1 dOVA50	duck	dOVA	duck_dOVA	AGTTGGGTCGAAAGCCAAACCAACGGTATTATTAAA	SWVESQTNGIIK	148		165.15	106.34	142.51	153.88	129.8	159.69	190.08	133.23	145.42	117.48	116.66	101.4	138.15	212.64	234.26
301	rf 1 dOVA51	duck	dOVA	duck_dOVA	GAAAGCCAAACCAACGGTATTATTAAAAACATCCTC	ESQTNGIIKNIL	151		103.22	118.96	116.6	134.86	123.87	144.62	133.92	78.57	100.9	95.18	79.11	68.08	155.06	187.41	200.58
302	rf 1 dOVA52	duck	dOVA	duck_dOVA	ACCAACGGTATTATTAAAAACATCCTCCAGCCGTCC	TNGIIKNILQPS	154		9.53	5.41	8.64	10.37	12.93	16.57	11.52	11.96	10.39	7.44	2.68	4.35	5.64	25.23	16.84
303	rf 1 dOVA53	duck	dOVA	duck_dOVA	ATTATTAAAAACATCCTCCAGCCGTCCTCTGTTGAC	IIKNILQPSSVD	157		11.12	19.83	17.27	12.1	5.92	25.61	11.52	17.08	13.35	5.95	12.07	10.14	14.1	9.01	16.84
304	rf 1 dOVA54	duck	dOVA	duck_dOVA	AACATCCTCCAGCCGTCCTCTGTTGACTCCCAGACC	NILQPSSVDSQT	160		142.91	165.82	236.09	146.96	136.26	109.98	154.08	112.74	108.32	121.94	92.52	133.27	160.7	109.92	156.18
305	rf 1 dOVA55	duck	dOVA	duck_dOVA	CAGCCGTCCTCTGTTGACTCCCAGACCACCATGGTC	QPSSVDSQTTMV	163		392.22	475.82	378.6	475.46	372.69	351.02	447.84	317.71	311.61	364.35	284.27	404.16	475.06	376.62	418
306	rf 1 dOVA56	duck	dOVA	duck_dOVA	TCTGTTGACTCCCAGACCACCATGGTCTTAGTTAAC	SVDSQTTMVLVN	166		1683.21	1665.37	1762	2083.38	1880.15	1777.68	1954.09	1602.22	1463.09	1725.07	1382.47	1620.98	1843.86	1432.58	1854.2
307	rf 1 dOVA57	duck	dOVA	duck_dOVA	TCCCAGACCACCATGGTCTTAGTTAACGCAATCTAC	SQTTMVLVNAIY	169		676.46	601.99	715.45	798.77	744.3	641.77	774.72	659.34	648.45	698.95	577.93	657.66	631.54	544.2	678.29
308	rf 1 dOVA58	duck	dOVA	duck_dOVA	ACCATGGTCTTAGTTAACGCAATCTACTTCAAAGGC	TMVLVNAIYFKG	172		149.27	93.72	151.15	165.98	158.34	140.11	174.24	143.48	100.9	130.87	115.32	97.06	138.15	111.72	136.27
309	rf 1 dOVA59	duck	dOVA	duck_dOVA	TTAGTTAACGCAATCTACTTCAAAGGCATGTGGGAA	LVNAIYFKGMWE	175		136.56	122.56	139.64	159.06	134.64	137.09	175.68	126.4	124.64	124.92	84.48	117.34	148.02	117.13	131.68
310	rf 1 dOVA60	duck	dOVA	duck_dOVA	GCAATCTACTTCAAAGGCATGTGGGAAAAGGCGTTT	AIYFKGMWEKAF	178		276.3	227.1	274.95	321.58	261.75	256.11	324	245.97	210.71	217.12	203.82	218.74	281.94	225.25	309.29
311	rf 1 dOVA61	duck	dOVA	duck_dOVA	TTCAAAGGCATGTGGGAAAAGGCGTTTAAGGATGAG	FKGMWEKAFKDE	181		446.21	373.09	580.14	535.97	398	390.19	453.6	353.58	360.58	342.04	309.75	392.57	446.87	333.37	451.68
312	rf 1 dOVA62	duck	dOVA	duck_dOVA	ATGTGGGAAAAGGCGTTTAAGGATGAGGATACACAG	MWEKAFKDEDTQ	184		309.65	277.56	280.71	333.69	361.38	292.26	355.68	285.26	455.55	273.63	214.54	281.03	359.47	264.89	353.69
313	rf 1 dOVA63	duck	dOVA	duck_dOVA	AAGGCGTTTAAGGATGAGGATACACAGGCGATGCCG	KAFKDEDTQAMP	187		290.59	310	378.6	337.15	295.14	313.35	345.6	295.51	273.03	276.61	253.43	269.44	353.83	302.73	373.6
314	rf 1 dOVA64	duck	dOVA	duck_dOVA	AAGGATGAGGATACACAGGCGATGCCGTTCCGCATG	KDEDTQAMPFRM	190		1695.91	1641.94	1815.27	2041.89	1837.6	1687.29	2090.89	1767.91	1890.44	1647.74	1531.31	1715.14	2073.64	1618.19	1916.97
315	rf 1 dOVA65	duck	dOVA	duck_dOVA	GATACACAGGCGATGCCGTTCCGCATGACGGAACAG	DTQAMPFRMTEQ	193		3128.23	3103.65	3826.31	4076.86	3569.64	3162.16	3742.58	2956.76	2706.56	3194.36	2795.79	3602.67	3648.25	2699.39	3348.58
316	rf 1 dOVA66	duck	dOVA	duck_dOVA	GCGATGCCGTTCCGCATGACGGAACAGGAGTCGAAG	AMPFRMTEQESK	196		8989.3	8636.88	9400.23	10927	9555.85	9334.33	10219.7	9375.89	8081.11	8638.75	8120.52	10124.3	9571.73	6806.13	8510.01
317	rf 1 dOVA67	duck	dOVA	duck_dOVA	TTCCGCATGACGGAACAGGAGTCGAAGCCTGTTCAA	FRMTEQESKPVQ	199		1587.93	1382.41	1563.35	1760.07	1837.6	1459.81	1778.41	1463.86	1428.96	1518.36	1361.02	1651.4	1739.54	1371.32	1583.19
318	rf 1 dOVA68	duck	dOVA	duck_dOVA	ACGGAACAGGAGTCGAAGCCTGTTCAAATGATGTAC	TEQESKPVQMMY	202		2412.07	2166.43	2526.4	2615.9	2281.38	2417.95	2772.01	2340.13	1975.02	2296.13	1910.79	2462.62	2770.02	2248.89	2710.1
319	rf 1 dOVA69	duck	dOVA	duck_dOVA	GAGTCGAAGCCTGTTCAAATGATGTACCAGGTTGGC	ESKPVQMMYQVG	205		1251.29	1272.46	1322.94	1469.61	1237.63	1256.43	1604.17	1255.47	1111.41	1678.97	994.95	1121.22	1437.87	1165.89	1482.13
320	rf 1 dOVA70	duck	dOVA	duck_dOVA	CCTGTTCAAATGATGTACCAGGTTGGCTCTTTTAAG	PVQMMYQVGSFK	208		50.81	59.48	86.37	79.53	69.48	75.33	86.4	64.91	65.29	110.05	65.7	57.94	69.07	59.47	85.74
321	rf 1 dOVA71	duck	dOVA	duck_dOVA	ATGATGTACCAGGTTGGCTCTTTTAAGGTTGCTATG	MMYQVGSFKVAM	211		184.2	236.11	421.79	262.8	278.44	180.78	243.36	174.23	556.45	639.47	213.2	162.24	152.25	160.38	145.46
322	rf 1 dOVA72	duck	dOVA	duck_dOVA	CAGGTTGGCTCTTTTAAGGTTGCTATGGTAACTAGC	QVGSFKVAMVTS	214		28.58	23.43	76.3	19.02	23.16	21.09	18.72	23.91	83.1	52.05	21.45	8.69	14.1	32.44	32.15
323	rf 1 dOVA73	duck	dOVA	duck_dOVA	TCTTTTAAGGTTGCTATGGTAACTAGCGAGAAAATG	SFKVAMVTSEKM	217		141.33	135.18	128.12	171.17	150.26	123.53	154.08	119.57	99.42	121.94	88.5	102.85	180.44	162.18	177.61
324	rf 1 dOVA74	duck	dOVA	duck_dOVA	GTTGCTATGGTAACTAGCGAGAAAATGAAAATTCTG	VAMVTSEKMKIL	220		26.99	27.04	43.19	41.49	26.39	24.1	27.36	18.79	23.74	14.87	14.75	15.93	18.33	28.83	27.56
325	rf 1 dOVA75	duck	dOVA	duck_dOVA	GTAACTAGCGAGAAAATGAAAATTCTGGAGTTACCT	VTSEKMKILELP	223		168.32	153.2	128.12	176.35	138.41	167.22	158.4	181.06	130.58	127.89	93.86	114.44	157.88	174.79	217.42
326	rf 1 dOVA76	duck	dOVA	duck_dOVA	GAGAAAATGAAAATTCTGGAGTTACCTTTCGCGAGC	EKMKILELPFAS	226		242.95	255.93	210.17	250.7	242.36	230.5	302.4	237.43	241.87	211.17	386.18	199.91	298.85	336.97	361.35
327	rf 1 dOVA77	duck	dOVA	duck_dOVA	AAAATTCTGGAGTTACCTTTCGCGAGCGGCATGATG	KILELPFASGMM	229		212.78	573.15	236.09	532.52	669.44	890.35	260.64	813.07	179.55	178.46	614.13	136.17	238.24	183.8	222.01
328	rf 1 dOVA78	duck	dOVA	duck_dOVA	GAGTTACCTTTCGCGAGCGGCATGATGAGCATGTTT	ELPFASGMMSMF	232		452.56	659.66	536.95	574.01	539.11	842.14	564.48	1002.67	415.48	507.11	1193.41	480.93	483.52	387.43	505.27
329	rf 1 dOVA79	duck	dOVA	duck_dOVA	TTCGCGAGCGGCATGATGAGCATGTTTGTGCTGCTT	FASGMMSMFVLL	235		107.98	131.57	172.75	145.23	121.18	179.27	131.04	163.98	99.42	93.69	124.7	98.5	145.2	106.32	99.52
330	rf 1 dOVA80	duck	dOVA	duck_dOVA	GGCATGATGAGCATGTTTGTGCTGCTTCCGGATGAA	GMMSMFVLLPDE	238		1360.86	2910.8	1439.54	1493.81	1707.27	1437.21	1635.85	2237.64	1231.61	1347.34	1422.7	1187.85	1416.73	1124.44	1324.43
331	rf 1 dOVA81	duck	dOVA	duck_dOVA	AGCATGTTTGTGCTGCTTCCGGATGAAGTGTCTGGT	SMFVLLPDEVSG	241		46.05	39.65	57.58	34.58	80.79	24.1	34.56	58.08	44.52	47.59	21.45	42.01	56.39	34.24	49
332	rf 1 dOVA82	duck	dOVA	duck_dOVA	GTGCTGCTTCCGGATGAAGTGTCTGGTCTGGAACAG	VLLPDEVSGLEQ	244		333.47	1057.98	318.14	1320.92	644.13	1438.72	433.44	1369.91	290.84	359.89	830.02	336.08	355.24	295.53	404.22
333	rf 1 dOVA83	duck	dOVA	duck_dOVA	CCGGATGAAGTGTCTGGTCTGGAACAGCTCGAAAGC	PDEVSGLEQLES	247		150.85	194.65	169.87	159.06	155.65	230.5	201.6	230.6	152.84	148.71	147.5	150.65	190.31	162.18	180.67
334	rf 1 dOVA84	duck	dOVA	duck_dOVA	GTGTCTGGTCTGGAACAGCTCGAAAGCACCATCAGC	VSGLEQLESTIS	250		746.33	766	726.97	876.58	683.45	876.79	780.48	748.16	608.38	704.9	588.66	795.28	764.05	567.63	774.75
335	rf 1 dOVA85	duck	dOVA	duck_dOVA	CTGGAACAGCTCGAAAGCACCATCAGCTTCGAAAAA	LEQLESTISFEK	253		98.45	88.32	90.69	89.91	106.64	108.47	116.64	70.03	56.39	101.13	72.41	102.85	71.89	129.74	127.08
336	rf 1 dOVA86	duck	dOVA	duck_dOVA	CTCGAAAGCACCATCAGCTTCGAAAAATTGACCGAG	LESTISFEKLTE	256		109.57	86.51	126.68	95.09	115.79	125.04	141.12	81.99	81.61	80.31	83.14	89.81	128.28	126.14	153.11
337	rf 1 dOVA87	duck	dOVA	duck_dOVA	ACCATCAGCTTCGAAAAATTGACCGAGTGGACGAGT	TISFEKLTEWTS	259		638.35	625.42	875.24	724.43	1360.97	679.44	669.6	602.97	460	535.37	525.63	493.97	659.73	621.69	655.32
338	rf 1 dOVA88	duck	dOVA	duck_dOVA	TTCGAAAAATTGACCGAGTGGACGAGTTCTACCATG	FEKLTEWTSSTM	262		369.99	378.49	341.17	482.38	976.97	346.5	370.08	396.28	296.77	307.84	303.04	305.65	468.01	382.02	457.81
339	rf 1 dOVA89	duck	dOVA	duck_dOVA	TTGACCGAGTGGACGAGTTCTACCATGATGGAAGAG	LTEWTSSTMMEE	265		1254.47	1045.37	1301.35	1255.22	2702.01	1224.79	1706.41	1070.99	957.09	1049.92	925.22	1302.29	1158.76	1018.13	1096.29
340	rf 1 dOVA90	duck	dOVA	duck_dOVA	TGGACGAGTTCTACCATGATGGAAGAGCGCCGTATG	WTSSTMMEERRM	268		514.49	630.82	688.1	650.08	587.04	632.73	691.2	514.14	598	530.91	474.68	605.51	656.91	538.8	586.42
341	rf 1 dOVA91	duck	dOVA	duck_dOVA	TCTACCATGATGGAAGAGCGCCGTATGAAAGTATAT	STMMEERRMKVY	271		69.87	32.44	48.94	55.33	53.32	60.26	50.4	47.83	43.03	53.54	33.52	39.11	59.21	54.06	59.71
342	rf 1 dOVA92	duck	dOVA	duck_dOVA	ATGGAAGAGCGCCGTATGAAAGTATATCTCCCGCGT	MEERRMKVYLPR	274		749.5	724.55	688.1	791.86	706.6	680.94	822.24	708.87	623.22	730.18	529.66	563.51	986.78	783.87	788.53
343	rf 1 dOVA93	duck	dOVA	duck_dOVA	CGCCGTATGAAAGTATATCTCCCGCGTATGAAAATG	RRMKVYLPRMKM	277		17.47	10.81	23.03	31.12	25.31	25.61	27.36	23.91	17.81	16.36	16.09	10.14	33.83	28.83	19.9
344	rf 1 dOVA94	duck	dOVA	duck_dOVA	AAAGTATATCTCCCGCGTATGAAAATGGAAGAGAAG	KVYLPRMKMEEK	280		87.34	84.71	84.93	91.63	116.33	96.42	89.28	85.41	75.68	78.82	57.66	53.6	78.94	90.1	116.37
345	rf 1 dOVA95	duck	dOVA	duck_dOVA	CTCCCGCGTATGAAAATGGAAGAGAAGTATAACCTG	LPRMKMEEKYNL	283		34.93	25.23	73.42	36.31	47.93	54.23	51.84	35.87	43.03	28.26	28.16	44.91	53.57	45.05	50.53
346	rf 1 dOVA96	duck	dOVA	duck_dOVA	ATGAAAATGGAAGAGAAGTATAACCTGACCAGCGTC	MKMEEKYNLTSV	286		95.28	77.5	272.07	114.11	87.79	78.34	89.28	66.62	326.45	111.53	36.2	36.21	76.12	84.69	107.18
347	rf 1 dOVA97	duck	dOVA	duck_dOVA	GAAGAGAAGTATAACCTGACCAGCGTCTTTATGGCC	EEKYNLTSVFMA	289		193.73	164.01	158.35	202.29	196.58	164.21	171.36	172.52	151.35	172.51	144.82	134.72	177.62	187.41	202.11
348	rf 1 dOVA98	duck	dOVA	duck_dOVA	TATAACCTGACCAGCGTCTTTATGGCCTTAGGTATG	YNLTSVFMALGM	292		228.66	273.96	254.8	299.11	293.52	278.7	298.08	220.35	186.97	257.27	210.52	243.36	259.38	236.06	251.11
349	rf 1 dOVA99	duck	dOVA	duck_dOVA	ACCAGCGTCTTTATGGCCTTAGGTATGACCGATCTG	TSVFMALGMTDL	295		223.9	210.88	207.29	243.78	191.73	201.87	207.36	191.31	191.42	218.61	108.61	241.92	197.36	189.21	226.61
350	rf 1 dOVA100	duck	dOVA	duck_dOVA	TTTATGGCCTTAGGTATGACCGATCTGTTTAGTAGT	FMALGMTDLFSS	298		254.07	246.92	274.95	271.45	289.75	256.11	282.24	372.37	234.45	298.91	215.89	188.32	284.76	243.27	300.1
351	rf 1 dOVA101	duck	dOVA	duck_dOVA	TTAGGTATGACCGATCTGTTTAGTAGTTCAGCAAAT	LGMTDLFSSSAN	301		165.15	136.98	146.83	143.5	165.34	170.24	190.08	343.33	118.71	135.33	104.59	128.93	129.69	136.95	197.52
352	rf 1 dOVA102	duck	dOVA	duck_dOVA	ACCGATCTGTTTAGTAGTTCAGCAAATATGTCTGGC	TDLFSSSANMSG	304		365.22	387.51	371.4	344.06	373.77	423.33	401.76	611.51	615.8	282.56	250.75	279.58	372.16	351.39	447.09
353	rf 1 dOVA103	duck	dOVA	duck_dOVA	TTTAGTAGTTCAGCAAATATGTCTGGCATCTCGTCA	FSSSANMSGISS	307		593.89	1550.02	1452.5	1951.98	1932.93	2279.35	681.12	2075.37	1673.8	773.31	1811.56	478.04	611.8	592.86	673.7
354	rf 1 dOVA104	duck	dOVA	duck_dOVA	TCAGCAAATATGTCTGGCATCTCGTCAACCGTCAGT	SANMSGISSTVS	310		828.9	2339.46	852.21	2638.38	2257.69	3094.37	959.04	3030.21	736	811.97	2507.49	734.44	961.4	731.61	918.68
355	rf 1 dOVA105	duck	dOVA	duck_dOVA	ATGTCTGGCATCTCGTCAACCGTCAGTCTGAAAATG	MSGISSTVSLKM	313		23.82	79.3	27.35	74.34	61.4	84.36	31.68	81.99	14.84	20.82	57.66	21.73	19.74	9.01	19.9
356	rf 1 dOVA106	duck	dOVA	duck_dOVA	ATCTCGTCAACCGTCAGTCTGAAAATGTCTGAAGCC	ISSTVSLKMSEA	316		400.16	331.63	378.6	496.21	365.15	381.15	456.48	331.38	304.19	379.22	230.64	367.94	487.75	382.02	442.5
357	rf 1 dOVA107	duck	dOVA	duck_dOVA	ACCGTCAGTCTGAAAATGTCTGAAGCCGTTCATGCT	TVSLKMSEAVHA	319		674.87	603.79	623.32	686.39	614.51	608.63	707.04	539.77	537.16	527.93	505.52	588.13	744.31	596.46	636.95
358	rf 1 dOVA108	duck	dOVA	duck_dOVA	CTGAAAATGTCTGAAGCCGTTCATGCTGCGTGTGTC	LKMSEAVHAACV	322		482.73	857.92	502.4	527.33	493.87	495.64	514.08	450.94	460	416.4	307.07	401.26	577.97	396.44	520.58
359	rf 1 dOVA109	duck	dOVA	duck_dOVA	TCTGAAGCCGTTCATGCTGCGTGTGTCGAAATTTTC	SEAVHAACVEIF	325		269.95	227.1	254.8	283.55	293.52	275.69	289.44	259.63	216.64	227.53	206.5	221.64	298.85	218.04	212.83
360	rf 1 dOVA110	duck	dOVA	duck_dOVA	GTTCATGCTGCGTGTGTCGAAATTTTCGAGGCAGGT	VHAACVEIFEAG	328		493.85	450.59	548.47	591.3	488.48	519.75	591.84	464.61	465.93	516.04	429.09	463.55	530.04	466.72	519.05
361	rf 1 dOVA111	duck	dOVA	duck_dOVA	GCGTGTGTCGAAATTTTCGAGGCAGGTCGTGACGTT	ACVEIFEAGRDV	331		611.35	585.77	695.3	708.87	623.13	619.18	757.44	568.8	537.16	581.47	433.11	460.65	659.73	508.16	520.58
362	rf 1 dOVA112	duck	dOVA	duck_dOVA	GAAATTTTCGAGGCAGGTCGTGACGTTGTGGGCAGT	EIFEAGRDVVGS	334		887.66	847.11	1022.08	949.19	884.87	926.5	1169.29	936.05	808.7	791.15	718.73	832.94	1162.99	920.82	949.3
363	rf 1 dOVA113	duck	dOVA	duck_dOVA	GAGGCAGGTCGTGACGTTGTGGGCAGTGCTGAAGCG	EAGRDVVGSAEA	337		1394.21	1467.12	1512.96	1639.04	1443.37	1367.91	1758.25	1405.79	1362.19	1488.62	1216.2	1567.38	1798.75	1270.41	1566.34
364	rf 1 dOVA114	duck	dOVA	duck_dOVA	CGTGACGTTGTGGGCAGTGCTGAAGCGGGCATGGAT	RDVVGSAEAGMD	340		857.48	841.7	878.12	935.36	870.87	759.28	875.52	807.94	736	825.36	620.84	867.71	1034.7	801.89	811.5
365	rf 1 dOVA115	duck	dOVA	duck_dOVA	GTGGGCAGTGCTGAAGCGGGCATGGATGTGACTTCA	VGSAEAGMDVTS	343		1210.01	1198.57	1354.61	1431.57	1129.38	1122.35	1296.01	1103.45	1946.83	1054.38	938.63	1145.84	1401.22	1009.12	1142.22
366	rf 1 dOVA116	duck	dOVA	duck_dOVA	GCTGAAGCGGGCATGGATGTGACTTCAGTGAGTGAA	AEAGMDVTSVSE	346		266.77	308.2	574.38	323.31	308.6	319.38	336.96	300.63	458.51	284.04	222.59	333.18	391.89	252.28	396.56
367	rf 1 dOVA117	duck	dOVA	duck_dOVA	GGCATGGATGTGACTTCAGTGAGTGAAGAATTCCGC	GMDVTSVSEEFR	349		177.85	155	236.09	167.71	169.11	146.13	197.28	148.61	238.9	157.64	142.14	121.68	173.39	180.2	171.49
368	rf 1 dOVA118	duck	dOVA	duck_dOVA	GTGACTTCAGTGAGTGAAGAATTCCGCGCGGATCAC	VTSVSEEFRADH	352		1089.32	1027.34	3159.8	1232.74	1078.22	1021.41	1251.37	1023.17	2976.63	1081.15	851.47	1073.41	1308.18	964.07	1152.94
369	rf 1 dOVA119	duck	dOVA	duck_dOVA	GTGAGTGAAGAATTCCGCGCGGATCACCCGTTTCTC	VSEEFRADHPFL	355		714.57	679.49	640.6	765.92	666.21	842.14	767.52	671.29	635.09	612.7	531	591.03	816.2	742.42	904.9
370	rf 1 dOVA120	duck	dOVA	duck_dOVA	GAATTCCGCGCGGATCACCCGTTTCTCTTTTTTATT	EFRADHPFLFFI	358		98.45	86.51	90.69	119.3	116.87	129.56	132.48	111.03	75.68	104.1	87.16	89.81	100.09	126.14	110.24
371	rf 1 dOVA121	duck	dOVA	duck_dOVA	GCGGATCACCCGTTTCTCTTTTTTATTAAACACAAC	ADHPFLFFIKHN	361		130.21	90.12	90.69	121.03	112.56	79.85	106.56	100.78	87.55	99.64	89.84	68.08	77.53	140.56	111.77
372	rf 1 dOVA122	duck	dOVA	duck_dOVA	CCGTTTCTCTTTTTTATTAAACACAACCCTACCAAC	PFLFFIKHNPTN	364		42.87	45.06	48.94	43.22	36.08	40.68	59.04	44.41	38.58	35.69	21.45	10.14	29.6	57.66	38.28
373	rf 1 dOVA123	duck	dOVA	duck_dOVA	TTTTTTATTAAACACAACCCTACCAACAGTATTCTG	FFIKHNPTNSIL	367		42.87	37.85	30.23	32.85	42.55	33.14	57.6	40.99	32.64	50.56	32.18	49.25	40.88	52.26	65.84
374	rf 1 dOVA124	duck	dOVA	duck_dOVA	AAACACAACCCTACCAACAGTATTCTGTTCTTCGGT	KHNPTNSILFFG	370		1375.15	1256.24	1389.16	1454.05	2767.71	1517.06	1429.93	1475.82	1428.96	1264.06	961.43	1005.33	1505.54	1430.78	1466.82
375	rf 1 dOVA125	duck	dOVA	duck_dOVA	CCTACCAACAGTATTCTGTTCTTCGGTCGTTGGATG	PTNSILFFGRWM	373		93.69	72.09	123.8	107.19	211.12	108.47	126.72	97.36	114.26	84.77	69.73	82.57	104.32	91.9	116.37
376	rf 1 dOVA126	duck	dOVA	duck_dOVA	AACAGTATTCTGTTCTTCGGTCGTTGGATGAGCCCG	NSILFFGRWMSP	374		82.57	88.32	93.57	110.65	330.68	87.38	108	111.03	94.97	99.64	91.18	66.64	100.09	70.28	114.83
377	rf 1 btOVA1	blue_tit	btOVA	blue_tit_btOVA	ATGGGGAGCATTTCAGCAGCCAATGCTGAATTTTGT	MGSISAANAEFC	1		2710.6	2813.47	2242.81	2845.85	2574.37	4177.55	3870.74	3684.42	2541.86	3262.77	2276.86	2800.14	2641.74	3005.72	3366.95
378	rf 1 btOVA2	blue_tit	btOVA	blue_tit_btOVA	ATTTCAGCAGCCAATGCTGAATTTTGTTTCGACGTA	ISAANAEFCFDV	4		12230.3	6169.46	6037.45	6824.16	7095.66	7767.56	8007.88	6864.95	5571.9	6358.98	5271.1	6253.6	6890.51	7036.78	7638.8
379	rf 1 btOVA3	blue_tit	btOVA	blue_tit_btOVA	GCCAATGCTGAATTTTGTTTCGACGTATTTAAAGAA	ANAEFCFDVFKE	7		36.52	14.42	40.31	43.22	46.32	28.62	66.24	46.12	32.64	43.13	29.5	34.77	35.24	59.47	67.37
380	rf 1 btOVA4	blue_tit	btOVA	blue_tit_btOVA	GAATTTTGTTTCGACGTATTTAAAGAACTAAAGTTT	EFCFDVFKELKF	10		28.58	28.84	30.23	24.21	31.24	51.22	21.6	29.04	28.19	29.74	25.48	17.38	29.6	36.04	33.68
381	rf 1 btOVA5	blue_tit	btOVA	blue_tit_btOVA	TTCGACGTATTTAAAGAACTAAAGTTTCACCACCCT	FDVFKELKFHHP	13		244.54	219.89	213.05	293.92	276.29	222.96	276.48	244.26	305.68	336.09	177	230.33	238.24	351.39	466.99
382	rf 1 btOVA6	blue_tit	btOVA	blue_tit_btOVA	TTTAAAGAACTAAAGTTTCACCACCCTAACGACAAT	FKELKFHHPNDN	16		144.5	165.82	148.27	164.25	172.88	201.87	181.44	187.89	357.61	263.22	171.64	179.63	152.25	218.04	249.57
383	rf 1 btOVA7	blue_tit	btOVA	blue_tit_btOVA	CTAAAGTTTCACCACCCTAACGACAATATTTTCTAC	LKFHHPNDNIFY	19		157.21	135.18	132.44	191.91	194.42	328.42	201.6	175.94	179.55	160.61	135.43	175.28	164.93	205.43	235.79
384	rf 1 btOVA8	blue_tit	btOVA	blue_tit_btOVA	CACCACCCTAACGACAATATTTTCTACTGCCCGCTG	HHPNDNIFYCPL	22		538.31	787.63	567.18	707.14	796.55	1343.81	767.52	577.35	617.29	614.19	417.02	657.66	699.2	722.6	869.68
385	rf 1 btOVA9	blue_tit	btOVA	blue_tit_btOVA	AACGACAATATTTTCTACTGCCCGCTGTCTATGATC	NDNIFYCPLSMI	25		2153.24	1926.72	2065.75	2330.62	2474.73	2523.4	2786.41	2138.57	1923.09	2247.06	1656.02	2070.05	2266.76	2866.97	3054.6
386	rf 1 btOVA10	blue_tit	btOVA	blue_tit_btOVA	ATTTTCTACTGCCCGCTGTCTATGATCGCGGCACTT	IFYCPLSMIAAL	28		2866.22	2665.68	2776.88	3058.51	2915.28	3094.37	3421.46	2630.51	2541.86	2782.43	2170.93	3039.16	3246.49	3130.06	3550.69
387	rf 1 btOVA11	blue_tit	btOVA	blue_tit_btOVA	TGCCCGCTGTCTATGATCGCGGCACTTGCCATGGTC	CPLSMIAALAMV	31		1148.08	1083.21	1108.45	1339.94	1193.47	1101.26	1372.33	1122.24	1043.16	1134.68	980.2	1421.08	1371.62	1010.92	1206.53
388	rf 1 btOVA12	blue_tit	btOVA	blue_tit_btOVA	TCTATGATCGCGGCACTTGCCATGGTCTATTTGGGC	SMIAALAMVYLG	34		2156.41	2054.68	2111.81	2309.88	2144.59	2146.78	2577.61	1885.77	1739.09	1979.37	1689.54	2168.55	2479.63	2355.21	2371.72
389	rf 1 btOVA13	blue_tit	btOVA	blue_tit_btOVA	GCGGCACTTGCCATGGTCTATTTGGGCGCGAGGAAC	AALAMVYLGARN	37		1100.44	2402.54	1194.82	1236.2	1244.1	1114.82	1216.81	2955.05	1276.12	1189.71	2925.85	1496.4	1315.23	1241.57	1325.96
390	rf 1 btOVA14	blue_tit	btOVA	blue_tit_btOVA	GCCATGGTCTATTTGGGCGCGAGGAACAACACAGAA	AMVYLGARNNTE	40		220.72	419.95	201.54	236.87	210.58	227.48	236.16	314.29	160.26	179.94	311.09	207.15	236.83	279.31	254.17
391	rf 1 btOVA15	blue_tit	btOVA	blue_tit_btOVA	TATTTGGGCGCGAGGAACAACACAGAAGATCAGATG	YLGARNNTEDQM	43		739.98	729.95	680.9	854.1	749.15	792.42	858.24	647.38	590.58	728.69	618.16	808.32	755.59	857.75	944.71
392	rf 1 btOVA16	blue_tit	btOVA	blue_tit_btOVA	GCGAGGAACAACACAGAAGATCAGATGGAGAAAGTG	ARNNTEDQMEKV	46		1054.39	1039.96	927.07	1099.61	1034.05	1203.7	1352.17	978.75	919.99	1030.58	776.38	1069.07	1325.1	1383.93	1404.04
393	rf 1 btOVA17	blue_tit	btOVA	blue_tit_btOVA	AACACAGAAGATCAGATGGAGAAAGTGAGTTATATC	NTEDQMEKVSYI	49		641.53	511.87	663.63	701.95	675.91	696.01	744.48	630.3	520.84	563.62	461.27	554.81	666.78	850.54	897.24
394	rf 1 btOVA18	blue_tit	btOVA	blue_tit_btOVA	GATCAGATGGAGAAAGTGAGTTATATCAATGGATAC	DQMEKVSYINGY	52		212.78	173.03	165.55	197.1	234.82	203.38	214.56	179.35	152.84	209.69	142.14	159.35	197.36	257.69	283.26
395	rf 1 btOVA19	blue_tit	btOVA	blue_tit_btOVA	GAGAAAGTGAGTTATATCAATGGATACAAACTGAGC	EKVSYINGYKLS	55		373.16	387.51	449.14	459.9	515.41	583.02	472.32	380.91	385.8	407.47	312.43	383.88	432.77	657.73	604.8
396	rf 1 btOVA20	blue_tit	btOVA	blue_tit_btOVA	AGTTATATCAATGGATACAAACTGAGCCTGATCCCG	SYINGYKLSLIP	58		438.27	650.65	398.75	560.18	496.56	546.86	541.44	423.61	439.22	394.09	327.18	431.68	491.98	607.27	689.01
397	rf 1 btOVA21	blue_tit	btOVA	blue_tit_btOVA	AATGGATACAAACTGAGCCTGATCCCGTTCACAGAG	NGYKLSLIPFTE	61		852.72	766	757.2	950.92	865.48	1037.99	1010.89	710.58	753.8	749.51	698.61	869.16	1071.36	955.06	1038.11
398	rf 1 btOVA22	blue_tit	btOVA	blue_tit_btOVA	AAACTGAGCCTGATCCCGTTCACAGAGTGTGGAAAG	KLSLIPFTECGK	64		1256.06	1130.08	1219.29	1395.26	1264.56	1574.3	1471.69	1207.64	1141.09	1235.81	1024.45	1438.46	1368.8	1360.5	1495.91
399	rf 1 btOVA23	blue_tit	btOVA	blue_tit_btOVA	CTGATCCCGTTCACAGAGTGTGGAAAGTCAGTGAAC	LIPFTECGKSVN	67		1302.11	1200.37	1331.58	1435.03	1322.73	1709.89	1630.09	1108.57	1147.03	1255.14	1007.02	1641.26	1446.33	1344.29	1443.85
400	rf 1 btOVA24	blue_tit	btOVA	blue_tit_btOVA	TTCACAGAGTGTGGAAAGTCAGTGAACATTCACCTG	FTECGKSVNIHL	70		776.5	638.03	758.64	838.54	831.01	766.81	920.16	669.58	633.61	751	640.95	905.37	910.65	810.9	990.64
401	rf 1 btOVA25	blue_tit	btOVA	blue_tit_btOVA	TGTGGAAAGTCAGTGAACATTCACCTGTTGTTCAAG	CGKSVNIHLLFK	73		1127.43	1083.21	999.04	1277.69	1153.08	1078.66	1264.33	1002.67	798.32	933.92	834.04	1074.86	1234.88	1140.66	1122.32
402	rf 1 btOVA26	blue_tit	btOVA	blue_tit_btOVA	TCAGTGAACATTCACCTGTTGTTCAAGGAAATTCTA	SVNIHLLFKEIL	76		408.1	340.64	276.39	432.24	366.77	393.2	430.56	319.42	270.06	365.83	305.73	330.28	391.89	461.31	440.97
403	rf 1 btOVA27	blue_tit	btOVA	blue_tit_btOVA	ATTCACCTGTTGTTCAAGGAAATTCTAAGCGACATT	IHLLFKEILSDI	79		141.33	104.54	142.51	143.5	166.96	161.2	165.6	140.07	135.03	126.41	135.43	130.37	183.26	196.42	243.45
404	rf 1 btOVA28	blue_tit	btOVA	blue_tit_btOVA	TTGTTCAAGGAAATTCTAAGCGACATTACTGCCCCG	LFKEILSDITAP	82		430.33	373.09	408.83	435.7	396.39	411.28	432	339.92	320.51	422.35	309.75	404.16	468.01	573.03	597.14
405	rf 1 btOVA29	blue_tit	btOVA	blue_tit_btOVA	GAAATTCTAAGCGACATTACTGCCCCGGAAGCTAAT	EILSDITAPEAN	85		1.59	1.8	2.88	3.46	4.85	0	2.88	1.71	0	0	1.34	2.9	4.23	7.21	4.59
406	rf 1 btOVA30	blue_tit	btOVA	blue_tit_btOVA	AGCGACATTACTGCCCCGGAAGCTAATTACAGTCTT	SDITAPEANYSL	88		22.23	10.81	20.15	19.02	18.85	21.09	38.88	18.79	7.42	20.82	28.16	56.5	22.55	34.24	22.97
407	rf 1 btOVA31	blue_tit	btOVA	blue_tit_btOVA	ACTGCCCCGGAAGCTAATTACAGTCTTCATATCGCG	TAPEANYSLHIA	91		882.89	719.14	859.41	1040.83	924.19	879.8	1006.56	840.4	773.09	792.64	768.34	2039.63	916.29	1104.62	1079.45
408	rf 1 btOVA32	blue_tit	btOVA	blue_tit_btOVA	GAAGCTAATTACAGTCTTCATATCGCGAACCGACTC	EANYSLHIANRL	94		1070.27	803.85	908.35	1294.98	961.35	1000.32	1216.81	879.68	825.03	869.97	677.16	947.38	1030.48	1259.59	1368.83
409	rf 1 btOVA33	blue_tit	btOVA	blue_tit_btOVA	TACAGTCTTCATATCGCGAACCGACTCTACGCGGAG	YSLHIANRLYAE	97		3872.97	3271.27	4911.73	5098.67	4203.54	3734.64	4455.38	3156.61	3368.37	4097.05	2813.22	4195.14	3952.74	3989.61	4550.51
410	rf 1 btOVA34	blue_tit	btOVA	blue_tit_btOVA	CATATCGCGAACCGACTCTACGCGGAGAAAACCTCT	HIANRLYAEKTS	100		260.42	250.53	192.9	247.24	273.59	289.25	247.68	242.55	295.29	242.4	525.63	289.72	314.36	300.93	362.88
411	rf 1 btOVA35	blue_tit	btOVA	blue_tit_btOVA	AACCGACTCTACGCGGAGAAAACCTCTCAGATTCTG	NRLYAEKTSQIL	103		1095.67	1007.52	1042.23	1248.3	1088.45	1250.4	1333.45	1007.79	1035.74	977.05	1066.02	1255.94	1292.68	1457.81	1520.41
412	rf 1 btOVA36	blue_tit	btOVA	blue_tit_btOVA	TACGCGGAGAAAACCTCTCAGATTCTGCCGATCTAT	YAEKTSQILPIY	106		517.67	475.82	463.53	553.26	528.88	596.58	753.12	500.48	486.71	514.55	1858.49	589.58	575.15	774.86	802.31
413	rf 1 btOVA37	blue_tit	btOVA	blue_tit_btOVA	AAAACCTCTCAGATTCTGCCGATCTATTTAAAATGT	KTSQILPIYLKC	109		131.8	100.93	126.68	193.64	184.19	180.78	164.16	169.1	117.23	154.66	289.64	134.72	143.79	203.63	269.48
414	rf 1 btOVA38	blue_tit	btOVA	blue_tit_btOVA	CAGATTCTGCCGATCTATTTAAAATGTGTGAAGAAA	QILPIYLKCVKK	112		11.12	9.01	31.67	5.19	14.54	13.56	17.28	6.83	11.87	10.41	14.75	8.69	16.92	32.44	24.5
415	rf 1 btOVA39	blue_tit	btOVA	blue_tit_btOVA	CCGATCTATTTAAAATGTGTGAAGAAACTGTATCGA	PIYLKCVKKLYR	115		71.46	41.45	47.5	88.18	70.55	73.82	80.64	46.12	51.94	60.97	34.86	42.01	66.25	111.72	99.52
416	rf 1 btOVA40	blue_tit	btOVA	blue_tit_btOVA	TTAAAATGTGTGAAGAAACTGTATCGATCAGGCCTG	LKCVKKLYRSGL	118		296.94	299.19	322.46	328.5	401.23	366.08	325.44	304.05	293.8	315.27	219.91	292.62	356.65	509.96	583.36
417	rf 1 btOVA41	blue_tit	btOVA	blue_tit_btOVA	GTGAAGAAACTGTATCGATCAGGCCTGGAAACTGTT	VKKLYRSGLETV	121		1479.95	1400.43	1524.48	1639.04	1622.71	1559.24	1850.41	1462.15	1333.99	1449.95	1265.81	1593.46	1822.72	1908.31	2024.15
418	rf 1 btOVA42	blue_tit	btOVA	blue_tit_btOVA	CTGTATCGATCAGGCCTGGAAACTGTTAACTTTAAA	LYRSGLETVNFK	124		17.47	50.47	20.15	79.53	88.86	109.98	17.28	107.61	26.71	35.69	95.2	20.28	25.37	46.85	42.87
419	rf 1 btOVA43	blue_tit	btOVA	blue_tit_btOVA	TCAGGCCTGGAAACTGTTAACTTTAAAACCGCGAGC	SGLETVNFKTAS	127		160.38	490.24	154.03	729.62	829.94	903.91	216	770.36	170.64	249.84	594.02	189.77	138.15	250.48	254.17
420	rf 1 btOVA44	blue_tit	btOVA	blue_tit_btOVA	GAAACTGTTAACTTTAAAACCGCGAGCAACCAGGCA	ETVNFKTASNQA	130		822.55	679.49	830.62	829.9	849.86	843.65	920.16	696.91	782	713.82	594.02	750.37	910.65	1230.76	1270.84
421	rf 1 btOVA45	blue_tit	btOVA	blue_tit_btOVA	AACTTTAAAACCGCGAGCAACCAGGCACGTCAGCGT	NFKTASNQARQR	133		998.81	935.42	883.88	1084.05	1046.44	1120.84	1232.65	963.38	914.06	974.07	756.27	1012.57	1065.72	1246.98	1183.56
422	rf 1 btOVA46	blue_tit	btOVA	blue_tit_btOVA	ACCGCGAGCAACCAGGCACGTCAGCGTATCAACTCT	TASNQARQRINS	136		1495.83	1454.5	1597.89	1811.94	1715.88	1806.31	1814.41	1511.69	1433.41	1530.26	1401.25	1974.44	1786.06	1850.65	2018.03
423	rf 1 btOVA47	blue_tit	btOVA	blue_tit_btOVA	AACCAGGCACGTCAGCGTATCAACTCTTGGGTCAAA	NQARQRINSWVK	139		793.97	2101.54	830.62	2570.95	2155.36	3544.82	960.48	3139.53	682.58	813.46	2309.04	893.79	861.31	946.05	987.58
424	rf 1 btOVA48	blue_tit	btOVA	blue_tit_btOVA	CGTCAGCGTATCAACTCTTGGGTCAAAAACCAGACC	RQRINSWVKNQT	142		281.06	261.34	263.44	311.21	306.45	831.59	309.6	239.14	238.9	243.89	205.16	270.89	280.53	400.04	405.75
425	rf 1 btOVA49	blue_tit	btOVA	blue_tit_btOVA	ATCAACTCTTGGGTCAAAAACCAGACCAATGGCCAG	INSWVKNQTNGQ	145		65.11	48.66	71.98	72.62	69.48	46.7	64.8	51.24	56.39	38.67	46.93	53.6	59.21	70.28	65.84
426	rf 1 btOVA50	blue_tit	btOVA	blue_tit_btOVA	TGGGTCAAAAACCAGACCAATGGCCAGATTCAGGAA	WVKNQTNGQIQE	148		712.98	654.25	629.08	686.39	796.01	748.74	858.24	632.01	660.32	678.13	544.41	724.3	799.29	951.45	933.99
427	rf 1 btOVA51	blue_tit	btOVA	blue_tit_btOVA	AACCAGACCAATGGCCAGATTCAGGAATTCCTAGAG	NQTNGQIQEFLE	151		441.45	495.65	443.38	485.83	497.64	583.02	571.68	427.03	504.51	519.01	359.36	493.97	504.67	636.1	699.73
428	rf 1 btOVA52	blue_tit	btOVA	blue_tit_btOVA	AATGGCCAGATTCAGGAATTCCTAGAGCCTAGCAGT	NGQIQEFLEPSS	154		107.98	117.15	179.94	148.69	168.03	155.17	177.12	138.36	145.42	156.15	109.95	152.1	166.34	192.81	228.14
429	rf 1 btOVA53	blue_tit	btOVA	blue_tit_btOVA	ATTCAGGAATTCCTAGAGCCTAGCAGTGTGAATCCT	IQEFLEPSSVNP	157		708.22	630.82	2920.84	840.27	794.39	870.76	908.64	679.83	2932.11	828.33	606.09	760.51	826.07	926.22	1168.25
430	rf 1 btOVA54	blue_tit	btOVA	blue_tit_btOVA	TTCCTAGAGCCTAGCAGTGTGAATCCTCAGACGGTG	FLEPSSVNPQTV	160		2478.77	2242.13	10062.4	4042.28	3025.69	2610.78	3326.42	2570.72	11562.2	5668.95	2016.72	3550.52	2778.48	2782.28	3068.38
431	rf 1 btOVA55	blue_tit	btOVA	blue_tit_btOVA	CCTAGCAGTGTGAATCCTCAGACGGTGCTCGTGTTA	PSSVNPQTVLVL	163		231.84	225.29	961.62	318.13	253.13	242.55	300.96	227.18	1028.32	269.17	211.86	315.79	263.61	216.24	289.38
432	rf 1 btOVA56	blue_tit	btOVA	blue_tit_btOVA	GTGAATCCTCAGACGGTGCTCGTGTTAGTCAACGCC	VNPQTVLVLVNA	166		1711.79	1490.55	1691.47	1843.06	1861.3	1824.38	1988.65	1651.75	1642.64	1802.4	1461.59	2110.61	2100.42	2101.12	2296.69
433	rf 1 btOVA57	blue_tit	btOVA	blue_tit_btOVA	CAGACGGTGCTCGTGTTAGTCAACGCCATCTATTTC	QTVLVLVNAIYF	169		342.99	308.2	329.66	354.43	378.08	323.9	416.16	331.38	311.61	322.71	281.59	388.22	327.05	423.47	356.75
434	rf 1 btOVA58	blue_tit	btOVA	blue_tit_btOVA	CTCGTGTTAGTCAACGCCATCTATTTCAAAGGCATC	LVLVNAIYFKGI	172		276.3	241.52	287.91	314.67	303.22	292.26	329.76	275.01	222.58	246.86	221.25	331.73	286.16	331.57	405.75
435	rf 1 btOVA59	blue_tit	btOVA	blue_tit_btOVA	GTCAACGCCATCTATTTCAAAGGCATCTGGAAAACG	VNAIYFKGIWKT	175		449.39	403.73	367.08	458.17	446.47	468.52	522.72	415.07	388.77	431.27	296.34	476.59	486.34	612.68	652.26
436	rf 1 btOVA60	blue_tit	btOVA	blue_tit_btOVA	ATCTATTTCAAAGGCATCTGGAAAACGGCATTTAAA	IYFKGIWKTAFK	178		61.93	63.08	60.46	53.6	62.47	79.85	67.68	66.62	56.39	63.95	42.91	55.05	74.71	104.52	85.74
437	rf 1 btOVA61	blue_tit	btOVA	blue_tit_btOVA	AAAGGCATCTGGAAAACGGCATTTAAAGAAGAACAT	KGIWKTAFKEEH	181		133.39	118.96	122.36	138.32	130.33	155.17	162.72	146.9	120.19	156.15	108.61	123.13	153.66	210.83	205.17
438	rf 1 btOVA62	blue_tit	btOVA	blue_tit_btOVA	TGGAAAACGGCATTTAAAGAAGAACATACTTGGGAA	WKTAFKEEHTWE	184		422.39	468.61	437.62	466.82	556.34	918.97	511.2	420.2	489.67	431.27	379.48	424.44	489.16	715.39	682.88
439	rf 1 btOVA63	blue_tit	btOVA	blue_tit_btOVA	GCATTTAAAGAAGAACATACTTGGGAAGTACCGTTC	AFKEEHTWEVPF	187		1138.55	1786.13	1475.53	1312.27	1860.76	1783.71	1954.09	1802.07	1233.09	1225.4	1827.65	1182.06	1226.42	1396.54	1528.07
440	rf 1 btOVA64	blue_tit	btOVA	blue_tit_btOVA	GAAGAACATACTTGGGAAGTACCGTTCAATGTGACC	EEHTWEVPFNVT	190		860.66	989.49	898.28	886.95	1382.51	1033.47	1562.41	789.15	851.74	954.74	985.57	977.8	864.13	951.45	1107.01
441	rf 1 btOVA65	blue_tit	btOVA	blue_tit_btOVA	ACTTGGGAAGTACCGTTCAATGTGACCGAACAGGAG	TWEVPFNVTEQE	193		1132.2	1542.81	940.02	1167.04	1346.96	1059.08	1225.45	1277.68	1148.51	902.69	1599.7	1213.93	916.29	843.33	1070.26
442	rf 1 btOVA66	blue_tit	btOVA	blue_tit_btOVA	GTACCGTTCAATGTGACCGAACAGGAGAGCCGCCCC	VPFNVTEQESRP	196		1397.38	1369.79	5661.73	2603.8	1577.47	1443.24	1586.89	1540.73	5316.68	1647.74	1153.18	1557.24	1733.91	1632.61	1800.61
443	rf 1 btOVA67	blue_tit	btOVA	blue_tit_btOVA	AATGTGACCGAACAGGAGAGCCGCCCCGTTCAGATG	NVTEQESRPVQM	199		2553.4	2361.08	2421.31	2667.77	2568.44	2601.74	3036.98	2335	2325.21	2507.31	2056.95	2879.82	2878.57	2811.11	3002.54
444	rf 1 btOVA68	blue_tit	btOVA	blue_tit_btOVA	GAACAGGAGAGCCGCCCCGTTCAGATGATGTATCAA	EQESRPVQMMYQ	202		4530.38	1975.38	2260.09	2136.98	6942.17	1764.12	4093.94	1884.06	7354.02	2189.06	1458.9	8235.29	1821.31	1985.8	2214.01
445	rf 1 btOVA69	blue_tit	btOVA	blue_tit_btOVA	AGCCGCCCCGTTCAGATGATGTATCAAAATAATACC	SRPVQMMYQNNT	205		100.04	63.08	80.61	110.65	110.95	111.48	128.16	81.99	74.19	285.53	89.84	91.26	81.76	109.92	140.86
446	rf 1 btOVA70	blue_tit	btOVA	blue_tit_btOVA	GTTCAGATGATGTATCAAAATAATACCTTTAAAGTG	VQMMYQNNTFKV	208		379.52	319.02	611.81	442.61	537.49	528.78	643.68	396.28	1135.15	816.44	382.16	414.3	320	484.74	534.36
447	rf 1 btOVA71	blue_tit	btOVA	blue_tit_btOVA	ATGTATCAAAATAATACCTTTAAAGTGGCCCGAGTT	MYQNNTFKVARV	211		36.52	32.44	41.75	57.06	40.93	27.12	38.88	37.58	51.94	53.54	26.82	27.52	32.42	70.28	52.06
448	rf 1 btOVA72	blue_tit	btOVA	blue_tit_btOVA	AATAATACCTTTAAAGTGGCCCGAGTTGCAGAGGAT	NNTFKVARVAED	214		109.57	111.75	109.41	121.03	107.71	103.95	139.68	109.32	111.29	120.46	59	69.53	109.96	151.37	162.3
449	rf 1 btOVA73	blue_tit	btOVA	blue_tit_btOVA	TTTAAAGTGGCCCGAGTTGCAGAGGATAAGATTAAA	FKVARVAEDKIK	217		92.1	73.9	84.93	105.47	101.79	116	96.48	85.41	87.55	96.66	85.82	65.19	98.68	198.22	191.39
450	rf 1 btOVA74	blue_tit	btOVA	blue_tit_btOVA	GCCCGAGTTGCAGAGGATAAGATTAAAATCCTGGAA	ARVAEDKIKILE	220		161.97	118.96	158.35	138.32	138.41	146.13	190.08	128.11	142.45	141.28	120.68	156.45	156.47	257.69	255.7
451	rf 1 btOVA75	blue_tit	btOVA	blue_tit_btOVA	GCAGAGGATAAGATTAAAATCCTGGAACTTCCGTAT	AEDKIKILELPY	223		285.83	257.74	267.76	271.45	288.14	307.33	290.88	247.68	281.93	249.84	207.84	197.01	324.23	517.17	404.22
452	rf 1 btOVA76	blue_tit	btOVA	blue_tit_btOVA	AAGATTAAAATCCTGGAACTTCCGTATGCCAGCGGC	KIKILELPYASG	226		152.44	149.6	136.76	164.25	153.49	135.59	185.76	117.86	130.58	147.23	229.29	143.41	176.21	239.67	238.86
453	rf 1 btOVA77	blue_tit	btOVA	blue_tit_btOVA	ATCCTGGAACTTCCGTATGCCAGCGGCGAGCTGTCA	ILELPYASGELS	229		1919.81	1654.56	1808.07	2041.89	1936.16	1904.23	2293.93	1764.49	1771.73	1742.92	4107.19	2203.32	2220.25	2238.08	2432.96
454	rf 1 btOVA78	blue_tit	btOVA	blue_tit_btOVA	CTTCCGTATGCCAGCGGCGAGCTGTCACTTCTGGTT	LPYASGELSLLV	232		1260.82	1124.67	1259.6	1279.42	1273.18	1128.38	1406.89	1176.9	1047.61	1128.73	1416	1396.45	1253.21	1187.51	1307.58
455	rf 1 btOVA79	blue_tit	btOVA	blue_tit_btOVA	GCCAGCGGCGAGCTGTCACTTCTGGTTCTGTTGCCG	ASGELSLLVLLP	235		161.97	113.55	181.38	200.56	181.5	159.69	204.48	163.98	143.93	162.1	150.18	192.66	167.75	156.77	179.14
456	rf 1 btOVA80	blue_tit	btOVA	blue_tit_btOVA	GAGCTGTCACTTCTGGTTCTGTTGCCGGATGATATT	ELSLLVLLPDDI	238		362.05	266.75	352.69	444.34	371.07	358.55	456.48	368.95	307.16	356.91	284.27	347.66	400.35	391.03	488.43
457	rf 1 btOVA81	blue_tit	btOVA	blue_tit_btOVA	CTTCTGGTTCTGTTGCCGGATGATATTTCGGGGTTA	LLVLLPDDISGL	241		152.44	178.43	161.23	216.12	199.27	186.81	169.92	198.14	160.26	163.58	143.48	186.87	193.13	245.07	316.94
458	rf 1 btOVA82	blue_tit	btOVA	blue_tit_btOVA	CTGTTGCCGGATGATATTTCGGGGTTAGCCCAACTT	LLPDDISGLAQL	244		396.98	544.31	308.06	389.01	399.08	338.96	489.6	331.38	310.13	356.91	323.16	428.79	411.63	479.33	529.77
459	rf 1 btOVA83	blue_tit	btOVA	blue_tit_btOVA	GATGATATTTCGGGGTTAGCCCAACTTGAAAATAAA	DDISGLAQLENK	247		55.58	34.24	37.43	51.87	61.94	51.22	72	47.83	46	46.1	42.91	33.32	62.03	106.32	110.24
460	rf 1 btOVA84	blue_tit	btOVA	blue_tit_btOVA	TCGGGGTTAGCCCAACTTGAAAATAAAATCAGCTAC	SGLAQLENKISY	250		222.31	587.57	174.18	516.96	291.37	961.15	295.2	1000.96	210.71	209.69	238.68	178.18	245.28	347.78	355.22
461	rf 1 btOVA85	blue_tit	btOVA	blue_tit_btOVA	GCCCAACTTGAAAATAAAATCAGCTACGAAAAACTG	AQLENKISYEKL	253		47.64	43.26	40.31	46.68	52.24	55.74	69.12	51.24	56.39	47.59	33.52	44.91	69.07	106.32	88.81
462	rf 1 btOVA86	blue_tit	btOVA	blue_tit_btOVA	GAAAATAAAATCAGCTACGAAAAACTGATGGAGTGG	ENKISYEKLMEW	256		1082.97	756.99	784.55	776.3	841.79	1096.74	892.8	700.33	672.19	710.85	541.73	689.53	954.35	1045.16	1284.62
463	rf 1 btOVA87	blue_tit	btOVA	blue_tit_btOVA	ATCAGCTACGAAAAACTGATGGAGTGGACGAGCTCG	ISYEKLMEWTSS	259		1810.25	1434.67	1501.45	1684	3263.74	1592.38	1847.53	1530.48	1357.73	1512.41	1264.47	1736.87	1824.13	1883.08	2033.34
464	rf 1 btOVA88	blue_tit	btOVA	blue_tit_btOVA	GAAAAACTGATGGAGTGGACGAGCTCGAACGTGATG	EKLMEWTSSNVM	262		2019.85	1288.68	1022.08	1213.72	2237.76	1149.47	1262.89	1236.68	860.64	1060.33	939.97	1255.94	1222.19	1185.71	1249.4
465	rf 1 btOVA89	blue_tit	btOVA	blue_tit_btOVA	ATGGAGTGGACGAGCTCGAACGTGATGGAAAAAAAA	MEWTSSNVMEKK	265		103.22	106.34	95.01	114.11	107.18	109.98	135.36	93.95	115.74	113.02	95.2	114.44	118.41	174.79	137.8
466	rf 1 btOVA90	blue_tit	btOVA	blue_tit_btOVA	ACGAGCTCGAACGTGATGGAAAAAAAACGCGTTCGA	TSSNVMEKKRVR	268		76.22	63.08	67.66	93.36	54.93	67.79	79.2	71.74	63.81	90.72	76.43	86.92	64.85	70.28	108.71
467	rf 1 btOVA91	blue_tit	btOVA	blue_tit_btOVA	AACGTGATGGAAAAAAAACGCGTTCGAGTGTATCTC	NVMEKKRVRVYL	271		1260.82	1029.14	1104.13	1300.17	1251.1	1227.81	1434.25	1151.27	1139.61	1155.5	850.13	1095.14	1481.57	1663.24	1861.85
468	rf 1 btOVA92	blue_tit	btOVA	blue_tit_btOVA	GAAAAAAAACGCGTTCGAGTGTATCTCCCACGCATG	EKKRVRVYLPRM	274		2659.79	2534.11	2520.64	2823.37	2797.33	2841.28	3110.42	2461.4	2405.34	2654.53	2059.63	2804.49	3214.07	3479.65	3997.78
469	rf 1 btOVA93	blue_tit	btOVA	blue_tit_btOVA	CGCGTTCGAGTGTATCTCCCACGCATGAAAATCGAA	RVRVYLPRMKIE	277		703.45	603.79	636.28	648.36	728.15	662.86	823.68	567.1	652.9	632.03	486.75	735.89	751.36	830.72	855.9
470	rf 1 btOVA94	blue_tit	btOVA	blue_tit_btOVA	GTGTATCTCCCACGCATGAAAATCGAAGAAAAATAC	VYLPRMKIEEKY	280		157.21	95.52	113.72	145.23	120.64	159.69	155.52	145.19	138	173.99	88.5	104.3	107.14	203.63	200.58
471	rf 1 btOVA95	blue_tit	btOVA	blue_tit_btOVA	CCACGCATGAAAATCGAAGAAAAATACAATCTGACC	PRMKIEEKYNLT	283		88.92	81.11	92.13	126.21	97.48	134.08	119.52	117.86	86.06	90.72	81.8	95.61	118.41	176.6	146.99
472	rf 1 btOVA96	blue_tit	btOVA	blue_tit_btOVA	AAAATCGAAGAAAAATACAATCTGACCAGCGTCTTG	KIEEKYNLTSVL	286		439.86	398.32	397.31	427.05	444.86	498.65	432	408.24	372.45	403.01	319.14	353.46	551.18	664.94	652.26
473	rf 1 btOVA97	blue_tit	btOVA	blue_tit_btOVA	GAAAAATACAATCTGACCAGCGTCTTGACCTCTTTA	EKYNLTSVLTSL	289		289	279.36	276.39	318.13	325.3	369.09	318.24	292.09	250.77	325.68	227.95	311.45	266.43	378.42	474.65
474	rf 1 btOVA98	blue_tit	btOVA	blue_tit_btOVA	AATCTGACCAGCGTCTTGACCTCTTTAGGCATGACC	NLTSVLTSLGMT	292		119.1	104.54	92.13	122.76	120.64	116	118.08	107.61	78.64	96.66	85.82	82.57	94.45	124.34	130.15
475	rf 1 btOVA99	blue_tit	btOVA	blue_tit_btOVA	AGCGTCTTGACCTCTTTAGGCATGACCGACCTGTTT	SVLTSLGMTDLF	295		917.83	823.68	735.61	822.98	989.89	809	950.4	845.52	750.83	807.51	663.75	1029.95	982.55	992.9	1113.13
476	rf 1 btOVA100	blue_tit	btOVA	blue_tit_btOVA	ACCTCTTTAGGCATGACCGACCTGTTTTCTCCGAGC	TSLGMTDLFSPS	298		1519.65	1333.74	1458.26	1628.67	1551.08	1645.11	1683.37	1351.13	1228.64	1384.52	1177.31	1565.94	1748	1838.03	1916.97
477	rf 1 btOVA101	blue_tit	btOVA	blue_tit_btOVA	GGCATGACCGACCTGTTTTCTCCGAGCGCGAACCTG	GMTDLFSPSANL	301		976.58	996.7	1010.56	1196.43	1088.45	1126.87	1288.81	1354.54	823.54	985.97	772.36	1063.27	1226.42	1245.18	1243.28
478	rf 1 btOVA102	blue_tit	btOVA	blue_tit_btOVA	GACCTGTTTTCTCCGAGCGCGAACCTGTCGGGCATC	DLFSPSANLSGI	304		4309.65	4999.73	4436.68	5406.42	4737.8	6670.82	5309.31	11193.3	3936.69	4028.64	3928.85	4931.03	5346.92	4919.44	5398.76
479	rf 1 btOVA103	blue_tit	btOVA	blue_tit_btOVA	TCTCCGAGCGCGAACCTGTCGGGCATCTCTAGCGCG	SPSANLSGISSA	307		282.65	939.03	286.47	1037.37	958.66	1274.51	364.32	1339.17	276	289.99	1114.29	312.9	366.52	401.84	349.1
480	rf 1 btOVA104	blue_tit	btOVA	blue_tit_btOVA	GCGAACCTGTCGGGCATCTCTAGCGCGGAGAGTTTA	ANLSGISSAESL	310		924.18	2584.58	843.57	2698.89	2621.22	3561.39	969.12	3580.23	808.7	880.38	2823.95	1025.61	878.23	1032.54	1088.63
481	rf 1 btOVA105	blue_tit	btOVA	blue_tit_btOVA	TCGGGCATCTCTAGCGCGGAGAGTTTACGCATTAGT	SGISSAESLRIS	313		982.93	3116.27	1003.36	3620.42	2005.64	5004.62	1172.17	4934.77	814.64	929.46	2158.86	1099.49	1029.07	1218.15	1319.83
482	rf 1 btOVA106	blue_tit	btOVA	blue_tit_btOVA	TCTAGCGCGGAGAGTTTACGCATTAGTGAAGCGATT	SSAESLRISEAI	316		533.55	583.96	607.49	605.13	566.04	617.67	668.16	572.22	569.8	571.06	477.36	586.68	742.9	785.67	748.72
483	rf 1 btOVA107	blue_tit	btOVA	blue_tit_btOVA	GAGAGTTTACGCATTAGTGAAGCGATTCACCAGGCC	ESLRISEAIHQA	319		1222.71	1241.82	1274	1272.51	1459.53	1259.44	1463.05	1141.03	1098.06	1168.89	925.22	1277.66	1378.67	1506.47	1577.06
484	rf 1 btOVA108	blue_tit	btOVA	blue_tit_btOVA	CGCATTAGTGAAGCGATTCACCAGGCCTACGTTGAG	RISEAIHQAYVE	322		2043.67	2380.91	1960.66	2294.32	2267.38	2208.54	2489.77	1923.35	1832.57	1876.76	1803.52	2358.32	2442.97	2301.15	2682.54
485	rf 1 btOVA109	blue_tit	btOVA	blue_tit_btOVA	GAAGCGATTCACCAGGCCTACGTTGAGGTTACGGAG	EAIHQAYVEVTE	325		417.63	376.69	368.52	394.2	406.08	370.6	459.36	363.83	335.35	371.78	265.5	572.2	411.63	403.65	505.27
486	rf 1 btOVA110	blue_tit	btOVA	blue_tit_btOVA	CACCAGGCCTACGTTGAGGTTACGGAGGAAGGAACG	HQAYVEVTEEGT	328		295.36	308.2	287.91	387.28	289.21	323.9	394.56	293.8	261.16	295.94	258.79	317.24	346.78	331.57	323.07
487	rf 1 btOVA111	blue_tit	btOVA	blue_tit_btOVA	TACGTTGAGGTTACGGAGGAAGGAACGGAAGAAGCT	YVEVTEEGTEEA	331		709.81	695.71	680.9	743.45	720.61	729.15	835.2	650.79	565.35	693	531	815.56	764.05	827.11	884.99
488	rf 1 btOVA112	blue_tit	btOVA	blue_tit_btOVA	GTTACGGAGGAAGGAACGGAAGAAGCTGGGAGTGCC	VTEEGTEEAGSA	334		1351.33	1164.32	1269.68	1379.7	1297.42	1199.18	1586.89	1231.56	1130.7	1146.58	934.61	1425.42	1428.01	1405.55	1523.47
489	rf 1 btOVA113	blue_tit	btOVA	blue_tit_btOVA	GAAGGAACGGAAGAAGCTGGGAGTGCCGACGACATA	EGTEEAGSADDI	337		544.66	483.03	534.07	553.26	547.19	542.34	601.92	522.69	403.61	517.52	427.75	683.74	637.18	791.08	776.28
490	rf 1 btOVA114	blue_tit	btOVA	blue_tit_btOVA	GAAGAAGCTGGGAGTGCCGACGACATAGAAGATATT	EEAGSADDIEDI	340		563.72	488.44	488.01	510.04	529.41	620.68	616.32	488.52	485.22	458.04	415.68	522.94	789.42	949.65	927.86
491	rf 1 btOVA115	blue_tit	btOVA	blue_tit_btOVA	GGGAGTGCCGACGACATAGAAGATATTCAGCAGTCG	GSADDIEDIQQS	343		1613.34	1483.34	1508.64	1818.85	1619.48	1640.59	1867.69	1460.45	1311.73	1558.51	1255.09	1615.19	2224.47	2643.52	2780.53
492	rf 1 btOVA116	blue_tit	btOVA	blue_tit_btOVA	GACGACATAGAAGATATTCAGCAGTCGTCTGAAGTC	DDIEDIQQSSEV	346		2224.7	2018.64	1986.57	2379.03	2232.37	2297.43	2515.69	1819.15	1807.34	1931.79	1505.84	2114.96	2450.02	2802.1	3039.29
493	rf 1 btOVA117	blue_tit	btOVA	blue_tit_btOVA	GAAGATATTCAGCAGTCGTCTGAAGTCGAAGAATTC	EDIQQSSEVEEF	349		1068.68	845.3	921.31	963.02	976.43	1019.91	1169.29	848.94	832.45	869.97	736.16	961.87	1016.38	1358.7	1425.48
494	rf 1 btOVA118	blue_tit	btOVA	blue_tit_btOVA	CAGCAGTCGTCTGAAGTCGAAGAATTCCGGGCGGAT	QQSSEVEEFRAD	352		65.11	61.28	44.63	44.95	49.55	46.7	47.52	54.66	37.1	47.59	45.59	66.64	53.57	93.7	62.78
495	rf 1 btOVA119	blue_tit	btOVA	blue_tit_btOVA	TCTGAAGTCGAAGAATTCCGGGCGGATCACCCGTTC	SEVEEFRADHPF	355		2890.04	2550.33	2631.49	2816.46	2776.87	2698.16	3182.42	2516.06	2279.21	2615.87	2019.4	2801.59	3302.88	3513.89	3751.27
496	rf 1 btOVA120	blue_tit	btOVA	blue_tit_btOVA	GAAGAATTCCGGGCGGATCACCCGTTCCTTTTTCTG	EEFRADHPFLFL	358		1924.58	1753.69	1966.42	2073.01	2161.28	3409.23	2465.29	1803.78	2209.47	1960.04	1598.36	1948.37	1973.55	2375.03	2760.62
497	rf 1 btOVA121	blue_tit	btOVA	blue_tit_btOVA	CGGGCGGATCACCCGTTCCTTTTTCTGATCAAACAT	RADHPFLFLIKH	361		1251.29	962.46	1183.31	1443.67	1282.34	1619.5	1414.09	1156.4	1114.38	1188.22	1798.15	1074.86	1013.56	1232.56	1385.67
498	rf 1 btOVA122	blue_tit	btOVA	blue_tit_btOVA	CACCCGTTCCTTTTTCTGATCAAACATAACCCGTCC	HPFLFLIKHNPS	364		250.89	192.85	292.23	287.01	312.91	295.28	303.84	251.09	249.29	281.07	348.64	189.77	207.22	286.52	356.75
499	rf 1 btOVA123	blue_tit	btOVA	blue_tit_btOVA	CTTTTTCTGATCAAACATAACCCGTCCAATCTGATT	LFLIKHNPSNLI	367		115.92	66.69	86.37	72.62	69.48	76.83	74.88	47.83	72.71	55.02	75.09	73.88	73.3	100.91	82.68
500	rf 1 btOVA124	blue_tit	btOVA	blue_tit_btOVA	ATCAAACATAACCCGTCCAATCTGATTCTGTTTTTC	IKHNPSNLILFF	370		867.01	677.69	765.84	790.13	886.49	784.89	885.6	684.96	694.45	703.41	551.11	706.92	906.42	1057.77	1157.53
501	rf 1 btOVA125	blue_tit	btOVA	blue_tit_btOVA	AACCCGTCCAATCTGATTCTGTTTTTCGGTCGCTAC	NPSNLILFFGRY	373		924.18	857.92	904.03	1058.12	2540.44	915.96	1052.65	879.68	820.58	941.35	765.66	845.98	1061.49	1200.13	1149.88
502	rf 1 btOVA126	blue_tit	btOVA	blue_tit_btOVA	AATCTGATTCTGTTTTTCGGTCGCTACTGTTACCCA	NLILFFGRYCYP	376		1935.69	1732.06	1858.45	2066.09	3766.22	2157.32	2252.17	1909.68	1780.63	1951.12	1666.74	1793.37	1962.27	2331.78	2514.11
503	rf 1 GFP1	aqua	GFP	aqua_GFP	ATGTCAAAAGGGGAAGAACTGTTTACGGGTGTCGTC	MSKGEELFTGVV	1		2269.16	1519.38	1762	1761.8	1783.74	1645.11	1844.65	1595.39	1488.31	1502	1812.9	1392.1	2094.78	1771.36	2192.58
504	rf 1 GFP2	aqua	GFP	aqua_GFP	GGGGAAGAACTGTTTACGGGTGTCGTCCCGATCCTG	GEELFTGVVPIL	4		1065.5	1043.56	885.32	964.75	975.35	1013.88	1029.61	831.86	893.29	999.35	1044.56	760.51	1071.36	910.01	1280.02
505	rf 1 GFP3	aqua	GFP	aqua_GFP	CTGTTTACGGGTGTCGTCCCGATCCTGGTGGAGCTG	LFTGVVPILVEL	7		1518.07	1319.32	1439.54	1948.53	1523.62	1536.64	1568.17	1325.5	1338.44	1339.91	1190.72	1412.38	1614.08	1268.6	1773.05
506	rf 1 GFP4	aqua	GFP	aqua_GFP	GGTGTCGTCCCGATCCTGGTGGAGCTGGATGGCGAC	GVVPILVELDGD	10		2046.85	1849.22	2021.12	2199.22	1991.09	1807.81	2093.77	1709.83	1679.73	1980.86	1756.59	2009.21	2124.39	1792.98	2322.72
507	rf 1 GFP5	aqua	GFP	aqua_GFP	CCGATCCTGGTGGAGCTGGATGGCGACGTTAATGGT	PILVELDGDVNG	13		779.68	766	868.05	963.02	849.86	810.5	901.44	604.68	784.96	801.56	682.52	732.99	955.76	818.1	1103.94
508	rf 1 GFP6	aqua	GFP	aqua_GFP	GTGGAGCTGGATGGCGACGTTAATGGTCACAAATTT	VELDGDVNGHKF	16		1055.98	978.68	1056.63	1118.63	1045.9	1060.58	1260.01	1045.37	936.32	1035.04	917.18	899.58	1217.96	1228.96	1460.7
509	rf 1 GFP7	aqua	GFP	aqua_GFP	GATGGCGACGTTAATGGTCACAAATTTTCCGTTTCC	DGDVNGHKFSVS	19		1438.67	1337.35	1445.3	1630.4	1448.22	1465.83	1532.17	1443.36	1271.67	1467.8	1316.77	1238.55	1676.11	1562.33	1860.32
510	rf 1 GFP8	aqua	GFP	aqua_GFP	GTTAATGGTCACAAATTTTCCGTTTCCGGGGAAGGC	VNGHKFSVSGEG	22		954.35	845.3	881	959.57	954.89	943.08	907.2	801.11	856.19	834.28	716.04	711.26	1023.43	1088.4	1486.73
511	rf 1 GFP9	aqua	GFP	aqua_GFP	CACAAATTTTCCGTTTCCGGGGAAGGCGAAGGCGAT	HKFSVSGEGEGD	25		428.74	374.89	391.56	508.31	413.08	409.77	515.52	416.78	431.8	449.11	347.29	347.66	501.85	405.45	592.55
512	rf 1 GFP10	aqua	GFP	aqua_GFP	TCCGTTTCCGGGGAAGGCGAAGGCGATGCAACGTAT	SVSGEGEGDATY	28		1465.66	1389.61	1458.26	1516.29	1429.37	1351.34	1694.89	1366.5	1344.38	1351.8	1220.22	1403.69	1594.35	1299.24	1880.23
513	rf 1 GFP11	aqua	GFP	aqua_GFP	GGGGAAGGCGAAGGCGATGCAACGTATGGTAAACTT	GEGEGDATYGKL	31		1249.7	1099.44	1232.25	1308.81	1339.42	1277.52	1401.13	1159.82	1175.22	1161.45	1127.7	1226.96	1492.85	1246.98	1733.24
514	rf 1 GFP12	aqua	GFP	aqua_GFP	GAAGGCGATGCAACGTATGGTAAACTTACCCTGAAA	EGDATYGKLTLK	34		698.69	564.14	634.84	822.98	723.84	714.09	760.32	678.12	618.77	803.05	669.11	753.27	761.23	839.73	912.55
515	rf 1 GFP13	aqua	GFP	aqua_GFP	GCAACGTATGGTAAACTTACCCTGAAATTTATTTGC	ATYGKLTLKFIC	37		192.14	257.74	292.23	271.45	263.36	233.51	272.16	230.6	221.1	208.2	194.43	192.66	273.48	245.07	306.23
516	rf 1 GFP14	aqua	GFP	aqua_GFP	GGTAAACTTACCCTGAAATTTATTTGCACCACAGGC	GKLTLKFICTTG	40		784.44	647.05	665.07	816.06	766.39	668.89	679.68	601.26	599.48	596.34	520.27	459.21	727.39	769.45	883.46
517	rf 1 GFP15	aqua	GFP	aqua_GFP	ACCCTGAAATTTATTTGCACCACAGGCAAGCTGCCA	TLKFICTTGKLP	43		2256.45	2033.06	2071.51	2512.16	2242.61	2137.74	2439.37	1930.18	1868.18	1909.48	1744.52	1787.57	2502.18	2259.7	2829.53
518	rf 1 GFP16	aqua	GFP	aqua_GFP	TTTATTTGCACCACAGGCAAGCTGCCAGTACCATGG	FICTTGKLPVPW	46		7110.77	6803.89	7177.57	8487.41	8459.86	6874.2	7914.28	6480.62	6299	6607.33	6134.64	6538.98	7961.87	6045.69	7922.06
519	rf 1 GFP17	aqua	GFP	aqua_GFP	ACCACAGGCAAGCTGCCAGTACCATGGCCGACGCTC	TTGKLPVPWPTL	49		1989.68	2018.64	1973.62	2321.98	2014.79	1815.34	2381.77	1846.48	1802.89	2095.37	1631.88	2149.72	2200.51	1719.1	2178.8
520	rf 1 GFP18	aqua	GFP	aqua_GFP	AAGCTGCCAGTACCATGGCCGACGCTCGTAACCACC	KLPVPWPTLVTT	52		527.19	546.11	558.54	701.95	589.73	518.24	780.48	538.06	500.06	502.65	509.54	573.65	632.95	518.97	667.57
521	rf 1 GFP19	aqua	GFP	aqua_GFP	GTACCATGGCCGACGCTCGTAACCACCTTTTCGTAT	VPWPTLVTTFSY	55		119.1	127.97	348.37	176.35	94.79	116	149.76	160.56	227.03	163.58	96.55	105.75	118.41	90.1	131.68
522	rf 1 GFP20	aqua	GFP	aqua_GFP	CCGACGCTCGTAACCACCTTTTCGTATGGTGTCCAG	PTLVTTFSYGVQ	58		416.04	320.82	418.91	456.44	397.46	447.43	391.68	397.99	369.48	358.4	311.09	399.81	479.29	356.79	499.15
523	rf 1 GFP21	aqua	GFP	aqua_GFP	GTAACCACCTTTTCGTATGGTGTCCAGTGTTTCAGC	VTTFSYGVQCFS	61		2197.7	1948.34	2054.23	2493.14	2305.62	2082	2463.85	2121.49	2031.41	2032.91	1926.88	2022.24	2307.65	1821.82	2411.53
524	rf 1 GFP22	aqua	GFP	aqua_GFP	TTTTCGTATGGTGTCCAGTGTTTCAGCCGCTATCCC	FSYGVQCFSRYP	64		1149.66	1025.54	4219.31	1282.88	1267.26	1090.71	1205.29	1002.67	1020.9	1098.99	1023.11	890.89	1227.83	810.9	1148.35
525	rf 1 GFP23	aqua	GFP	aqua_GFP	GGTGTCCAGTGTTTCAGCCGCTATCCCGATCATATG	GVQCFSRYPDHM	67		1878.53	2211.49	1901.64	2309.88	3094.62	2190.46	2180.17	1974.59	1863.73	1872.3	1693.56	1991.82	2187.82	1708.29	2370.19
526	rf 1 GFP24	aqua	GFP	aqua_GFP	TGTTTCAGCCGCTATCCCGATCATATGAAACGTCAC	CFSRYPDHMKRH	70		385.87	409.13	346.93	395.93	377	340.47	424.8	298.92	360.58	401.53	277.57	376.64	487.75	329.76	448.62
527	rf 1 GFP25	aqua	GFP	aqua_GFP	CGCTATCCCGATCATATGAAACGTCACGATTTTTTC	RYPDHMKRHDFF	73		325.53	315.41	263.44	299.11	289.21	332.94	313.92	382.62	267.1	272.15	253.43	241.92	349.6	284.71	453.21
528	rf 1 GFP26	aqua	GFP	aqua_GFP	GATCATATGAAACGTCACGATTTTTTCAAGAGTGCG	DHMKRHDFFKSA	76		589.12	843.5	610.37	700.22	1173.01	2271.82	646.56	1257.18	513.42	640.95	1373.09	465	693.56	627.09	744.13
529	rf 1 GFP27	aqua	GFP	aqua_GFP	AAACGTCACGATTTTTTCAAGAGTGCGATGCCGGAA	KRHDFFKSAMPE	79		913.06	1659.97	883.88	1225.82	2454.8	3841.6	987.84	2186.4	819.09	907.15	2821.26	715.61	1017.79	933.43	1177.44
530	rf 1 GFP28	aqua	GFP	aqua_GFP	GATTTTTTCAAGAGTGCGATGCCGGAAGGCTATGTG	DFFKSAMPEGYV	82		973.4	886.76	878.12	1260.4	961.89	928.01	1087.21	925.8	903.67	936.89	772.36	788.04	1105.19	1043.35	1278.49
531	rf 1 GFP29	aqua	GFP	aqua_GFP	AAGAGTGCGATGCCGGAAGGCTATGTGCAGGAACGA	KSAMPEGYVQER	85		4705.05	4076.92	4481.3	6556.18	4645.17	4141.39	4952.18	4126.82	4942.75	4522.37	4395.49	4371.87	5101.63	3822.03	5365.07
532	rf 1 GFP30	aqua	GFP	aqua_GFP	ATGCCGGAAGGCTATGTGCAGGAACGAACGATCTTC	MPEGYVQERTIF	88		2512.11	2395.33	2559.51	5008.77	2880.81	2445.07	3407.06	3289.84	2779.27	3514.09	2975.47	2592.99	2864.47	2349.8	2985.7
533	rf 1 GFP31	aqua	GFP	aqua_GFP	GGCTATGTGCAGGAACGAACGATCTTCTTTAAAGAT	GYVQERTIFFKD	91		222.31	230.7	237.52	319.86	352.76	283.22	266.4	324.54	273.03	246.86	214.54	256.4	283.35	320.75	387.38
534	rf 1 GFP32	aqua	GFP	aqua_GFP	CAGGAACGAACGATCTTCTTTAAAGATGATGGTAAT	QERTIFFKDDGN	94		107.98	120.76	95.01	131.4	122.26	126.55	105.12	107.61	103.87	107.07	105.93	105.75	133.92	154.97	188.33
535	rf 1 GFP33	aqua	GFP	aqua_GFP	ACGATCTTCTTTAAAGATGATGGTAATTACAAAACG	TIFFKDDGNYKT	97		460.5	472.22	411.71	496.21	533.72	445.93	524.16	387.74	402.13	446.14	399.59	360.7	501.85	583.85	785.47
536	rf 1 GFP34	aqua	GFP	aqua_GFP	TTTAAAGATGATGGTAATTACAAAACGCGCGCGGAG	FKDDGNYKTRAE	100		760.62	630.82	699.62	800.5	682.37	721.62	817.92	602.97	592.06	609.72	531	453.41	821.84	897.39	1188.16
537	rf 1 GFP35	aqua	GFP	aqua_GFP	GATGGTAATTACAAAACGCGCGCGGAGGTGAAATTT	DGNYKTRAEVKF	103		279.48	282.97	326.78	326.77	298.91	299.8	311.04	316	255.22	276.61	241.36	191.22	345.37	389.23	471.59
538	rf 1 GFP36	aqua	GFP	aqua_GFP	TACAAAACGCGCGCGGAGGTGAAATTTGAAGGTGAC	YKTRAEVKFEGD	106		1611.75	1407.64	1665.55	1827.5	1783.21	1696.33	1861.93	1487.77	1406.7	1762.25	1279.22	1405.14	1867.83	1825.42	2256.88
539	rf 1 GFP37	aqua	GFP	aqua_GFP	CGCGCGGAGGTGAAATTTGAAGGTGACACCCTGGTG	RAEVKFEGDTLV	109		800.32	706.52	823.42	864.47	830.48	783.39	897.12	702.04	743.41	678.13	628.88	606.96	979.73	794.68	1041.17
540	rf 1 GFP38	aqua	GFP	aqua_GFP	GTGAAATTTGAAGGTGACACCCTGGTGAATCGTATT	VKFEGDTLVNRI	112		685.99	621.81	2368.05	1317.46	707.14	665.88	770.4	592.72	1593.67	816.44	682.52	520.05	772.5	697.37	889.59
541	rf 1 GFP39	aqua	GFP	aqua_GFP	GAAGGTGACACCCTGGTGAATCGTATTGAACTCAAA	EGDTLVNRIELK	115		427.15	452.39	385.8	485.83	512.72	436.89	551.52	476.57	402.13	513.06	486.75	418.65	508.89	533.39	682.88
542	rf 1 GFP40	aqua	GFP	aqua_GFP	ACCCTGGTGAATCGTATTGAACTCAAAGGAATCGAC	TLVNRIELKGID	118		760.62	657.86	611.81	784.94	704.99	689.98	756	563.68	617.29	667.72	738.84	560.61	759.82	729.81	1012.08
543	rf 1 GFP41	aqua	GFP	aqua_GFP	AATCGTATTGAACTCAAAGGAATCGACTTCAAAGAA	NRIELKGIDFKE	121		260.42	218.08	223.13	252.43	221.89	260.63	252	204.97	200.32	214.15	223.93	160.79	270.66	320.75	396.56
544	rf 1 GFP42	aqua	GFP	aqua_GFP	GAACTCAAAGGAATCGACTTCAAAGAAGATGGAAAT	ELKGIDFKEDGN	124		490.67	448.79	463.53	492.75	471.25	570.97	613.44	452.65	476.32	428.29	411.66	386.78	549.78	639.71	857.43
545	rf 1 GFP43	aqua	GFP	aqua_GFP	GGAATCGACTTCAAAGAAGATGGAAATATTCTGGGT	GIDFKEDGNILG	127		816.2	681.29	758.64	944.01	873.56	792.42	983.52	741.33	704.83	811.97	620.84	544.67	941.67	1142.46	1422.42
546	rf 1 GFP44	aqua	GFP	aqua_GFP	TTCAAAGAAGATGGAAATATTCTGGGTCACAAACTG	FKEDGNILGHKL	130		381.1	360.47	578.7	442.61	459.94	372.11	443.52	326.25	983.8	334.6	253.43	269.44	373.57	571.23	647.67
547	rf 1 GFP45	aqua	GFP	aqua_GFP	GATGGAAATATTCTGGGTCACAAACTGGAATATAAT	DGNILGHKLEYN	133		160.38	100.93	126.68	146.96	169.11	105.46	132.48	131.53	319.03	127.89	96.55	91.26	159.29	209.03	244.98
548	rf 1 GFP46	aqua	GFP	aqua_GFP	ATTCTGGGTCACAAACTGGAATATAATTATAACTCC	ILGHKLEYNYNS	136		53.99	32.44	44.63	46.68	48.47	63.27	48.96	39.29	48.97	46.1	22.8	33.32	52.16	57.66	88.81
549	rf 1 GFP47	aqua	GFP	aqua_GFP	CACAAACTGGAATATAATTATAACTCCCATAATGTT	HKLEYNYNSHNV	139		31.76	28.84	20.15	25.93	37.16	42.18	28.8	22.21	31.16	53.54	26.82	14.49	28.19	50.46	52.06
550	rf 1 GFP48	aqua	GFP	aqua_GFP	GAATATAATTATAACTCCCATAATGTTTATATCATG	EYNYNSHNVYIM	142		73.04	43.26	66.22	89.91	80.25	117.51	72	75.16	81.61	108.56	50.95	47.8	64.85	95.51	131.68
551	rf 1 GFP49	aqua	GFP	aqua_GFP	TATAACTCCCATAATGTTTATATCATGGCTGACAAA	YNSHNVYIMADK	145		282.65	180.24	300.86	335.42	255.82	307.33	1105.93	220.35	238.9	251.33	183.7	172.38	226.96	358.6	390.44
552	rf 1 GFP50	aqua	GFP	aqua_GFP	CATAATGTTTATATCATGGCTGACAAACAGAAAAAT	HNVYIMADKQKN	148		22.23	14.42	14.4	32.85	36.08	28.62	33.12	30.75	17.81	35.69	16.09	13.04	11.28	39.64	42.87
553	rf 1 GFP51	aqua	GFP	aqua_GFP	TATATCATGGCTGACAAACAGAAAAATGGGATAAAG	YIMADKQKNGIK	151		242.95	185.64	215.93	306.02	283.83	287.74	341.28	234.01	259.68	266.2	197.11	179.63	322.82	367.61	474.65
554	rf 1 GFP52	aqua	GFP	aqua_GFP	GCTGACAAACAGAAAAATGGGATAAAGGTGAATTTT	ADKQKNGIKVNF	154		117.51	93.72	87.81	93.36	98.56	122.03	118.08	116.15	94.97	95.18	76.43	70.98	109.96	160.38	176.08
555	rf 1 GFP53	aqua	GFP	aqua_GFP	CAGAAAAATGGGATAAAGGTGAATTTTAAAATCCGT	QKNGIKVNFKIR	157		50.81	30.64	35.99	27.66	51.16	45.2	53.28	23.91	31.16	31.23	34.86	21.73	60.62	61.27	42.87
556	rf 1 GFP54	aqua	GFP	aqua_GFP	GGGATAAAGGTGAATTTTAAAATCCGTCATAATATC	GIKVNFKIRHNI	160		144.5	100.93	122.36	152.15	137.87	120.52	129.6	129.82	121.68	156.15	97.89	69.53	135.33	216.24	211.3
557	rf 1 GFP55	aqua	GFP	aqua_GFP	GTGAATTTTAAAATCCGTCATAATATCGAGGATGGC	VNFKIRHNIEDG	163		773.32	499.25	620.44	714.06	645.75	641.77	696.96	570.51	592.06	727.21	497.48	380.98	668.19	897.39	1067.2
558	rf 1 GFP56	aqua	GFP	aqua_GFP	AAAATCCGTCATAATATCGAGGATGGCTCGGTTCAA	KIRHNIEDGSVQ	166		654.23	611	644.92	736.53	669.44	653.83	692.64	620.05	602.45	630.54	525.63	559.16	786.6	733.41	903.37
559	rf 1 GFP57	aqua	GFP	aqua_GFP	CATAATATCGAGGATGGCTCGGTTCAATTGGCTGAC	HNIEDGSVQLAD	169		133.39	109.94	100.77	134.86	116.87	97.92	128.16	119.57	96.45	80.31	60.34	91.26	131.1	102.71	137.8
560	rf 1 GFP58	aqua	GFP	aqua_GFP	GAGGATGGCTCGGTTCAATTGGCTGACCATTACCAG	EDGSVQLADHYQ	172		916.24	681.29	764.4	874.85	777.16	807.49	930.24	731.08	728.58	771.82	673.13	769.21	889.51	800.09	1025.86
561	rf 1 GFP59	aqua	GFP	aqua_GFP	TCGGTTCAATTGGCTGACCATTACCAGCAGAACACC	SVQLADHYQQNT	175		6861.46	6030.68	6220.27	7073.13	6620.64	6578.93	7234.6	6058.71	6051.19	6726.3	5453.46	5952.29	7600.99	6636.74	9021.41
562	rf 1 GFP60	aqua	GFP	aqua_GFP	TTGGCTGACCATTACCAGCAGAACACCCCGATCGGC	LADHYQQNTPIG	178		3953.96	3667.79	3626.21	4239.38	3866.4	3785.86	4263.86	3597.31	3497.46	3899.26	3238.29	3511.4	4412.3	3858.07	5216.56
563	rf 1 GFP61	aqua	GFP	aqua_GFP	CATTACCAGCAGAACACCCCGATCGGCGATGGCCCG	HYQQNTPIGDGP	181		527.19	425.36	611.81	567.1	541.26	503.17	532.8	445.82	477.8	535.37	455.91	507.01	570.92	536.99	666.04
564	rf 1 GFP62	aqua	GFP	aqua_GFP	CAGAACACCCCGATCGGCGATGGCCCGGTTCTGCTG	QNTPIGDGPVLL	184		1808.66	1609.5	1682.83	2034.97	1778.9	1651.13	1935.37	1590.26	1559.54	1687.9	1462.93	1639.81	2107.47	1657.83	2181.86
565	rf 1 GFP63	aqua	GFP	aqua_GFP	CCGATCGGCGATGGCCCGGTTCTGCTGCCCGATAAC	PIGDGPVLLPDN	187		441.45	409.13	440.5	527.33	446.47	415.8	468	416.78	356.13	365.83	382.16	469.35	494.8	428.87	444.03
566	rf 1 GFP64	aqua	GFP	aqua_GFP	GATGGCCCGGTTCTGCTGCCCGATAACCATTACTTG	DGPVLLPDNHYL	190		485.91	427.16	449.14	515.23	438.4	379.64	504	391.16	436.26	462.5	441.16	422.99	476.47	441.49	684.41
567	rf 1 GFP65	aqua	GFP	aqua_GFP	GTTCTGCTGCCCGATAACCATTACTTGAGCACCCAG	VLLPDNHYLSTQ	193		1105.2	1016.53	1019.2	1203.35	1119.15	1050.04	1182.25	1084.66	977.87	1038.02	903.77	1005.33	1281.4	1041.55	1462.23
568	rf 1 GFP66	aqua	GFP	aqua_GFP	CCCGATAACCATTACTTGAGCACCCAGTCCGCCCTT	PDNHYLSTQSAL	196		679.64	607.39	616.13	816.06	680.75	784.89	878.4	714	611.35	690.03	610.11	609.86	868.36	776.66	944.71
569	rf 1 GFP67	aqua	GFP	aqua_GFP	CATTACTTGAGCACCCAGTCCGCCCTTAGCAAAGAT	HYLSTQSALSKD	199		312.82	293.78	318.14	361.35	318.83	296.78	354.24	254.51	281.93	342.04	266.84	299.86	362.29	313.55	338.38
570	rf 1 GFP68	aqua	GFP	aqua_GFP	AGCACCCAGTCCGCCCTTAGCAAAGATCCGAACGAA	STQSALSKDPNE	202		2936.09	2598.99	2798.48	3307.48	2898.05	2856.34	3283.22	2510.94	2619.02	2813.65	2546.38	2619.07	3108.34	3057.98	3766.58
571	rf 1 GFP69	aqua	GFP	aqua_GFP	TCCGCCCTTAGCAAAGATCCGAACGAAAAGCGCGAC	SALSKDPNEKRD	205		149.27	79.3	89.25	82.99	89.94	63.27	116.64	83.7	78.64	78.82	77.77	78.22	109.96	77.49	119.43
572	rf 1 GFP70	aqua	GFP	aqua_GFP	AGCAAAGATCCGAACGAAAAGCGCGACCATATGGTT	SKDPNEKRDHMV	208		1526	1315.72	1420.83	1562.97	1471.91	1657.16	1794.25	1439.95	1348.83	1433.6	1229.61	1387.76	1722.63	1537.1	1996.59
573	rf 1 GFP71	aqua	GFP	aqua_GFP	CCGAACGAAAAGCGCGACCATATGGTTCTCTTGGAA	PNEKRDHMVLLE	211		455.74	365.88	437.62	508.31	461.02	394.71	524.16	403.12	400.64	379.22	379.48	362.15	530.04	445.09	607.86
574	rf 1 GFP72	aqua	GFP	aqua_GFP	AAGCGCGACCATATGGTTCTCTTGGAATTCGTGACC	KRDHMVLLEFVT	214		1535.53	1402.23	1495.69	1644.23	1481.61	1437.21	1605.61	1328.92	1405.22	1333.96	1178.66	1264.63	1670.47	1610.98	2100.71
575	rf 1 GFP73	aqua	GFP	aqua_GFP	CATATGGTTCTCTTGGAATTCGTGACCGCGGCGGGT	HMVLLEFVTAAG	217		327.11	360.47	395.87	382.1	358.69	360.06	380.16	316	336.84	356.91	284.27	282.48	453.92	364	500.68
576	rf 1 GFP74	aqua	GFP	aqua_GFP	CTCTTGGAATTCGTGACCGCGGCGGGTATTACGCAT	LLEFVTAAGITH	220		719.33	717.34	725.53	867.93	780.39	721.62	927.36	642.25	675.16	599.31	615.48	725.75	936.03	756.84	989.11
577	rf 1 GFP75	aqua	GFP	aqua_GFP	TTCGTGACCGCGGCGGGTATTACGCATGGCATGGAT	FVTAAGITHGMD	223		3069.48	2678.3	2781.2	3267.71	3512.56	2806.63	3322.1	2683.46	2822.31	2789.86	2676.45	2968.18	3374.77	2816.52	3624.18
578	rf 1 GFP76	aqua	GFP	aqua_GFP	GCGGCGGGTATTACGCATGGCATGGATGAACTGTAT	AAGITHGMDELY	226		854.31	1838.4	879.56	1796.38	1197.78	2407.4	1029.61	2278.64	906.64	913.1	2695.22	789.49	1036.11	942.44	1107.01
579	rf 1 GFP77	aqua	GFP	aqua_GFP	GCGGGTATTACGCATGGCATGGATGAACTGTATAAA	AGITHGMDELYK	227		506.55	360.47	418.91	527.33	484.17	527.28	555.84	560.26	480.77	437.22	396.91	366.5	558.23	645.11	727.29
580	rf 1 ctrl1	control	CTRL	control_CTRL	TTTCCAGCCTGCATGTGGAGCGTGGAACCATGCCCG	FPACMWSVEPCP	1		19.06	14.42	17.27	20.75	17.77	30.13	12.96	18.79	10.39	8.92	6.7	15.93	9.87	10.81	9.19
581	rf 1 ctrl2	control	CTRL	control_CTRL	CAGTATGACCTGTTTCGCGAAGTAGAATGGTGCTGC	QYDLFREVEWCC	13		519.25	279.36	355.57	380.37	919.34	397.72	492.48	338.21	992.7	282.56	347.29	528.74	279.12	228.85	349.1
582	rf 1 ctrl3	control	CTRL	control_CTRL	TGCCCGTCGTGGGAACCGATGCTGTCCTATATCAAT	CPSWEPMLSYIN	25		122.27	102.73	166.99	133.13	114.18	120.52	154.08	90.53	97.93	120.46	103.25	139.07	114.18	93.7	136.27
583	rf 1 ctrl4	control	CTRL	control_CTRL	CAACGTACTATGGTACCTGTAGGCTGGTTGGATGTT	QRTMVPVGWLDV	37		1321.16	2310.62	1294.15	2133.52	1835.99	2698.16	2041.93	4533.36	1377.02	1424.67	1213.52	1063.27	1078.4	965.87	1198.87
584	rf 1 ctrl5	control	CTRL	control_CTRL	TGGCCGGGTTGGGACATGTGCGATCGTCATCGCTGC	WPGWDMCDRHRC	49		2131.01	6836.33	2422.75	3342.06	2564.67	4272.46	2694.25	7278.31	2391.99	4168.43	6848	2191.73	2348.53	1868.67	2645.79
585	rf 1 ctrl6	control	CTRL	control_CTRL	CACGATTGTTTTTACTGGTGTATGTTCGGGTCGCAT	HDCFYWCMFGSH	61		970.23	946.24	821.98	1326.1	1108.92	1036.48	1139.05	1182.02	820.58	727.21	1104.91	793.83	493.39	452.3	669.1
586	rf 1 ctrl7	control	CTRL	control_CTRL	GTACTGCACCGCTGGTCACAGGATGCCGACATTCCG	VLHRWSQDADIP	73		5375.16	6850.75	8735.16	6720.43	8002.08	6682.88	7188.52	6666.8	7914.92	8232.77	5391.78	6699.77	5081.9	3955.38	5320.67
587	rf 1 ctrl8	control	CTRL	control_CTRL	CGCCAACAGATATTCACGAACATTGCGCGTGAACCA	RQQIFTNIAREP	85		1028.98	870.54	929.95	1023.54	982.35	925	1054.09	900.18	900.7	832.79	838.07	903.93	1092.5	1099.22	1257.06
588	rf 1 ctrl9	control	CTRL	control_CTRL	CAAGTACTGTATCCCCATGTAATTGACATGCGGTTT	QVLYPHVIDMRF	97		1087.73	1130.08	1043.67	1350.31	1402.98	1699.34	1219.69	1014.62	1000.12	1133.2	895.72	934.35	1287.04	1205.53	1612.28
589	rf 1 ctrl10	control	CTRL	control_CTRL	GAGCCGTGTCCATGGGACGGTCCGGCGCAACAGCGT	EPCPWDGPAQQR	109		10925	10093.2	10970.8	13738.2	15433.8	17838.6	11772.1	10007.9	10078.4	15122.6	11580.1	10508.1	10048.2	7580.99	9704.29
590	rf 1 ctrl11	control	CTRL	control_CTRL	AACCCATGCGGTAAACAGCAGTTTATTGGCTGTTAT	NPCGKQQFIGCY	121		2691.55	1760.9	1412.19	2413.61	1958.78	2803.61	4888.82	3660.51	4229.01	3091.75	4927.83	1626.78	1491.44	1320.86	1693.43
591	rf 1 ctrl12	control	CTRL	control_CTRL	CGCCATTTAGAATGGGCTCAGGTTCATAGCGGGATG	RHLEWAQVHSGM	133		66.69	138.78	57.58	216.12	183.11	221.46	72	136.65	31.16	92.2	191.75	84.02	52.16	37.84	58.18
592	rf 1 ctrl13	control	CTRL	control_CTRL	ACGATCCATCAGCCGGTGACCCAACCGCAGGTTCAG	TIHQPVTQPQVQ	145		2953.56	4033.67	2969.78	6810.33	4898.3	2981.38	3840.5	2989.21	3512.3	2556.38	5507.1	5086.03	2523.33	2047.06	2538.61
593	rf 1 ctrl14	control	CTRL	control_CTRL	CAGTCCTACTATATCAACATGGAAATGAACCCCGCC	QSYYINMEMNPA	157		90.51	99.13	89.25	100.28	84.02	112.99	97.92	95.65	97.93	65.43	91.18	66.64	76.12	109.92	127.08
594	rf 1 ctrl15	control	CTRL	control_CTRL	TGCTTTGAATGTTTCAAGGTGGAAAGGATGGGCGAT	CFECFKVERMGD	169		1119.49	1153.51	1268.24	1652.88	1251.64	1279.03	1313.29	1108.57	3062.69	1155.5	2160.2	1009.67	1374.44	1147.87	1558.69
595	rf 1 ctrl16	control	CTRL	control_CTRL	ACCGATGTTCCATGGCAAATCGGAATTCTCCGCTAT	TDVPWQIGILRY	181		2077.02	4253.56	2753.85	2669.5	2516.74	3894.33	1739.53	1884.06	1452.7	1610.56	1989.9	7576.17	1745.18	1479.44	1728.64
596	rf 1 ctrl17	control	CTRL	control_CTRL	TGGGTGTGTTGGACGCTGCTGGATTGCGATGTGCAG	WVCWTLLDCDVQ	193		5727.68	5608.93	5648.77	7028.18	8636.51	10669.1	10457.3	6463.54	13114.4	6161.19	5453.46	5798.74	4770.36	3840.05	4914.92
597	rf 1 ctrl18	control	CTRL	control_CTRL	TGCTTCTGCTGGCCGTGGGTCAAATGTATGATGGGC	CFCWPWVKCMMG	205		565.3	342.45	395.87	487.56	589.73	464	506.88	384.33	486.71	401.53	329.86	296.96	456.74	320.75	499.15
598	rf 1 ctrl19	control	CTRL	control_CTRL	TGTGTACAGGTAGGTTATCCGCCTTGGTGGAGCAAC	CVQVGYPPWWSN	217		2272.33	2323.23	2488.97	2731.74	2853.35	5079.95	2803.69	5020.17	2304.44	2779.45	2689.86	4145.89	1797.34	1364.11	1901.66
599	rf 1 ctrl20	control	CTRL	control_CTRL	TGGTTAAATCACATGTCTATTAGTGGGATGCACCAG	WLNHMSISGMHQ	229		1410.09	3802.97	1884.36	5553.38	3753.3	5904.01	2033.29	5158.53	2299.99	2550.43	4929.17	1212.48	1501.31	1367.71	1667.4
600	rf 1 ctrl21	control	CTRL	control_CTRL	TGGTACGAATCTCCTAACATTTCCCCGCGTATTCGA	WYESPNISPRIR	241		5776.9	2642.25	3496.65	3577.2	3388.15	3133.54	2694.25	3050.71	2783.73	3829.37	3184.65	2869.68	1826.94	1796.59	2472.77
601	rf 1 ctrl22	control	CTRL	control_CTRL	ATCTTCAAAAAACAGGCAGAAGTCCGCTACGTGATG	IFKKQAEVRYVM	253		1829.3	1551.83	1792.23	2192.31	1853.22	1711.39	2085.13	1624.42	1779.15	1736.97	1460.25	1503.65	2032.76	1868.67	2489.62
602	rf 1 ctrl23	control	CTRL	control_CTRL	ATTGCACACGATCCTTTCTTCATGGGTATGCGCATT	IAHDPFFMGMRI	265		932.12	1238.22	990.41	1111.71	1174.08	1699.34	1032.49	850.65	1178.19	962.17	954.72	757.62	830.3	682.96	834.47
603	rf 1 ctrl24	control	CTRL	control_CTRL	CACGGTATGCAGAAAATGTGTGAGATTGGTTGTGGG	HGMQKMCEIGCG	277		724.1	697.51	800.39	935.36	749.15	697.51	682.56	592.72	598	585.93	614.13	512.8	747.13	610.88	878.87
604	rf 1 ctrl25	control	CTRL	control_CTRL	CATTACGTATGTCCGTGGTGCGAAATCGAACTGATG	HYVCPWCEIELM	289		606.59	517.28	594.53	1011.44	658.13	634.24	601.92	572.22	433.29	657.31	560.5	556.26	415.86	295.53	395.03
605	rf 1 ctrl26	control	CTRL	control_CTRL	TACCCGTCTCACCATGAACTGTACTTTCAGGGTGGG	YPSHHELYFQGG	301		592.3	555.12	619	624.15	604.28	1277.52	571.68	485.11	1170.77	568.08	521.61	690.98	668.19	466.72	662.98
606	rf 1 ctrl27	control	CTRL	control_CTRL	CAGCCCGATCTGTACTGGATGGGGAAATACGCATGG	QPDLYWMGKYAW	313		362.05	389.31	417.47	439.15	757.77	429.36	383.04	367.25	381.35	373.27	398.25	310	398.94	382.02	408.81
607	rf 1 ctrl28	control	CTRL	control_CTRL	TGCCACGTATGGTATTCCGGCATGCATCCAGTGTGT	CHVWYSGMHPVC	325		574.83	1095.83	971.69	1709.93	1757.89	1630.04	695.52	1450.2	513.42	649.88	1858.49	801.08	415.86	326.16	407.28
608	rf 1 ctrl29	control	CTRL	control_CTRL	GATTGCCCGGTTTATTGGTGCCAAATTTGGTACGCC	DCPVYWCQIWYA	337		825.73	870.54	1068.14	1073.68	1395.97	1108.79	931.68	966.8	1298.38	1244.73	1020.43	999.53	731.62	605.47	744.13
609	rf 1 ctrl30	control	CTRL	control_CTRL	TGGCACAGCCAATATGAGTGGGCAGGTCAGGATGTG	WHSQYEWAGQDV	349		1551.41	1229.21	1701.54	1941.61	1608.71	5192.94	1524.97	1293.05	1302.83	1699.79	2044.88	1707.9	1209.51	1007.31	1295.33
610	rf 1 ctrl31	control	CTRL	control_CTRL	CACCCGTATTATTGGTGGTGGGTCAAACCGGGCCGC	HPYYWWWVKPGR	361		222.31	192.85	325.34	484.11	425.47	406.76	243.36	420.2	425.87	276.61	343.27	282.48	252.33	198.22	231.2
611	rf 1 ctrl32	control	CTRL	control_CTRL	ATGATGTTTAATCCGCAAATGATCCAGCGTCCGCTG	MMFNPQMIQRPL	373		1554.59	3693.02	1728.89	1860.35	2305.08	2128.7	2613.61	5110.7	1322.12	1592.72	4926.48	1413.83	1552.06	1430.78	1845.01
612	rf 1 ctrl33	control	CTRL	control_CTRL	ATGACGGATTGGATTCAGTTTGTAATGACGAACCAT	MTDWIQFVMTNH	385		663.76	798.44	660.75	828.17	849.86	1328.74	892.8	698.62	605.42	751	748.22	622.9	610.39	531.59	722.69
613	rf 1 ctrl34	control	CTRL	control_CTRL	AATTACTTCGGTGAGCTCGTGGGTGATATGTGGTTG	NYFGELVGDMWL	397		473.2	418.15	862.29	637.98	1264.02	605.62	515.52	450.94	467.42	385.17	734.82	365.05	508.89	380.22	545.08
614	rf 1 ctrl35	control	CTRL	control_CTRL	AGCTATTATCAGCCATGCATGGTGATGTACTGCAAA	SYYQPCMVMYCK	409		1503.77	3146.91	1701.54	1787.73	2028.26	2665.02	4658.42	2722.75	1532.83	1734	2126.68	1264.63	1450.56	1165.89	1580.12
615	rf 1 ctrl36	control	CTRL	control_CTRL	GTTCGTGATTGCGCTTTTTGCAATGATTCCTTTGAT	VRDCAFCNDSFD	421		928.94	861.53	881	1146.29	999.59	1256.43	961.92	886.52	1059.48	917.56	871.59	844.53	1012.15	992.9	1232.56
616	rf 1 ctrl37	control	CTRL	control_CTRL	AAATGTTGTGAATCCGTCTCTGAAACTTTTCTGGTT	KCCESVSETFLV	433		411.27	409.13	1638.2	497.94	473.94	450.45	475.2	413.37	1532.83	459.52	430.43	347.66	459.56	500.95	774.75
617	rf 1 ctrl38	control	CTRL	control_CTRL	AAAATGTGTGATTTTCAAGGTTGGCACGACGTTTTC	KMCDFQGWHDVF	445		997.22	944.43	981.77	1206.81	1081.45	950.61	2128.33	1147.86	997.16	1280.42	866.22	1067.62	819.02	666.74	895.71
618	rf 1 ctrl39	control	CTRL	control_CTRL	CAATGGGACAACCATCGTATGATTGCGTGTGATTCG	QWDNHRMIACDS	457		1270.35	1371.59	1489.93	1765.26	1967.4	2154.31	1656.01	1525.35	1155.93	1286.37	1269.84	1406.59	1217.96	1043.35	1306.05
619	rf 1 ctrl40	control	CTRL	control_CTRL	GCGCAGATAGATGATTTATGCCATTTAGTGTTCGCC	AQIDDLCHLVFA	469		519.25	520.88	539.83	608.59	596.2	623.69	668.16	546.6	534.19	571.06	489.43	450.51	716.12	598.26	771.69
620	rf 1 ctrl41	control	CTRL	control_CTRL	ATGCAAAAATACGCGATGTTCGGCGTTTTTGACCCG	MQKYAMFGVFDP	481		2758.24	2622.42	3103.66	3476.92	4131.91	3038.63	3152.18	3016.54	3041.92	3270.2	2691.2	2484.35	2973.01	2780.48	3518.53
621	rf 1 ctrl42	control	CTRL	control_CTRL	GAGCCTGGGCACGGCCAGGTGCAGTTTATTGACATC	EPGHGQVQFIDI	493		3129.82	2872.95	3162.68	3824.44	3371.45	3041.64	3598.58	2941.39	3015.21	3053.08	2837.35	2853.74	3675.03	3121.05	4114.14
622	rf 1 ctrl43	control	CTRL	control_CTRL	GGCCCGTGGCAGGACCGTATGTGGGAACGTTACCGT	GPWQDRMWERYR	505		527.19	1045.37	686.66	940.55	1341.04	1458.3	815.04	642.25	709.29	847.67	721.41	811.22	518.76	383.82	633.89
623	rf 1 ctrl44	control	CTRL	control_CTRL	GGCTATCCGAACCAGTCGAACAACGTCAAACGTCCG	GYPNQSNNVKRP	517		1522.83	1113.85	3984.66	1744.51	1300.65	1135.91	1330.57	1134.19	2227.28	4116.38	1084.79	1056.03	1347.65	1032.54	1442.32
624	rf 1 ctrl45	control	CTRL	control_CTRL	CCTTGGGGACCGATGCCTATTTGTTATTGCTCCGAC	PWGPMPICYCSD	529		660.58	821.87	652.11	625.88	600.51	2113.63	633.6	790.86	461.48	499.68	596.7	540.33	548.37	436.08	724.22
625	rf 1 ctrl46	control	CTRL	control_CTRL	CAATCCTGGTGGCGTGAATACTGCTTCTCTGAGGTG	QSWWREYCFSEV	541		862.25	993.1	1356.05	1428.11	1055.06	1075.65	911.52	871.14	789.41	1119.81	952.04	2388.74	683.69	596.46	790.06
626	rf 1 ctrl47	control	CTRL	control_CTRL	TGGTTTGAACAGTGTAACCTGTCCGAATTATGTTTC	WFEQCNLSELCF	553		1468.84	1200.37	1186.18	1338.21	1451.45	1413.11	1452.97	1202.52	1157.41	1368.16	1252.41	1173.37	1384.31	1302.84	1645.96
627	rf 1 ctrl48	control	CTRL	control_CTRL	TATAACCAGTATTGCCCGCAAATCGGGTTTCCCTTC	YNQYCPQIGFPF	565		2721.72	3595.7	2435.71	3203.74	2857.65	2728.29	3492.02	2598.05	2957.34	2465.67	2097.18	2151.17	2830.64	2812.91	3807.92
628	rf 1 ctrl49	control	CTRL	control_CTRL	CCGGAAACCCACATGTTTTATGCTACACAGCCAGAT	PETHMFYATQPD	577		1783.25	1358.97	921.31	1426.38	1565.09	1366.4	2089.45	1545.85	1417.09	1634.36	1405.27	1706.45	463.78	425.27	555.8
629	rf 1 ctrl50	control	CTRL	control_CTRL	TGTGCTTGGCAGTGGGCCTGTGTCCAGCTGGAATTG	CAWQWACVQLEL	589		1071.86	1532	1409.31	1905.3	2131.66	1286.56	1416.97	1041.95	1756.89	1174.83	986.91	1267.52	1053.03	767.65	1041.17
630	rf 1 empty	empty	EMPTY	empty_EMPTY	GCTGGAGGGCAGTCTGGGCA	GACCAACG	1		317322	274799	242966	204144	231640	237545	182841	241727	315620	332633	322337	347037	266372	361678	222228

## Sheet: Panel 4c
Active anaphylaxis (cOVA)			Maximum temperature loss, absolute
	│ΔmaxTemp│ (°C)
Adjuvant	CFA	CFA	CFA	CFA
Antigen	cOVA	qOVA	dOVA	null
	0	3	4.3	7.2
	1.2	4.1	2.7	8.4
	2.1	4	6.2	7.6
	0.7	4	6.6	6.9
	2.2	1.3	3.6	6.5
	0	7.3	2.7	7.8
	2.5	2.8	0	6.7
	1.5	5.8	3.8	8.1
	3.7	4.7	3.9	7.6
	0.5		6.6	0.1

## Sheet: Panel 4d
cOVA-reactive antibodies (ug/ml)
	cOVA-reactive IgE					cOVA-reactive IgG1					cOVA-reactive IgG2
Adjuvant	CFA	CFA	CFA	CFA		CFA	CFA	CFA	CFA		CFA	CFA	CFA	CFA
Antigen	cOVA	qOVA	dOVA	null		cOVA	qOVA	dOVA	null		cOVA	qOVA	dOVA	null
	0.046	0.02	0.021	0.05		131.959	43.683	33.663	16.876		39.553	50.003	6.372	0
	0.019	0.012	0.085	0.015		210.6	26.828	78.58	10.778		63.96	26.333	42.017	0
	0.014	0.011	0.012	0.03		193.304	31.427	63.392	10.668		65.846	69.432	17.347	0
	0.009	0.002	0.006	0.008		127.666	25.532	23.303	7.069		47.764	42.506	20.716	0
	0.004	0.014	0.015	0.029		65.675	199.153	32.496	4.471		15.429	35.75	19.113	0
	0.019	0.047	0.007	0.085		317.028	18.254	127.002	14.241		271.937	1.165	12.216	3.549
	0.153	0.028	0.031	0.045		304.145	46.423	50.374	21.884		415.463	7.065	10.478	0
	0.024	0.054	0.004	0.05		158.412	17.668	52.168	22.066		172.392	12.95	4.622	0
	0.008	0.024	0.056	0.109		390.526	48.243	79.919	14.935		122.191	42.452	17.436	0
	0.016		0.027	0.058		137.209		52.308	10.935		29.209		19.646	0

## Sheet: Panel 4e
Maximum temperate loss by antibody isotype ratio
	Adjuvant	CFA	CFA	CFA	CFA
	Antigen	cOVA	qOVA	dOVA	null
Ratio	3728.52	0
(G1+G2)/E	14450.5	1.2
	18510.7	2.1
	19492.2	0.7
	20276	2.2
	30998.2	0
	4703.32	2.5
	13783.5	1.5
	64089.6	3.7
	10401.1	0.5
	4684.3		3
	4430.08		4.1
	9169		4
	34019		4
	16778.8		1.3
	413.17		7.3
	1910.29		2.8
	567		5.8
	3778.96		4.7
	1906.43			4.3
	1418.79			2.7
	6728.25			6.2
	7336.5			6.6
	3440.6			3.6
	19888.3			2.7
	1962.97			0
	14197.5			3.8
	1738.48			3.9
	2664.96			6.6
	337.52				7.2
	718.533				8.4
	355.6				7.6
	883.625				6.9
	154.172				6.5
	209.294				7.8
	486.311				6.7
	441.32				8.1
	137.018				7.6
	188.535				0.1

## Sheet: Panel 4g
Active anaphylaxis (cOVA)			Maximum temperature loss, absolute
	│ΔmaxTemp│ (°C)
Adjuvant	CFA	CFA	CFA
Antigen	cOVA	qOVA	null
	2.4	6.1	5.6
	2.4	3.4	6.6
	3.5	4.2	5.7
	3.7	1.6	7.1
	4.6	4.4	4.5
	1.1	3.8	6.7
	2.5	5.1	4.3
	2.9	4.5	5.7
	2.1	1.8	6.6
	0.6	6.7	5
	1.6	5	6.1
	3.5	2.5	6.1
		3.5	5.6
		3.6	7.2
		6.4

## Sheet: Panel 4h
cOVA-reactive antibodies (ug/ml)
	cOVA-reactive IgE				cOVA-reactive IgG1				cOVA-reactive IgG2
Adjuvant	CFA	CFA	CFA		CFA	CFA	CFA		CFA	CFA	CFA
Antigen	cOVA	qOVA	null		cOVA	qOVA	null		cOVA	qOVA	null
	0.031	0.115	0.164		98.725	33.798	4.468		8.521	3.261	0
	0.308	0.168	0.104		57.441	25.063	6.941		11.865	2.435	0
	0.168	0.038	0.045		32.512	33.105	3.555		4.85	5.395	0
	0.13	0.049	0.11		95.936	23.201	3.243		4.353	1.655	0
	0.073	0.149	0.036		51.728	38.395	24.412		0.856	2.473	0.492
	0.026	0.023	0.01		107.183	48.854	108.273		1.851	4.184	0.804
	0.039	0.059	0.033		111.885	71.961	50.206		1.673	1.165	0.539
	0.031	0.016	0.025		30.099	81.826	19.641		0.388	1.427	0.593
	0.202	0.025	0.04		75.543	34.045	13.896		3.536	0.993	1.145
	0.242	0.012	0.097		61.373	30.001	5.56		7.82	0.255	1.286
	0.037	0.145	0.161		29.135	21.731	6.241		9.099	3.297	0
	0.092	0.125	0.537		23.378	31.822	11.805		1.873	2.554	0
		0.176	0.142			12.105	6.036			0.971	0
		0.093	0.024			48.626	16.829			1.29	1.217
		0.204				38.47				7.127
