# Supplementary material for: Environmentally driven immune imprinting protects against allergy
Source: Nature. 2026 Jan 28;650(8103):987–96. doi: 10.1038/s41586-025-10001-5 (PMC12935535; doi:10.1038/s41586-025-10001-5)
Supplement: Supplementary file 8 — Source Data Fig. 5 [file 41586_2025_10001_MOESM8_ESM.xlsx]

## Sheet: Panel 5b
cOVA active anaphylaxis				Temperature relative to baseline
	Time (m)	MQ water																					1% cOVA water (w/v)
	0	0	0	0	0	0	0	0	0	0	0	0	0	0	0	0	0	0	0	0	0		0	0	0	0	0	0	0	0	0	0	0	0	0	0	0	0	0	0	0	0
	15	-0.8	0.2	0.1	-3.5	-2.6	-0.3	-3.8	-3.8	-4.3	-3	-1.1	-2.7	-2.7	-2.8	-3.6	-2.2	-3.8	-2.3	-2	-2.5		0	-0.8	0.3	0.1	0.9	-0.9	-0.7	-2.8	-0.1	-0.2	-0.7	0.2	0.1	1.4	-1.7	-0.3	0.2	-0.8	-0.4	-1.7
	30	-4.2	-1.5	-1.6	-5	-4.8	-2.8	-6.9	-7.2	-7.3	-5.8	-3.6	-5	-3.5	-5.3	-5.9	-6	-6.6	-5.5	-4.6	-6.4		0.3	-0.4	0.1	-2.9	0.3	-1.7	-2.4	-4.8	0.8	-2.5	-2.8	-1.9	-1	0.7	-4.4	-4.2	-3.2	-4.1	-4.3	-4.8
	45	-5.6	-1.3	-1.8	-5	-6	-3.1	-8.5	-8.8	-7.5	-6.3	-3.9	-5.9	-3.6	-6.3	-8.5	-7.4	-8	-5.8	-6.6	-8.3		-0.1	-0.7	-0.4	-5.2	0.6	-0.5	-2.3	-4.2	0.7	-2.8	-1.6	-2.8	-0.1	0.4	-5	-5	-2.8	-3.8	-5	-5.6
	60	-5.1	-0.9	-1.6	-3.4	-5.8	-1.8	-8.8	-8.8	-5.9	-5.7	-2.9	-5	-3	-5.6	-9.6	-6.3	-7	-4.2	-7.2	-8.2		0.1	-0.8	-0.1	-4.3	0.5	0	-0.3	-2.3	1	-3.1	-0.7	-1.4	0.1	1.1	-3.1	-3.2	-1	-2.2	-3.1	-4.5
	75	-4.7	-0.8	-1.3	-2.2	-4.6	-1	-7.9	-7.3	-3.6	-4.9	-2.1	-3.4	-1.7	-4.8	-9.9	-5.1	-5.1	-2.7	-6.1	-7		0.2	-1.2	0.1	-2.7	0.6	0.1	1	-1.2	1.3	-1.9	-0.5	-0.7	0.3	1.2	-1.9	-1.7	-0.6	-1.2	-1.6	-3.3

## Sheet: Panel 5c
cOVA active anaphylaxis			Maximum temperature loss, absolute
	│ΔmaxTemp│ (°C)
Water:	MQ	1% cOVA (w/v)
	5.6	0.1
	1.5	1.2
	1.8	0.4
	5	5.2
	6	0
	3.1	1.7
	8.8	2.4
	8.8	4.8
	7.5	0.1
	6.3	3.1
	3.9	2.8
	5.9	2.8
	3.6	1
	6.3	0
	9.9	5
	7.4	5
	8	3.2
	5.8	4.1
	7.2	5
	8.3	5.6

## Sheet: Panel 5d
cOVA-reactive IgE (ug/ml)
	cOVA-reactive IgE
Water:	MQ	1% cOVA (w/v)
	0.113	0.12
	0.053	0.018
	0.074	0.052
	0.085	0.006
	0.04	0.009
	0.074	0
	0.049	0
	0.039	0
	0.092	0.014
	0.104	0.002
	0.048	0
	0.036	0.009
	0.245	0.007
	0.118	0.006
	0.146	0.005
	0.123	0.029
	0.227	0.026
	0.079	0.018
	0.057	0.01
		0.031

## Sheet: Panel 5e
qOVA active anaphylaxis			Maximum temperature loss, absolute
	│ΔmaxTemp│ (°C)
Water:	MQ	1% cOVA (w/v)
	8.8	6
	7.5	2.2
	9.1	5.9
	9.1	3.9
	5.3	2.4
	6.7	3
	9	5.9
	5.7	4.2

## Sheet: Panel 5f
qOVA-reactive IgE (OD450nm)
	qOVA-reactive IgE
Water:	MQ	1% cOVA (w/v)
	0.585625	0.589125
	0.710875	0.787525
	0.822275	0.603575
	0.546775	0.783425
	0.861625	0.344825
	0.823775	0.346525
	0.592825	0.226275
	0.628325	0.374225
	0.574025	0.510475
	0.789175	0.515025
	0.902725	0.243425
	0.832725
	0.937625
	0.747475
	0.731225

## Sheet: Panel 5g
dOVA active anaphylaxis			Maximum temperature loss, absolute
	│ΔmaxTemp│ (°C)
Water:	MQ	1% cOVA (w/v)
	8.7	6.4
	8.5	4.5
	10.7	2.5
	8.6	7.5
	6.9	7
	7.1	7
	8.9	7
	7.8	6.7
	7
	7.8

## Sheet: Panel 5h
dOVA-reactive IgE (OD450nm)
	dOVA-reactive IgE
Water:	MQ	1% cOVA (w/v)
	0.28535	0.4016
	0.1656	0.02925
	0.20715	0.0123
	0.6321	0.03205
	1.32255	0.13455
	0.2698	0.51005
	0.4346	0.3351
	0.19895	0.0892
	0.04885	0.13305
	0.1025	0.08085

## Sheet: Panel 5i
btOVA active anaphylaxis			Maximum temperature loss, absolute
	│ΔmaxTemp│ (°C)
Water:	MQ	1% cOVA (w/v)
	8	3.4
	6.2	1.4
	5.1	4.7
	5.1	4.7
	2.9	2.6
	5.6	3
	5.9

## Sheet: Panel 5j
btOVA-reactive IgE (OD450nm)
	btOVA-reactive IgE
Water:	MQ	1% cOVA (w/v)
	0.290954	0.059504
	0.593354	0.208154
	0.173554	0.107204
	0.110254	0.116854
	0.183854	0.162754
	0.084754	0.260204
	0.590154	0.102704
	0.236754	0.089104

## Sheet: Panel 5k
Cross-tolerance effect			Ortholog identity (relative to cOVA)				Protection % (max temp loss cOVA-tolerized/MQ)
	Ortholog identity (%)	Protection (%)
cOVA	100	58.8533
qOVA	87.99	45.2614
dOVA	81.87	25.9146
btOVA	68.73	40.4639

[truncated: 7 more sheets: Panel 5m, Panel 5n, Panel 5o, Panel 5p, Panel 5q, Panel 5r, Panel 5s]
