# Supplementary material for: Environmentally driven immune imprinting protects against allergy
Source: Nature. 2026 Jan 28;650(8103):987–96. doi: 10.1038/s41586-025-10001-5 (PMC12935535; doi:10.1038/s41586-025-10001-5)
Supplement: Supplementary file 9 — Source Data Extended Data Fig. 1 [file 41586_2025_10001_MOESM9_ESM.xlsx]

## Sheet: Extended Data Figure 1
Baseline serology (ug/ml)
	IgM			IgG3			IgG1			IgG2a/c			IgG2b			IgE			IgA
	SPF	Pet shop		SPF	Pet shop		SPF	Pet shop		SPF	Pet shop		SPF	Pet shop		SPF	Pet shop		SPF	Pet shop
	860	184.612		42.629	12.213		435.18	12192.3		460	7780.07		354.337	1778.92		0.061	594.503		160	446.121
	685.091	400.198		40.288	18.758		644.424	8112.78		243.664	6613.36		289.42	5778.94		0.098	132.487		521.781	251.963
	591.198	142.077		53.475	13.654		904.791	7554.11		467.68	11761.2		241.454	1387.18		0.14	447.851		400.768	681.046
	409.954	316.061		36.701	23.435		515.743	5933.42		111.999	9841.31		262.294	3097.28		0.143	569.701		214.228	2270.58
	550.196	268.519		56.905	8.278		530.279	5338.7		347.456	6367.54		212.757	3895.81		0.098	67.3		923.512	1026.89
	577.339	441.122		43.672	19.661		551.798	14180.6		431.977	8847.63		255.735	4005.41		0.102	236.778		1988.33	873.475
	474.293	186.87		44.29	20.403		529.498	8985.62		467.975	7994.62		316.78	3678.07		0.057	149.964		2286.17	310.699
	533.15	109.972		57.53	18.008		473.227	4335.94		364.529	3022.81		238.936	1477.32		0.085	144.122		1178	781.12
	447.797	891.739		50.495	6.081		687.763	7216.46		429.032	13297.6		302.386	2834.2		0.079	213.565		1473.68	641.985
	526.429	233.288		62.825	24.45		428.866	8927.34		364.419	17548.2		240.272	2829.05		0.057			1449.83	597.22
	661.367			42.859			504.591			473.993			237.276			0.103			1955.63	836.994
	661.655			48.655			401.252			447.933			240.657			0.112			360.91	614.237
	469.903			55.275			440.632			430.073			201.172			0.069			1656.21	542.492
	489.692			56.986			451.046			392.486			275.613			0.053			303.264	217.018
	504.087			57.479			307.187			157.253			257.317			0.092			338.999	310.609
	883.599			48.641			484.385			298.002			254.776			0.134			197.229	162.418
	489.46			38.676			510.195			344.2			416.085			0.095			337.915	989.543
	704.548			61.096			488.137			456.589			316.003			0.061			542.124	1428.66
	575.813			45.331			471.348			319.124			220.466			0.124			221.441
	553.17			44.544			528.563			249.719			231.08			0.088			381.411
