# Supplementary material for: Environmentally driven immune imprinting protects against allergy
Source: Nature. 2026 Jan 28;650(8103):987–96. doi: 10.1038/s41586-025-10001-5 (PMC12935535; doi:10.1038/s41586-025-10001-5)
Supplement: Supplementary file 10 — Source Data Extended Data Fig. 2 [file 41586_2025_10001_MOESM10_ESM.xlsx]

## Sheet: Panel E2a
Skin sensitization cOVA-reactive IgE (ug/ml)
Strain:	129S1/SvlmJ	A/J	BALB/cJ	CAST/EiJ	C3H/HeJ	C57BL/6J	DBA/1J	FVB/NJ	PERC/EiJ	PWK/PhJ	SJL/J	WSB/EiJ	Pet shop
	0.083	0.764	0.27	0.94	1.382	0.004	0.143	0.121	0.041	0.014	0.007	0.042	0.083
	0.151	0.628	0.274	0.286	0.138	0.013	0.024	0.189	0.122	0.131	0	0	0.177
	0.037	0.398	0.142	0.474	0.688	0.013	0.02	0.067	0.067	0.055	0	0.028	0.067
	0.02	0.036	0.131	0.398	1.014	0.055	0.017	0.112	0.237	0.018	0	0.233	0.123
	0.021		0.065		0.704	0.04	0.185	0.347	0	0.012	0.018	0.28	0.132
					1.005								0.013
					1.416								0.318
					0.622								0.059
					1.94								0.114
													0.135
													0.072
													0.283
													0.087
													0.22

## Sheet: Panel E2b
Skin sensitization cOVA-reactive IgG1 (ug/ml)
Strain:	129S1/SvlmJ	A/J	BALB/cJ	CAST/EiJ	C3H/HeJ	C57BL/6J	DBA/1J	FVB/NJ	PERC/EiJ	PWK/PhJ	SJL/J	WSB/EiJ	Pet shop
	2.413	3.411	2.756	2.792	3.051	2.71	17.743	9.889	0	4.62	27.295	0	34.057
	4.838	11.241	1.613	16.971	2.14	2.14	43.268	7.704	0	40.642	31.209	0	105.237
	2.89	4.728	1.295	35.414	3.763	2.343	16.301	7.195	0	5.176	24.385	4.76	74.594
	5.018	3.256	2.902	21.804	1.439	2.622	6.527	11.998	0	3.864	44.691	5.689	100.441
	6.149	3.193	1.712	6.942	3.082	2.721	9.66	27.427	0			0	104.817
					5.496								52.597
					3.966								72.666
					4.177								121.601
					1.881								99.898
					11.555								176.271
													78.112
													75.37
													60.553
													89.772

## Sheet: Panel E2c
Skin sensitization cOVA-reactive IgG2 (ug/ml)
Strain:	129S1/SvlmJ	A/J	BALB/cJ	CAST/EiJ	C3H/HeJ	C57BL/6J	DBA/1J	FVB/NJ	PERC/EiJ	PWK/PhJ	SJL/J	WSB/EiJ	Pet shop
	2.413	1.36	0.461	0.133	0	2.805	0	0.939	0	1.621	3.876	0	10.159
	4.838	1.075	0.297	4.118	0	0.797	2.693	2.278	0	6.679	0	0	65.745
	2.89	2.304	0.076	13.51	0	0	0.364	0	0	8.452	3.097	0	6.338
	5.018	1.835	0.172	0.614	0	5.758	0	0	2.548	25.839	8.83	1.051	68.579
	6.149	0.474	0	0	1.611	0.624	0	0.327	1.755	3.792	6.705	0	7.602
					1.05								69.372
					3.94								5.39
					0.342								14.085
					0.811								61.501
					2.462								21.231
													1.396
													90.747
													2.348
													98.334

## Sheet: Panel E2d
Skin sensitization antibody kinetics
		cOVA-reactive IgE (ug/ml)						cOVA-reactive IgG1 (ug/ml)						cOVA-reactive IgG2 (ug/ml)
		Day						Day						Day
		0	5	7	9			0	5	7	9			0	5	7	9
	SPF	0	0	0.164	0.161		SPF	0	0	0.876	11.866		SPF	0	0	0	0.194
		0	0	0.012	0.504			0	0	0.516	27.273			0	0	0	0.535
		0	0.001	0.031	0.476			0	0	0.377	18.779			0	0	0	0.049
		0	0	0.02	0.077			0	0	0	2.868			0	0	0	0.278
		0	0	0.026	0.191			0	0.639	1.375	2.359			0	0	0	0
		0	0	0.019	0.304			0	0	1.688	9.862			0	0	0	0
		0	0	0.033	0.031			0	0	1.336	20.535			0	0	0	1.589
		0	0	0.017	0.052			0	0	0	1.331			0	0	0	0
		0	0.014	0.002	0.078			0	0	0	4.968			0	0	0	0
		0	0.001	0.001	0.147			0	0	0.605	2.089			0	0	0	0
		0	0	0.003	0.211			0	0	0.362	2.762			0	0	0	0.052
		0	0	0.019	0.764			0	0	0.27	28.41			0	0	0	0.081
		0	0	0	0.066			0	0.053	0.224	2.667			0	0	0.022	0.007
		0	0	0.003	0.041			0	0.359	0.107	0.746			0	0	0.033	0.017
		0	0	0.003	0.097			0	0	0.736	8.003			0	0	0.004	0.001
		0	0	0	0.114			0	0	0.024	1.843			0	0	0.006	0.007
		0	0	0.002	0.196			0	0	0.059	5.947			0	0	0	0.007
		0	0	0	0.04			0	0	0.14	1.047			0	0	0	0
		0	0	0	0.015			0	0	0.522	3.762			0	0	0	0
		0	0	0.032	0.022			0	0	12.895	14.803			0	0	0	0
		0	0	0.001	0.025			0	0	0.05	2.066			0	0	0	0
		0	0	0.001	0.075			0	0	0.18	8.89			0	0	0	0
		0	0	0.004	0.056			0	0	0.142	3.83			0	0	0	0
		0	0	0.001	0.063			0	0	0.002	4.502			0	0	0	0
		0	0	0.001	0.053			0	0	0.164	2.806			0	0	0	0
		0	0	0.014	0.027			0	0	4.958	16.077			0	0	0	0
		0	0	0.001	0.05			0	0	0.167	4.993			0	0	0	0
		0	0	0.001	0.061			0	0	0.079	3.037			0	0	0	0
		0	0	0.003	0.038			0	0	0.925	10.313			0	0	0	0
		0	0	0.008	0.019			0	0	0.603	1.729			0	0	0	0
	Pet shop	0	0.001	0.004	0.018		Pet shop	0.173	0	0	3.08		Pet shop	0	0.825	11.053	3.43
		0	0.002	0.009	0.2			0.477	0	0	3.3			0	3.209	4.135	4.167
		0	0.004	0.008	0.009			0.351	0	0	3.123			0	10.581	12.454	10.789
		0	0.018	0.011	0.163			0.393	0.268	0	2.207			0	0	0	0.204
		0	0.015	0	0.037			0.405	0	0.715	0.634			0	0	0	0
		0	0	0.004	0.234			0.172	0	0.965	3.171			0.114	0	0.335	1.053
		0	0.006	0.009	0.049			0.077	0	0	3.754			0.061	0	0	0.729
		0	0	0.013	0.239			0.318	0	0	15.507			0.021	0.768	1.076	2.015
		0	0.018	0	0.049			0.454	0	0	1.319			0.212	0.419	0.444	1.14
		0	0.003	0	0.012			0.281	0	0	10.675			0.246	0	0	1.616
		0.006	0	0.004	0			0.587	0	0.006	0.071			0.34	0.236	0.008	0.014
		0.002	0	0.005	0.239			0	0.105	0.268	6.371			0.416	0.427	0.171	0.087
		0	0	0.009	0.039			0	0.173	0.361	7.614			0.23	0.218	0.723	2.467
		0	0	0.007	0.008			0	0.14	0.468	2.528			0.25	2.115	0.179	0.216
		0	0	0.005	0.024			0	0	0	0.124			0.199	0.128	0.306	0.111
		0	0	0.002	0.032			0	0	0.138	1.215			0.2	0.204	0.047	0.1
		0	0	0.005	0.079			0	0.277	0.905	1.908			0.232	0.214	0.302	0.117
		0	0	0.006	0.007			0	0.163	0.736	2.981			0.31	0.421	0.104	4.654
		0	0	0.008	0			0.605	0.479	1.127	0.113			0.135	0.216	0.303	0.141
		0	0	0.005	0.012			0.596	0.465	0.628	0.364			0.482	1.798	0.113	0.808
		0	0	0.005	0.021			0.343	0.166	0.987	4.98			0	0.112	0.485	1.308
		0	0	0.003	0			0.111	0.166	0.784	0.127			0.068	0.215	0.775	0.347
		0	0	0.005	0.007			0	0.207	0.837	0.127			0	1.247	0.584	0.29
		0	0	0.003	0.006			0.285	0	0.891	1.27			0.407	0.355	1.103	5.277
		0	0	0.002	0.062			1.744	0.023	0.193	0.432			0.174	0.232	0.951	0.947
		0	0	0.002	0.008			0	0.212	0.322	4.696			0	0.453	0.103	0.132
		0	0	0.006	0.016			0	0.199	0.167	0.146			0.48	0.237	0.095	0.048
		0	0	0.002	0.021			0	0.212	0.268	0.305			0	2.002	13.279	0
		0	0	0.002	0.103			0.154	1.45	0.175	1.715			0	0.143	0.096	0.08
		0	0	0.002	0.017			0	1.864	0.261	2.163			0.147	0.255	0.116	0.102
		0	0	0.013	0.084			0	1.329	1.036	6.938			0.219	1.144	0.445	0.596

## Sheet: Panel E2e
cOVA I.P. challenge following skin sensitization (maximum temperature loss, absolute)
Strain:	129S1/SvlmJ	A/J	BALB/cJ	CAST/EiJ	C3H/HeJ	C57BL/6J	DBA/1J	FVB/NJ	PERC/EiJ	PWK/PhJ	SJL/J	WSB/EiJ
	7.5	10.5	6.8	0	5.7	12.4	9.3	11.6	0	3.6	9.3	0
	7.2	12.1	6.1	7.3	5.4	5.7	6.7	10.1	3.9	7.4	9.9	9.9
	9.2	10.2	4.6	6.1	6.5	7.7	6.7	9.8	4.2	6.9	9.9	4.5
	8.5	11.9	8.1		5.5	9.7	8.4	8.4	1.7	8.1	11.8	13.8
	9	11.5			7.5		8	11.4		10.5	10.3	0

## Sheet: Panel E2f
cOVA-reactive antibodies following lung sensitization (ug/ml)
	cOVA-reactive IgG1			cOVA-reactive IgG2
	SPF	Pet shop		SPF	Pet shop
	45.729	80.457		8.731	140.836
	74.277	252.903		16.616	184.377
	25.582	0.357		6.729	0
	65.017	28.437		21.487	62.767
	63.252	58.567		31.46	103.352
	54.674	7.467		13.808	8.547
	81.519	9.783		14.785	5.33
	24.717	28.362		12.599	15.89
	30.166	77.248		0.741	143.948
	71.396	3.323		5.701	10.413
	13.809	48.548		0	24.29
	67.592	17.223		16.587	36.182
	33.934	20.16		23.267	35.728
	1.658	60.98		4.986	185.41
	12.652	1.706		16.746	11.254
	7.747	0.117		10.583	0
	13.677	0.964		35.799	6.144
	5.731	0.565		9.585	0
	2.221			6.216
	0.163			0
	0.318			0
	6.949			7.001
	12.994			26.979
	3.972			11.421

## Sheet: Panel E2g
cOVA-reactive antibodies following intestinal sensitization (ug/ml)							OOR = out of range
	cOVA-reactive IgG1			cOVA-reactive IgG2
	SPF	Pet shop		SPF	Pet shop
	120.75	12.793		31.43	12.218
	252.707	6.936		18.986	28.465
	117.165	2.867		2.154	14.717
	155.123	24.733		22.651	28.264
	38.227	29.515		18.152	2.539
	231.894	0.99		123.133	33.635
	171.149	7.454		13.051	27.848
	233.972	81.419		89.999	62.732
	131.557	2.298		18.505	4.603
	40.025	141.37		6.537	201.251
	74.051	16.577		35.32	43.008
	200.496	46.423		341.216	15.165
	83.271	77.078		39.95	158.492
	86.295	2.431		7.979	3.01
	103.071	109.411		6.282	0.65
	56.871	132.908		37.703	110.273
	101.115	24.4		33.427	336.314
	310.378	0.906		17.293	34.844
	134.829	28.168		44.543	1.986
	OOR	OOR		15.907	61.161
	OOR			49.243
