# Supplementary material for: Environmentally driven immune imprinting protects against allergy
Source: Nature. 2026 Jan 28;650(8103):987–96. doi: 10.1038/s41586-025-10001-5 (PMC12935535; doi:10.1038/s41586-025-10001-5)
Supplement: Supplementary file 11 — Source Data Extended Data Fig. 3 [file 41586_2025_10001_MOESM11_ESM.xlsx]

## Sheet: Panel E3a
Baseline serum cytokines (pg/ml)				OOR = out of range				Eve Technologies
		SPF											Pet shop
	IL-1α	363.66	291.67	295.04	1085.31	350.91	1199.81	1921.21	1150.24	422.43	455.23		250.28	357.3	1960.6	OOR	161.93	110.44	481.46	184.81	81.82	118.51
	IL-1β	1.28	5.36	32.51	2.9	7.03	1.28	0.47	2.09	OOR	0.06		3.72	1.28	4.54	OOR	1.28	14.02	2.09	OOR	2.9	7.03
	IL-2	OOR	OOR	17.34	OOR	24.17	9.69	OOR	OOR	36.57	OOR		27.4	OOR	50.66	OOR	OOR	15.53	61.87	OOR	32.07	42.35
	IL-3	1.52	0.86	12.1	2.28	11.38	3.77	0.44	0.14	1.26	2.54		1.52	1.52	1	0.59	1	0.3	1	2.03	2.03	1.39
	IL-4	0.61	0.49	3.61	0.36	1.13	1.6	0.4	0.77	0.53	0.61		0.61	0.2	0.51	0.36	0.34	0.36	0.36	0.2	0.63	0.91
	IL-5	10.65	16.39	13.62	14.72	14.9	13.97	5.12	7.64	17.86	13.68		10.89	6.37	4.86	4.86	7.89	18.99	10.47	4.18	13.68	44.27
	IL-6	4.22	4.22	14.54	4.14	12.08	5.58	3.13	2.07	3.44	2.67		8.9	0.33	14.98	18.38	5.5	6.98	119.05	5.75	8.99	72.46
	IL-7	5.3	1.55	2.08	1.81	8.08	3.95	20.19	OOR	OOR	1.01		14.04	OOR	1.55	1.55	1.01	OOR	1.01	2.34	1.55	6.12
	IL-9	19.81	32	35.12	38.28	129.85	25.85	16.81	22.82	129.85	28.91		227.99	35.12	22.82	64.6	47.93	78.31	88.72	51.21	181.68	165.96
	IL-10	3.43	16.08	78.78	6.58	54.39	9.74	2.81	9.74	12.91	OOR		4.69	3.43	16.08	2.18	7.85	17.35	7.21	6.58	4.06	5.95
	IL-12p40	OOR	4.54	OOR	OOR	2.68	6.4	10.12	OOR	6.4	OOR		OOR	2.68	9.19	6.4	OOR	5.47	2.68	27.13	OOR	6.4
	IL-12p70	27.97	39.37	254.27	39.37	237.77	39.37	5.07	46.54	5.07	OOR		5.07	OOR	39.37	19.71	23.93	OOR	5.07	15.27	31.88	42.99
	IL-13	23.7	33.3	38.2	27.51	21.82	27.51	34.27	29.43	47.2	33.3		61.64	31.36	47.2	31.36	15.28	55.39	210.16	51.28	43.18	60.59
	IL-15	139.2	14.91	23.1	6.78	72.63	23.1	239.62	OOR	14.91	6.78		47.8	39.55	64.34	14.91	6.78	2682.05	23.1	101.7	56.06	6.78
	IL-17	1.2	1.46	2.61	0.98	4.94	1.41	0.08	0.98	1.94	1.3		5.69	7.85	19.34	2.04	3.99	4.84	13.14	7.9	3.38	9.79
	IFNγ	1.28	4.03	14.14	5.08	12.72	3.42	6.98	2.51	8.95	0.05		18.54	5.22	22.91	44.76	42.8	13.76	22.55	0.82	51.94	24.1
	TNFα	OOR	6.19	18.1	3.1	21.21	8.12	3.59	5.37	8.49	6.99		7.75	9.92	14.81	21.21	6.19	23.66	8.49	15.73	26.02	34.46

## Sheet: Panel E3b
Serum MCPT-1 (ng/ml)
		Baseline	60' post-challenge			Baseline	60' post-challenge
	SPF	0	283.711		Pet shop	114.626	154.639
		0	48.47			12.79	17.041
		0	132.38			209.201	192.584
		40.432	59.752			23.282	54.505
		26.244	59.474			1180.41	1212.11
		0	21.505			319.61	154.516
		0	104.388			70.352	14.641
		0	27.372			312.309	165.492
		0	165.059			60.864	84.412

## Sheet: Panel E3c
Hematocrit (%RBC)
		Baseline	60' post-challenge			Baseline	60' post-challenge
	SPF	48.5294	71.6418		Pet shop	50	47.8261
		47.1429	63.2353			50.7246	52.8571
		48.5714	70.5882			50	57.1429
		50.8475	65.7143			50	60
		48.5714	69.0141			45.7143	57.1429
		47.619	60.2941			47.1429	52.8571
		44.2857	65.7143			52.8571	52.8571
		48.2143	75.7143			46.3768	60.5634
		42.8571	69.5652			52.8571	55.7143
