# Supplementary material for: Environmentally driven immune imprinting protects against allergy
Source: Nature. 2026 Jan 28;650(8103):987–96. doi: 10.1038/s41586-025-10001-5 (PMC12935535; doi:10.1038/s41586-025-10001-5)
Supplement: Supplementary file 12 — Source Data Extended Data Fig. 4 [file 41586_2025_10001_MOESM12_ESM.xlsx]

## Sheet: Panel E4b
Active anaphylaxis after serum transfer				Normalized to baseline temperature
	Time (m)	Control serum																	Immune serum
	0	0	0	0	0	0	0	0	0	0	0	0	0	0	0	0	0		0	0	0	0	0	0	0	0	0	0	0	0	0	0	0	0
	15	-1.2	-1.9	-2.4	-2	-0.5	-1.8	-1.8	-1.6	-2	-3.7	-2.4	-2.1	-3	-3.1	-2.9	-4.1		-1.1	-0.1	-0.6	-0.3	-0.8	-0.4	-2.5	-0.4	-1.1	0.3	-1	-0.8	-0.1	-1.6	0.1	-1.4
	30	-3.4	-4.4	-4.6	-4.2	-0.8	-4.2	-4.2	-3.6	-4.6	-6.4	-5	-5.1	-5.1	-6	-5.3	-7		-2.9	-1.4	-1.5	-1	-2.2	-1.7	-4.6	-2.3	-2.8	-0.7	-3.2	-3	-2.1	-3.2	-0.1	-3.2
	45	-3.4	-5.2	-5	-4.5	-0.4	-4.2	-4.2	-3.5	-4.5	-8	-5.2	-6.2	-6.1	-6.5	-5.5	-8.1		-2.2	-1.6	-1	-0.4	-1.6	-2	-5.3	-2.2	-3.4	-2.9	-4.2	-4.6	-2.7	-2.5	0.3	-2.5
	60	-1.4	-3.7	-3.4	-3.6	-0.4	-2.5	-2.8	-1.5	-2.6	-9.1	-4.4	-5.8	-6.5	-6.7	-4.2	-8.6		-1.6	-1.4	-1	-0.3	-0.8	-1.2	-5	-1.4	-2	-2.7	-3.4	-3.7	-2.1	-1.1	0.1	-0.6

## Sheet: Panel E4c
Active anaphylaxis after serum transfer			Maximum temperature loss, absolute
	│ΔmaxTemp│ (°C)
Serum:	Control	Immune
	3.4	2.9
	5.2	1.6
	5	1.5
	4.5	1
	0.8	2.2
	4.2	2
	4.2	5.3
	3.6	2.3
	4.6	3.4
	9.1	2.9
	5.2	4.2
	6.2	4.6
	6.5	2.7
	6.7	3.2
	5.5	0.1
	8.6	3.2

## Sheet: Panel E4e
IgG-mediated passive systemic anaphylaxis					Temperature change relative to baseline
	Time (m)	SPF												Pet shop
	0	0	0	0	0	0	0	0	0	0	0	0		0	0	0	0	0	0	0	0	0	0
	15	-1.6	-3.7	-1.7	-0.9	-1.3	-1.5	-1.6	-1	-0.7	-2.1	-1.3		-2.2	-0.5	-2.2	-1.1	-2.1	-0.2	-0.8	-0.4	-0.8	-1
	30	-0.9	-3.4	-2.3	-0.7	-0.9	-0.9	-1.4	-0.5	-0.1	-1.6	-1.6		-4.5	-1.7	-4.6	-3	-4.5	0	-1.6	-0.5	-0.8	-0.9

## Sheet: Panel E4f
IgG-mediated passive systemic anaphylaxis					Maximum temperature loss, absolute
	│ΔmaxTemp│ (°C)
	SPF	Pet shop
	1.6	4.5
	3.7	1.7
	2.3	4.6
	0.9	3
	1.3	4.5
	1.5	0.2
	1.6	1.6
	1	0.5
	0.7	0.8
	2.1	1
	1.6
