# Supplementary material for: Environmentally driven immune imprinting protects against allergy
Source: Nature. 2026 Jan 28;650(8103):987–96. doi: 10.1038/s41586-025-10001-5 (PMC12935535; doi:10.1038/s41586-025-10001-5)
Supplement: Supplementary file 13 — Source Data Extended Data Fig. 5 [file 41586_2025_10001_MOESM13_ESM.xlsx]

## Sheet: Panel E5e
mAb epitope enrichment								Counts per million	mAb		bead controls
peptide_id	Antigen	Strain	Protein	Full_name	oligo	Protein sequence	Starting amino acid		1	2	1	2	3	4	5	6	7	8	9	10	11	12
0	rf 1 cOVA1	chicken	cOVA	chicken_cOVA	ATGGGCAGCATTGGCGCGGCGAGCATGGAATTTTGC	MGSIGAASMEFC	1		3515.53	1997.83	6518.96	7557.72	5809.09	6733.12	6569.4	7315.47	6435.8	6247.93	6501.34	7282.96	8129.15	7455.11
1	rf 1 cOVA2	chicken	cOVA	chicken_cOVA	ATTGGCGCGGCGAGCATGGAATTTTGCTTTGATGTG	IGAASMEFCFDV	4		712.22	429.11	1376.99	1538.63	1162.51	1057.62	1372.94	1576.26	1323.07	1010.37	1339.97	1477.7	1273.15	1272.66
2	rf 1 cOVA3	chicken	cOVA	chicken_cOVA	GCGAGCATGGAATTTTGCTTTGATGTGTTTAAAGAA	ASMEFCFDVFKE	7		20.7	24.62	18.3	33.86	58.82	30.74	69.12	67.36	40.95	52	57.26	45.89	64.61	56.93
3	rf 1 cOVA4	chicken	cOVA	chicken_cOVA	GAATTTTGCTTTGATGTGTTTAAAGAACTGAAAGTG	EFCFDVFKELKV	10		20.7	42.21	77.77	60.19	62.28	46.12	97.39	94.31	50.4	48.29	61.08	110.14	91.21	46.89
4	rf 1 cOVA5	chicken	cOVA	chicken_cOVA	TTTGATGTGTTTAAAGAACTGAAAGTGCATCATGCG	FDVFKELKVHHA	13		132.51	116.07	233.31	379.95	397.88	270.55	370.73	373.86	318.17	404.89	366.49	509.39	437.05	247.83
5	rf 1 cOVA6	chicken	cOVA	chicken_cOVA	TTTAAAGAACTGAAAGTGCATCATGCGAACGAAAAC	FKELKVHHANEN	16		111.8	256.76	182.99	233.24	290.63	298.22	292.18	266.08	182.71	226.59	213.78	279.94	266.03	247.83
6	rf 1 cOVA7	chicken	cOVA	chicken_cOVA	CTGAAAGTGCATCATGCGAACGAAAACATTTTTTAT	LKVHHANENIFY	19		4.14	14.07	18.3	63.95	44.98	24.6	31.42	60.63	63	14.86	38.18	41.3	34.2	30.14
7	rf 1 cOVA8	chicken	cOVA	chicken_cOVA	CATCATGCGAACGAAAACATTTTTTATTGCCCGATT	HHANENIFYCPI	22		8.28	7.03	27.45	22.57	10.38	27.67	12.57	6.74	15.75	26	15.27	9.18	0	10.05
8	rf 1 cOVA9	chicken	cOVA	chicken_cOVA	AACGAAAACATTTTTTATTGCCCGATTGCGATTATG	NENIFYCPIAIM	25		24.84	7.03	18.3	33.86	17.3	52.27	31.42	30.31	25.2	26	38.18	45.89	34.2	20.09
9	rf 1 cOVA10	chicken	cOVA	chicken_cOVA	ATTTTTTATTGCCCGATTGCGATTATGAGCGCGCTG	IFYCPIAIMSAL	28		62.11	84.42	128.09	274.62	204.13	227.51	223.06	205.45	211.06	163.44	202.33	211.1	201.42	150.71
10	rf 1 cOVA11	chicken	cOVA	chicken_cOVA	TGCCCGATTGCGATTATGAGCGCGCTGGCGATGGTG	CPIAIMSALAMV	31		356.11	253.25	1038.46	1121.06	972.22	707.13	945.67	1225.98	1077.36	869.21	954.4	899.47	961.51	1001.38
11	rf 1 cOVA12	chicken	cOVA	chicken_cOVA	GCGATTATGAGCGCGCTGGCGATGGTGTATCTGGGC	AIMSALAMVYLG	34		24.84	63.31	324.8	165.52	89.96	73.79	125.67	171.77	113.41	107.72	236.69	183.57	95.01	77.03
12	rf 1 cOVA13	chicken	cOVA	chicken_cOVA	AGCGCGCTGGCGATGGTGTATCTGGGCGCGAAAGAT	SALAMVYLGAKD	37		339.54	239.18	1134.53	978.1	788.85	971.54	782.3	906.01	733.99	742.92	790.24	848.99	855.1	964.54
13	rf 1 cOVA14	chicken	cOVA	chicken_cOVA	GCGATGGTGTATCTGGGCGCGAAAGATAGCACCCGC	AMVYLGAKDSTR	40		140.79	154.76	480.34	522.91	771.55	467.32	534.1	572.57	450.47	438.32	622.27	582.82	627.07	365.05
14	rf 1 cOVA15	chicken	cOVA	chicken_cOVA	TATCTGGGCGCGAAAGATAGCACCCGCACCCAGATT	YLGAKDSTRTQI	43		182.19	105.52	393.43	346.1	515.52	384.31	358.16	333.44	396.92	378.89	393.21	247.81	387.65	231.09
15	rf 1 cOVA16	chicken	cOVA	chicken_cOVA	GCGAAAGATAGCACCCGCACCCAGATTAACAAAGTG	AKDSTRTQINKV	46		161.49	80.9	210.44	229.48	439.4	338.19	311.03	306.5	220.51	267.45	236.69	178.98	269.83	234.44
16	rf 1 cOVA17	chicken	cOVA	chicken_cOVA	AGCACCCGCACCCAGATTAACAAAGTGGTGCGCTTT	STRTQINKVVRF	49		708.07	481.87	1500.51	1738.01	1508.49	1383.52	1495.47	1583	1423.88	1303.82	1584.3	1340.03	1546.78	1038.22
17	rf 1 cOVA18	chicken	cOVA	chicken_cOVA	ACCCAGATTAACAAAGTGGTGCGCTTTGATAAACTG	TQINKVVRFDKL	52		753.62	390.42	338.53	590.62	525.9	430.43	468.12	532.16	459.93	401.18	450.47	394.67	326.84	281.33
18	rf 1 cOVA19	chicken	cOVA	chicken_cOVA	AACAAAGTGGTGCGCTTTGATAAACTGCCGGGCTTT	NKVVRFDKLPGF	55		120493	1424.51	1825.31	3348.12	1428.92	1810.87	2145.81	2047.79	1745.2	1608.42	1744.63	1766.82	1664.6	1580.78
19	rf 1 cOVA20	chicken	cOVA	chicken_cOVA	GTGCGCTTTGATAAACTGCCGGGCTTTGGCGATAGC	VRFDKLPGFGDS	58		98575.6	1329.54	1532.53	2986.97	1871.78	1690.97	1680.84	1485.32	1307.32	1181.24	1370.51	1450.17	1387.16	1121.95
20	rf 1 cOVA21	chicken	cOVA	chicken_cOVA	GATAAACTGCCGGGCTTTGGCGATAGCATTGAAGCG	DKLPGFGDSIEA	61		84811.6	1100.92	1852.76	2663.45	1062.17	1552.61	1341.53	1259.66	1162.41	1062.37	1156.73	1266.6	1242.75	890.86
21	rf 1 cOVA22	chicken	cOVA	chicken_cOVA	CCGGGCTTTGGCGATAGCATTGAAGCGCAGTGCGGC	PGFGDSIEAQCG	64		11937.9	847.67	3001.01	2749.97	3293.78	3292.77	3283.13	3408.5	2844.61	2559.35	3298.39	3455.62	3256.98	2652.49
22	rf 1 cOVA23	chicken	cOVA	chicken_cOVA	GGCGATAGCATTGAAGCGCAGTGCGGCACCAGCGTG	GDSIEAQCGTSV	67		2169.77	1452.65	6729.4	5402.13	5331.63	4790.04	6318.06	6749.63	4860.72	4628.37	5478.23	5965.88	5404.23	6517.36
23	rf 1 cOVA24	chicken	cOVA	chicken_cOVA	ATTGAAGCGCAGTGCGGCACCAGCGTGAACGTGCAT	IEAQCGTSVNVH	70		4128.36	2831.44	12969.3	10036.8	9033.66	8974.41	11260	11468.3	9967.14	9810.22	9860.81	11422.4	12252.6	13466.8
24	rf 1 cOVA25	chicken	cOVA	chicken_cOVA	CAGTGCGGCACCAGCGTGAACGTGCATAGCAGCCTG	QCGTSVNVHSSL	73		389.23	133.66	256.18	169.29	557.04	381.24	521.53	535.52	532.38	579.48	309.22	605.77	752.49	910.96
25	rf 1 cOVA26	chicken	cOVA	chicken_cOVA	ACCAGCGTGAACGTGCATAGCAGCCTGCGCGATATT	TSVNVHSSLRDI	76		2679.09	1973.21	5713.82	5646.66	4895.69	5776.95	5281.28	5681.95	4948.92	5430.72	5222.45	5640.05	5248.42	5294.94
26	rf 1 cOVA27	chicken	cOVA	chicken_cOVA	AACGTGCATAGCAGCCTGCGCGATATTCTGAACCAG	NVHSSLRDILNQ	79		2024.84	1617.96	2548.11	3363.17	2674.46	2539.52	3091.48	3081.79	2816.25	2945.67	3370.92	2996.71	3313.99	2866.84
27	rf 1 cOVA28	chicken	cOVA	chicken_cOVA	AGCAGCCTGCGCGATATTCTGAACCAGATTACCAAA	SSLRDILNQITK	82		422.36	182.9	347.68	537.96	339.07	470.4	568.66	498.48	475.68	427.18	526.83	468.09	326.84	398.54
28	rf 1 cOVA29	chicken	cOVA	chicken_cOVA	CGCGATATTCTGAACCAGATTACCAAACCGAACGAT	RDILNQITKPND	85		95.24	102	292.78	199.38	169.53	285.93	304.75	357.02	296.12	208.02	343.58	256.99	330.64	204.3
29	rf 1 cOVA30	chicken	cOVA	chicken_cOVA	CTGAACCAGATTACCAAACCGAACGATGTGTATAGC	LNQITKPNDVYS	88		3300.21	2581.71	1797.86	3400.78	2311.18	1943.07	1790.8	1956.85	2031.86	1467.26	1633.92	2436.83	3922.06	1771.68
30	rf 1 cOVA31	chicken	cOVA	chicken_cOVA	ATTACCAAACCGAACGATGTGTATAGCTTTAGCCTG	ITKPNDVYSFSL	91		219.46	168.83	530.67	729.81	508.6	393.53	574.94	774.66	563.88	627.77	603.18	826.04	691.68	532.51
31	rf 1 cOVA32	chicken	cOVA	chicken_cOVA	CCGAACGATGTGTATAGCTTTAGCCTGGCGAGCCGC	PNDVYSFSLASR	94		1677.02	277.87	914.94	966.82	875.34	836.26	870.26	703.93	882.05	824.64	874.23	1005.02	843.7	1188.93
32	rf 1 cOVA33	chicken	cOVA	chicken_cOVA	GTGTATAGCTTTAGCCTGGCGAGCCGCCTGTATGCG	VYSFSLASRLYA	97		2314.7	2149.08	5645.19	6210.95	6355.74	6773.08	7515.06	7440.09	6357.05	5865.33	7219.05	6131.08	6107.32	5499.23
33	rf 1 cOVA34	chicken	cOVA	chicken_cOVA	TTTAGCCTGGCGAGCCGCCTGTATGCGGAAGAACGC	FSLASRLYAEER	100		2488.61	2493.77	6866.64	7832.34	5968.24	7117.43	6940.12	7591.65	8001.44	7191.44	7066.34	6860.76	6875.01	6942.7
34	rf 1 cOVA35	chicken	cOVA	chicken_cOVA	GCGAGCCGCCTGTATGCGGAAGAACGCTATCCGATT	ASRLYAEERYPI	103		3445.13	2711.85	8426.62	8261.2	6165.45	6809.98	7741.27	8349.47	7535.21	7685.48	7673.34	8407.29	8083.55	8419.66
35	rf 1 cOVA36	chicken	cOVA	chicken_cOVA	CTGTATGCGGAAGAACGCTATCCGATTCTGCCGGAA	LYAEERYPILPE	106		405.8	376.35	978.99	816.34	1034.49	974.61	1112.18	1340.5	976.55	1043.8	1049.83	1105.98	851.3	1054.97
36	rf 1 cOVA37	chicken	cOVA	chicken_cOVA	GAAGAACGCTATCCGATTCTGCCGGAATATCTGCAG	EERYPILPEYLQ	109		894.41	872.29	2310.23	2723.64	2107.05	2321.23	2840.14	2714.67	2781.6	2236.18	2302	2937.05	2394.28	2444.85
37	rf 1 cOVA38	chicken	cOVA	chicken_cOVA	TATCCGATTCTGCCGGAATATCTGCAGTGCGTGAAA	YPILPEYLQCVK	112		418.22	334.14	983.56	948.01	847.66	1011.5	1068.19	1007.06	960.8	783.78	950.58	1018.79	794.29	910.96
38	rf 1 cOVA39	chicken	cOVA	chicken_cOVA	CTGCCGGAATATCTGCAGTGCGTGAAAGAACTGTAT	LPEYLQCVKELY	115		198.76	175.87	306.51	391.24	325.23	436.58	446.13	434.48	434.72	408.6	439.02	325.83	345.84	385.15
39	rf 1 cOVA40	chicken	cOVA	chicken_cOVA	TATCTGCAGTGCGTGAAAGAACTGTATCGCGGCGGC	YLQCVKELYRGG	118		3109.73	1952.11	6697.38	6722.57	6334.98	5721.61	7844.95	7339.05	6505.1	6433.66	6860.19	7328.85	6859.81	6212.59
40	rf 1 cOVA41	chicken	cOVA	chicken_cOVA	TGCGTGAAAGAACTGTATCGCGGCGGCCTGGAACCG	CVKELYRGGLEP	121		1482.4	1041.12	4144.69	3634.02	3529.05	3431.12	3908.34	4452.6	3729.8	3339.41	4245.15	3882.41	4081.68	4260.06
41	rf 1 cOVA42	chicken	cOVA	chicken_cOVA	GAACTGTATCGCGGCGGCCTGGAACCGATTAACTTT	ELYRGGLEPINF	124		107.66	52.76	256.18	229.48	148.77	193.69	179.08	161.67	148.06	148.58	225.24	192.74	140.62	221.04
42	rf 1 cOVA43	chicken	cOVA	chicken_cOVA	CGCGGCGGCCTGGAACCGATTAACTTTCAGACCGCG	RGGLEPINFQTA	127		165.63	109.04	233.31	206.91	390.96	494.99	405.29	447.95	337.07	390.03	446.66	275.35	395.25	288.02
43	rf 1 cOVA44	chicken	cOVA	chicken_cOVA	CTGGAACCGATTAACTTTCAGACCGCGGCGGATCAG	LEPINFQTAADQ	130		132.51	94.97	356.83	485.29	449.78	335.12	311.03	468.16	296.12	256.31	347.4	339.6	288.83	375.1
44	rf 1 cOVA45	chicken	cOVA	chicken_cOVA	ATTAACTTTCAGACCGCGGCGGATCAGGCGCGCGAA	INFQTAADQARE	133		3354.04	2504.33	7424.76	8693.82	7033.87	7799.96	7493.07	8241.69	7733.67	7035.43	8295.6	8655.11	7775.71	8305.79
45	rf 1 cOVA46	chicken	cOVA	chicken_cOVA	CAGACCGCGGCGGATCAGGCGCGCGAACTGATTAAC	QTAADQARELIN	136		2269.15	1378.79	4254.48	4187.03	4411.31	4531.79	4549.25	4866.88	4479.54	4041.47	4680.35	4015.49	4507.33	4239.97
46	rf 1 cOVA47	chicken	cOVA	chicken_cOVA	GCGGATCAGGCGCGCGAACTGATTAACAGCTGGGTG	ADQARELINSWV	139		960.66	706.98	2076.92	2535.54	2152.03	2705.54	2547.96	2731.51	2617.79	2577.92	2233.28	2634.16	2603.31	2595.56
47	rf 1 cOVA48	chicken	cOVA	chicken_cOVA	GCGCGCGAACTGATTAACAGCTGGGTGGAAAGCCAG	ARELINSWVESQ	142		372.67	274.35	750.25	583.1	505.14	605.67	763.45	737.61	806.44	739.2	797.87	656.25	733.49	632.98
48	rf 1 cOVA49	chicken	cOVA	chicken_cOVA	CTGATTAACAGCTGGGTGGAAAGCCAGACCAACGGC	LINSWVESQTNG	145		579.71	453.73	1354.11	1185.01	1082.93	1561.84	1621.14	1677.3	1291.57	1244.39	1439.23	1399.69	1352.96	1286.06
49	rf 1 cOVA50	chicken	cOVA	chicken_cOVA	AGCTGGGTGGAAAGCCAGACCAACGGCATTATTCGC	SWVESQTNGIIR	148		1581.78	1171.26	3664.34	3671.64	3546.34	3157.49	3933.47	3832.88	3496.69	3788.88	3596.16	3914.53	3971.47	3673.97
50	rf 1 cOVA51	chicken	cOVA	chicken_cOVA	GAAAGCCAGACCAACGGCATTATTCGCAACGTGCTG	ESQTNGIIRNVL	151		836.44	520.56	1541.68	1549.92	1660.73	1638.7	1511.18	1603.21	2104.31	1656.71	1775.18	1932.03	2063.64	1989.37
51	rf 1 cOVA52	chicken	cOVA	chicken_cOVA	ACCAACGGCATTATTCGCAACGTGCTGCAGCCGAGC	TNGIIRNVLQPS	154		1561.08	1280.3	3540.83	4104.27	3387.19	3627.89	4455	4624.37	4041.67	3814.88	4313.87	4547.83	4412.32	4866.25
52	rf 1 cOVA53	chicken	cOVA	chicken_cOVA	ATTATTCGCAACGTGCTGCAGCCGAGCAGCGTGGAT	IIRNVLQPSSVD	157		5494.82	2849.02	12493.5	14483.4	10189.2	10241.1	13082.2	12280	9737.18	9806.51	11945.2	14171.2	14836.9	15432.7
53	rf 1 cOVA54	chicken	cOVA	chicken_cOVA	AACGTGCTGCAGCCGAGCAGCGTGGATAGCCAGACC	NVLQPSSVDSQT	160		6347.83	3939.39	13756.2	13448.9	10261.9	11972	14295	14401.9	12200.6	14052.3	14338.8	14437.4	17444	18189
54	rf 1 cOVA55	chicken	cOVA	chicken_cOVA	CAGCCGAGCAGCGTGGATAGCCAGACCGCGATGGTG	QPSSVDSQTAMV	163		173.91	193.45	704.51	270.86	449.78	356.64	637.78	818.44	696.19	490.33	855.14	610.35	839.9	954.5
55	rf 1 cOVA56	chicken	cOVA	chicken_cOVA	AGCGTGGATAGCCAGACCGCGATGGTGCTGGTGAAC	SVDSQTAMVLVN	166		1209.11	984.85	3495.08	3897.36	2664.08	3667.86	3251.71	3152.52	3273.03	3859.45	3592.34	3818.16	3827.05	4152.89
56	rf 1 cOVA57	chicken	cOVA	chicken_cOVA	AGCCAGACCGCGATGGTGCTGGTGAACGCGATTGTG	SQTAMVLVNAIV	169		4695.65	2497.29	10961	9871.3	9410.79	10259.5	10195	9373.37	9428.46	9219.6	10723.6	10417.3	10949.1	10747.3
57	rf 1 cOVA58	chicken	cOVA	chicken_cOVA	GCGATGGTGCTGGTGAACGCGATTGTGTTTAAAGGC	AMVLVNAIVFKG	172		687.37	633.12	2136.39	2072.82	1494.65	1611.03	2013.86	1940.01	1742.05	1511.84	1897.34	2000.86	2208.06	1959.23
58	rf 1 cOVA59	chicken	cOVA	chicken_cOVA	CTGGTGAACGCGATTGTGTTTAAAGGCCTGTGGGAA	LVNAIVFKGLWE	175		211.18	172.35	548.97	500.34	553.58	473.47	480.69	609.62	504.03	486.61	534.46	513.98	421.85	596.14
59	rf 1 cOVA60	chicken	cOVA	chicken_cOVA	GCGATTGTGTTTAAAGGCCTGTGGGAAAAAGCGTTT	AIVFKGLWEKAF	178		157.35	123.11	260.76	334.81	266.41	292.08	276.47	296.39	233.11	219.16	293.95	247.81	304.04	314.82
60	rf 1 cOVA61	chicken	cOVA	chicken_cOVA	TTTAAAGGCCTGTGGGAAAAAGCGTTTAAAGATGAA	FKGLWEKAFKDE	181		12.42	17.59	27.45	127.91	79.58	49.19	59.69	80.83	63	33.43	99.26	100.96	79.81	63.63
61	rf 1 cOVA62	chicken	cOVA	chicken_cOVA	CTGTGGGAAAAAGCGTTTAAAGATGAAGATACCCAG	LWEKAFKDEDTQ	184		45.55	94.97	109.79	161.76	107.26	138.35	131.95	124.62	119.71	133.73	91.62	105.55	129.22	127.27
62	rf 1 cOVA63	chicken	cOVA	chicken_cOVA	AAAGCGTTTAAAGATGAAGATACCCAGGCGATGCCG	KAFKDEDTQAMP	187		186.34	3045.99	329.38	537.96	373.66	421.2	402.14	485	403.22	404.89	587.91	495.63	437.05	341.61
63	rf 1 cOVA64	chicken	cOVA	chicken_cOVA	AAAGATGAAGATACCCAGGCGATGCCGTTTCGCGTG	KDEDTQAMPFRV	190		877.85	56874.9	1953.4	1670.3	1979.03	2099.87	2428.57	3273.77	2592.59	2473.91	2489.06	3634.59	2770.53	2176.92
64	rf 1 cOVA65	chicken	cOVA	chicken_cOVA	GATACCCAGGCGATGCCGTTTCGCGTGACCGAACAG	DTQAMPFRVTEQ	193		9821.95	350852	19236.7	19994.7	15711.2	18200.9	20148	26308.1	24476.8	22614.4	22164.9	28572	29803.1	27630.1
65	rf 1 cOVA66	chicken	cOVA	chicken_cOVA	GCGATGCCGTTTCGCGTGACCGAACAGGAAAGCAAA	AMPFRVTEQESK	196		1358.18	925.05	3193.15	3276.64	3100.02	2637.91	2865.28	3000.96	3077.72	3179.69	3027.34	3455.62	3192.37	4072.51
66	rf 1 cOVA67	chicken	cOVA	chicken_cOVA	TTTCGCGTGACCGAACAGGAAAGCAAACCGGTGCAG	FRVTEQESKPVQ	199		1159.42	907.47	2740.25	3039.64	2079.37	2247.45	2230.64	2576.58	2696.55	2600.21	2118.76	2881.98	2926.34	2977.36
67	rf 1 cOVA68	chicken	cOVA	chicken_cOVA	ACCGAACAGGAAAGCAAACCGGTGCAGATGATGTAT	TEQESKPVQMMY	202		554.87	415.04	933.24	1143.63	979.14	1072.99	933.1	1141.78	894.65	813.49	1175.81	1225.3	1265.55	1118.6
68	rf 1 cOVA69	chicken	cOVA	chicken_cOVA	GAAAGCAAACCGGTGCAGATGATGTATCAGATTGGC	ESKPVQMMYQIG	205		840.58	703.46	1829.88	1771.87	2034.39	1807.8	2013.86	2148.84	1701.09	1667.85	1840.07	2143.13	2021.84	1754.93
69	rf 1 cOVA70	chicken	cOVA	chicken_cOVA	CCGGTGCAGATGATGTATCAGATTGGCCTGTTTCGC	PVQMMYQIGLFR	208		484.47	306.01	1322.09	1072.15	685.05	1051.47	716.32	899.28	1039.56	1047.51	969.67	1284.96	980.52	870.77
70	rf 1 cOVA71	chicken	cOVA	chicken_cOVA	ATGATGTATCAGATTGGCCTGTTTCGCGTGGCGAGC	MMYQIGLFRVAS	211		861.28	773.81	2296.51	2430.21	1681.49	1983.04	2535.39	2724.78	2135.82	2080.17	2183.66	2317.51	2401.88	1768.33
71	rf 1 cOVA72	chicken	cOVA	chicken_cOVA	CAGATTGGCCTGTTTCGCGTGGCGAGCATGGCGAGC	QIGLFRVASMAS	214		306.42	214.56	814.3	413.81	619.31	848.56	860.84	811.71	620.58	676.05	931.49	550.7	801.89	843.98
72	rf 1 cOVA73	chicken	cOVA	chicken_cOVA	CTGTTTCGCGTGGCGAGCATGGCGAGCGAAAAAATG	LFRVASMASEKM	217		132.51	161.8	398	270.86	411.72	393.53	367.58	353.65	374.87	300.88	385.58	325.83	349.64	358.35
73	rf 1 cOVA74	chicken	cOVA	chicken_cOVA	GTGGCGAGCATGGCGAGCGAAAAAATGAAAATTCTG	VASMASEKMKIL	220		86.96	119.59	96.07	214.43	166.07	159.87	185.36	198.72	157.51	174.59	187.06	197.33	159.62	187.55
74	rf 1 cOVA75	chicken	cOVA	chicken_cOVA	ATGGCGAGCGAAAAAATGAAAATTCTGGAACTGCCG	MASEKMKILELP	223		302.28	196.97	713.66	714.77	505.14	820.89	750.88	798.24	686.74	739.2	836.05	945.36	847.5	612.89
75	rf 1 cOVA76	chicken	cOVA	chicken_cOVA	GAAAAAATGAAAATTCTGGAACTGCCGTTTGCGAGC	EKMKILELPFAS	226		380.95	376.35	901.22	1098.48	861.5	974.61	801.15	1219.25	866.3	880.36	1034.56	1156.46	995.72	894.21
76	rf 1 cOVA77	chicken	cOVA	chicken_cOVA	AAAATTCTGGAACTGCCGTTTGCGAGCGGCACCATG	KILELPFASGTM	229		1983.44	1498.38	3801.59	5571.42	4304.05	3861.55	4753.47	5156.53	4325.19	4286.63	5165.19	5185.72	4845.57	4327.05
77	rf 1 cOVA78	chicken	cOVA	chicken_cOVA	GAACTGCCGTTTGCGAGCGGCACCATGAGCATGCTG	ELPFASGTMSML	232		17358.2	11870.9	43327.1	41840.2	29384.5	32801.7	35947.9	35284	34028.2	33561.3	33262.6	38658.9	39623.4	43916.8
78	rf 1 cOVA79	chicken	cOVA	chicken_cOVA	TTTGCGAGCGGCACCATGAGCATGCTGGTGCTGCTG	FASGTMSMLVLL	235		6587.99	4628.78	16295.1	16413.3	14233.8	14554.6	16051.2	16109.5	16721.1	16381.3	17125.7	17539.7	16801.8	19763.1
79	rf 1 cOVA80	chicken	cOVA	chicken_cOVA	GGCACCATGAGCATGCTGGTGCTGCTGCCGGATGAA	GTMSMLVLLPDE	238		430.64	341.18	1317.52	1580.01	954.92	1005.36	1061.91	1367.44	913.55	1240.67	900.95	1092.21	1166.74	874.12
80	rf 1 cOVA81	chicken	cOVA	chicken_cOVA	AGCATGCTGGTGCTGCTGCCGGATGAAGTGAGCGGC	SMLVLLPDEVSG	241		265.01	242.69	910.37	906.63	453.24	688.68	1096.47	774.66	648.94	453.18	607	803.1	737.29	803.79
81	rf 1 cOVA82	chicken	cOVA	chicken_cOVA	GTGCTGCTGCCGGATGAAGTGAGCGGCCTGGAACAG	VLLPDEVSGLEQ	244		2165.63	1670.72	4327.68	4529.36	4238.31	4682.44	5011.09	5102.64	4769.36	4386.93	4844.51	4781.88	4647.95	4836.11
82	rf 1 cOVA83	chicken	cOVA	chicken_cOVA	CCGGATGAAGTGAGCGGCCTGGAACAGCTGGAAAGC	PDEVSGLEQLES	247		231.88	144.21	654.18	496.57	615.85	485.77	502.68	485	582.78	416.03	645.17	486.45	410.45	515.76
83	rf 1 cOVA84	chicken	cOVA	chicken_cOVA	GTGAGCGGCCTGGAACAGCTGGAAAGCATTATTAAC	VSGLEQLESIIN	250		314.7	232.14	599.29	662.1	581.25	713.28	747.74	653.41	658.39	620.34	614.63	748.03	653.68	602.84
84	rf 1 cOVA85	chicken	cOVA	chicken_cOVA	CTGGAACAGCTGGAAAGCATTATTAACTTTGAAAAA	LEQLESIINFEK	253		24.84	21.1	4.57	26.33	6.92	18.45	18.85	13.47	18.9	11.14	3.82	13.77	11.4	13.4
85	rf 1 cOVA86	chicken	cOVA	chicken_cOVA	CTGGAAAGCATTATTAACTTTGAAAAACTGACCGAA	LESIINFEKLTE	256		33.13	17.59	41.17	48.91	24.22	58.42	50.27	50.52	37.8	40.86	11.45	78.02	22.8	26.79
86	rf 1 cOVA87	chicken	cOVA	chicken_cOVA	ATTATTAACTTTGAAAAACTGACCGAATGGACCAGC	IINFEKLTEWTS	259		37.27	49.24	77.77	135.43	89.96	144.5	109.96	90.94	132.31	126.3	61.08	160.62	106.41	117.22
87	rf 1 cOVA88	chicken	cOVA	chicken_cOVA	TTTGAAAAACTGACCGAATGGACCAGCAGCAACGTG	FEKLTEWTSSNV	262		1258.8	1150.16	3014.74	3257.83	2812.86	3707.83	3016.08	3839.61	3480.94	3023.67	3153.32	3662.13	3416.6	2635.75
88	rf 1 cOVA89	chicken	cOVA	chicken_cOVA	CTGACCGAATGGACCAGCAGCAACGTGATGGAAGAA	LTEWTSSNVMEE	265		144.93	133.66	338.53	421.34	249.11	393.53	304.75	333.44	343.37	267.45	286.32	275.35	281.23	264.58
89	rf 1 cOVA90	chicken	cOVA	chicken_cOVA	TGGACCAGCAGCAACGTGATGGAAGAACGCAAAATT	WTSSNVMEERKI	268		132.51	102	260.76	376.19	314.85	236.74	188.5	222.29	270.91	278.59	385.58	353.36	269.83	277.98
90	rf 1 cOVA91	chicken	cOVA	chicken_cOVA	AGCAACGTGATGGAAGAACGCAAAATTAAAGTGTAT	SNVMEERKIKVY	271		99.38	200.49	160.11	127.91	186.83	122.98	84.83	114.51	103.96	115.15	114.53	133.08	140.62	77.03
91	rf 1 cOVA92	chicken	cOVA	chicken_cOVA	ATGGAAGAACGCAAAATTAAAGTGTATCTGCCGCGC	MEERKIKVYLPR	274		662.53	545.18	1559.98	1959.97	1615.75	1552.61	1916.47	1983.8	1556.18	1467.26	1988.96	2129.36	1729.2	1450.16
92	rf 1 cOVA93	chicken	cOVA	chicken_cOVA	CGCAAAATTAAAGTGTATCTGCCGCGCATGAAAATG	RKIKVYLPRMKM	277		99.38	84.42	178.41	225.72	172.99	212.14	197.93	249.24	182.71	185.73	225.24	201.92	167.22	144.01
93	rf 1 cOVA94	chicken	cOVA	chicken_cOVA	AAAGTGTATCTGCCGCGCATGAAAATGGAAGAAAAA	KVYLPRMKMEEK	280		49.69	14.07	59.47	60.19	51.9	61.49	50.27	90.94	72.45	37.15	64.9	142.26	72.21	56.93
94	rf 1 cOVA95	chicken	cOVA	chicken_cOVA	CTGCCGCGCATGAAAATGGAAGAAAAATATAACCTG	LPRMKMEEKYNL	283		20.7	17.59	22.87	67.71	51.9	39.97	47.13	50.52	34.65	52	22.91	50.48	57.01	43.54
95	rf 1 cOVA96	chicken	cOVA	chicken_cOVA	ATGAAAATGGAAGAAAAATATAACCTGACCAGCGTG	MKMEEKYNLTSV	286		37.27	31.66	64.05	63.95	27.68	33.82	91.11	74.1	12.6	29.72	76.35	100.96	38	50.24
96	rf 1 cOVA97	chicken	cOVA	chicken_cOVA	GAAGAAAAATATAACCTGACCAGCGTGCTGATGGCG	EEKYNLTSVLMA	289		666.67	541.67	1431.88	1440.82	1373.56	1595.66	1335.24	1751.4	1360.87	1248.1	1378.15	1537.36	1444.17	971.24
97	rf 1 cOVA98	chicken	cOVA	chicken_cOVA	TATAACCTGACCAGCGTGCTGATGGCGATGGGCATT	YNLTSVLMAMGI	292		782.61	696.43	1930.53	2140.54	1511.95	1964.59	2082.98	2482.28	2183.07	1875.87	1870.61	1987.1	2105.45	2126.68
98	rf 1 cOVA99	chicken	cOVA	chicken_cOVA	ACCAGCGTGCTGATGGCGATGGGCATTACCGATGTG	TSVLMAMGITDV	295		939.96	390.42	2680.78	1805.73	1404.7	1749.38	1492.33	1764.87	1628.64	1913.01	2137.85	2285.39	2078.84	2387.91
99	rf 1 cOVA100	chicken	cOVA	chicken_cOVA	CTGATGGCGATGGGCATTACCGATGTGTTTAGCAGC	LMAMGITDVFSS	298		223.6	175.87	530.67	609.43	363.28	458.1	578.08	569.21	516.63	568.33	641.35	624.12	611.87	448.78
100	rf 1 cOVA101	chicken	cOVA	chicken_cOVA	ATGGGCATTACCGATGTGTTTAGCAGCAGCGCGAAC	MGITDVFSSSAN	301		447.2	534.63	1344.97	1463.39	1100.23	928.49	1256.7	1323.66	1272.67	1192.38	1164.36	1184	1565.78	1255.92
101	rf 1 cOVA102	chicken	cOVA	chicken_cOVA	ACCGATGTGTTTAGCAGCAGCGCGAACCTGAGCGGC	TDVFSSSANLSG	304		2616.98	1843.07	5631.47	7211.62	6459.54	5743.13	6673.08	6894.46	6372.8	5883.9	6967.08	7471.11	8117.75	7187.18
102	rf 1 cOVA103	chicken	cOVA	chicken_cOVA	TTTAGCAGCAGCGCGAACCTGAGCGGCATTAGCAGC	FSSSANLSGISS	307		2215.32	1498.38	4373.42	6113.14	4269.45	4639.39	5306.41	5830.15	4637.05	4832.68	5023.94	4979.21	4746.76	5063.85
103	rf 1 cOVA104	chicken	cOVA	chicken_cOVA	AGCGCGAACCTGAGCGGCATTAGCAGCGCGGAAAGC	SANLSGISSAES	310		136.65	154.76	306.51	436.38	563.96	538.03	377.01	444.59	453.62	586.9	488.65	408.43	338.24	488.97
104	rf 1 cOVA105	chicken	cOVA	chicken_cOVA	CTGAGCGGCATTAGCAGCGCGGAAAGCCTGAAAATT	LSGISSAESLKI	313		202.9	168.83	498.64	477.77	629.69	510.36	543.52	609.62	409.52	367.74	473.38	555.29	437.05	375.1
105	rf 1 cOVA106	chicken	cOVA	chicken_cOVA	ATTAGCAGCGCGGAAAGCCTGAAAATTAGCCAGGCG	ISSAESLKISQA	316		650.1	534.63	1500.51	1899.77	1522.33	1715.56	1749.95	1838.97	1483.73	1422.69	1904.97	1619.96	1516.38	1336.29
106	rf 1 cOVA107	chicken	cOVA	chicken_cOVA	GCGGAAAGCCTGAAAATTAGCCAGGCGGTGCATGCG	AESLKISQAVHA	319		1834.37	1318.99	4126.39	4126.84	4137.98	4362.69	3870.64	5210.42	3966.07	3956.03	5085.02	4244.95	4381.91	4189.73
107	rf 1 cOVA108	chicken	cOVA	chicken_cOVA	CTGAAAATTAGCCAGGCGGTGCATGCGGCGCATGCG	LKISQAVHAAHA	322		1627.33	1639.07	4121.82	5676.75	4297.13	4747	4828.87	5038.65	4674.86	4658.09	5650.02	4694.68	4465.52	4568.18
108	rf 1 cOVA109	chicken	cOVA	chicken_cOVA	AGCCAGGCGGTGCATGCGGCGCATGCGGAAATTAAC	SQAVHAAHAEIN	325		3747.41	3155.03	7841.06	9133.97	7179.19	8808.39	8589.54	8986.04	8051.84	8599.27	9139.29	9214.98	9603.73	9796.14
109	rf 1 cOVA110	chicken	cOVA	chicken_cOVA	GTGCATGCGGCGCATGCGGAAATTAACGAAGCGGGC	VHAAHAEINEAG	328		8766.05	6573.86	20046.4	23956	20312.8	19762.8	21747.2	23492.4	20287.1	19728.2	21351.7	25410	23224.5	22030.4
110	rf 1 cOVA111	chicken	cOVA	chicken_cOVA	GCGCATGCGGAAATTAACGAAGCGGGCCGCGAAGTG	AHAEINEAGREV	331		194.62	165.31	585.56	553	619.31	568.78	587.51	582.68	412.67	464.32	740.61	642.48	581.47	495.67
111	rf 1 cOVA112	chicken	cOVA	chicken_cOVA	GAAATTAACGAAGCGGGCCGCGAAGTGGTGGGCAGC	EINEAGREVVGS	334		505.18	590.91	1340.39	1192.53	1249.01	1229.79	1212.72	1458.38	1433.33	1240.67	1091.83	1317.08	1474.57	1242.52
112	rf 1 cOVA113	chicken	cOVA	chicken_cOVA	GAAGCGGGCCGCGAAGTGGTGGGCAGCGCGGAAGCG	EAGREVVGSAEA	337		1875.78	1122.02	4936.11	5631.61	3470.23	4058.32	4140.83	4341.46	4205.48	4253.2	4187.89	4639.62	4788.56	5706.88
113	rf 1 cOVA114	chicken	cOVA	chicken_cOVA	CGCGAAGTGGTGGGCAGCGCGGAAGCGGGCGTGGAT	REVVGSAEAGVD	340		8086.96	4625.27	20618.2	20190.3	15676.6	14997.3	16795.8	17335.5	16059.6	16437	16350.7	21247.7	20169	23567.7
114	rf 1 cOVA115	chicken	cOVA	chicken_cOVA	GTGGGCAGCGCGGAAGCGGGCGTGGATGCGGCGAGC	VGSAEAGVDAAS	343		2774.33	1505.41	6541.84	5356.99	5303.95	5773.88	5903.35	6247.79	5660.86	6210.79	5963.06	6498.21	7247.45	8526.83
115	rf 1 cOVA116	chicken	cOVA	chicken_cOVA	GCGGAAGCGGGCGTGGATGCGGCGAGCGTGAGCGAA	AEAGVDAASVSE	346		231.88	130.14	548.97	507.86	387.5	353.57	430.42	538.89	396.92	367.74	572.64	564.46	471.26	639.68
116	rf 1 cOVA117	chicken	cOVA	chicken_cOVA	GGCGTGGATGCGGCGAGCGTGAGCGAAGAATTTCGC	GVDAASVSEEFR	349		4256.73	2704.81	9817.33	9532.73	8078.75	9069.72	10034.8	10070.6	9371.76	10022	9150.74	10871.7	10322	10857.8
117	rf 1 cOVA118	chicken	cOVA	chicken_cOVA	GCGGCGAGCGTGAGCGAAGAATTTCGCGCGGATCAT	AASVSEEFRADH	352		7987.58	5726.18	18111.3	19659.8	15552	18084.1	17175.9	17820.5	17281.8	16347.9	17419.6	20692.4	19758.5	21276.9
118	rf 1 cOVA119	chicken	cOVA	chicken_cOVA	GTGAGCGAAGAATTTCGCGCGGATCATCCGTTTCTG	VSEEFRADHPFL	355		1585.92	1333.06	3810.74	4548.17	3598.24	3720.12	3848.64	4637.85	3984.97	3718.3	3962.65	4309.2	4511.13	3881.62
119	rf 1 cOVA120	chicken	cOVA	chicken_cOVA	GAATTTCGCGCGGATCATCCGTTTCTGTTTTGCATT	EFRADHPFLFCI	358		434.78	376.35	978.99	1218.87	906.48	863.93	904.82	1188.93	951.35	962.08	832.23	1184	1159.14	1041.57
120	rf 1 cOVA121	chicken	cOVA	chicken_cOVA	GCGGATCATCCGTTTCTGTTTTGCATTAAACATATT	ADHPFLFCIKHI	361		45.55	10.55	91.49	52.67	48.44	79.94	43.98	53.89	69.3	52	57.26	68.84	49.41	63.63
121	rf 1 cOVA122	chicken	cOVA	chicken_cOVA	CCGTTTCTGTTTTGCATTAAACATATTGCGACCAAC	PFLFCIKHIATN	364		45.55	45.73	68.62	86.52	69.2	138.35	91.11	138.09	126.01	122.58	122.16	110.14	117.81	100.47
122	rf 1 cOVA123	chicken	cOVA	chicken_cOVA	TTTTGCATTAAACATATTGCGACCAACGCGGTGCTG	FCIKHIATNAVL	367		563.15	541.67	1006.44	1493.49	1401.24	993.06	1693.4	1613.31	1323.07	1184.95	1763.72	1459.34	1349.16	1202.33
123	rf 1 cOVA124	chicken	cOVA	chicken_cOVA	AAACATATTGCGACCAACGCGGTGCTGTTTTTTGGC	KHIATNAVLFFG	370		1987.58	1853.62	5260.92	6229.76	4449.37	5580.19	6032.16	6234.32	5279.69	5352.72	5420.96	5433.54	5484.04	5318.38
124	rf 1 cOVA125	chicken	cOVA	chicken_cOVA	GCGACCAACGCGGTGCTGTTTTTTGGCCGCTGCGTG	ATNAVLFFGRCV	373		1627.33	949.67	3678.07	4149.41	3421.79	4110.58	3594.16	3795.83	3534.49	3618.01	3916.84	3841.11	3420.4	3513.21
125	rf 1 cOVA126	chicken	cOVA	chicken_cOVA	AACGCGGTGCTGTTTTTTGGCCGCTGCGTGAGCCCG	NAVLFFGRCVSP	375		347.83	316.56	1299.22	1147.39	1224.79	965.39	958.23	966.64	1146.66	1277.82	1057.47	1174.82	1185.74	1329.6
126	rf 1 qOVA1	quail	qOVA	quail_qOVA	ATGGGTTCTATTGGCGCCGCATCTATGGAATTTTGT	MGSIGAASMEFC	1		66.25	42.21	155.54	75.24	134.93	79.94	103.68	94.31	103.96	81.72	83.99	178.98	91.21	80.38
127	rf 1 qOVA2	quail	qOVA	quail_qOVA	ATTGGCGCCGCATCTATGGAATTTTGTTTTGACGTG	IGAASMEFCFDV	4		202.9	232.14	512.37	628.24	560.5	461.17	549.81	714.03	585.93	516.33	580.27	702.14	528.26	622.93
128	rf 1 qOVA3	quail	qOVA	quail_qOVA	GCATCTATGGAATTTTGTTTTGACGTGTTTAAAGAA	ASMEFCFDVFKE	7		12.42	7.03	13.72	11.29	17.3	9.22	15.71	10.1	3.15	7.43	15.27	18.36	15.2	3.35
129	rf 1 qOVA4	quail	qOVA	quail_qOVA	GAATTTTGTTTTGACGTGTTTAAAGAACTTAAAGTA	EFCFDVFKELKV	10		8.28	0	4.57	0	6.92	6.15	0	6.74	3.15	0	3.82	0	0	0
130	rf 1 qOVA5	quail	qOVA	quail_qOVA	TTTGACGTGTTTAAAGAACTTAAAGTACACCACGCA	FDVFKELKVHHA	13		91.1	84.42	237.89	221.95	280.25	209.06	345.59	330.07	255.16	289.74	293.95	279.94	304.04	197.6
131	rf 1 qOVA6	quail	qOVA	quail_qOVA	TTTAAAGAACTTAAAGTACACCACGCAAACGATAAT	FKELKVHHANDN	16		28.99	35.17	114.37	48.91	96.88	76.86	87.97	107.78	75.6	78.01	53.45	87.19	106.41	87.08
132	rf 1 qOVA7	quail	qOVA	quail_qOVA	CTTAAAGTACACCACGCAAACGATAATATGCTGTAC	LKVHHANDNMLY	19		165.63	200.49	411.72	451.43	494.76	458.1	650.34	488.37	516.63	486.61	477.2	509.39	592.87	442.08
133	rf 1 qOVA8	quail	qOVA	quail_qOVA	CACCACGCAAACGATAATATGCTGTACTCGCCCTTC	HHANDNMLYSPF	22		74.53	56.28	311.08	135.43	335.61	169.1	260.77	171.77	144.91	226.59	229.05	261.58	247.03	160.76
134	rf 1 qOVA9	quail	qOVA	quail_qOVA	AACGATAATATGCTGTACTCGCCCTTCGCGATTCTG	NDNMLYSPFAIL	25		339.54	422.08	1276.34	1109.77	1190.19	999.21	1272.41	1219.25	1250.62	1255.53	1191.09	1115.16	1045.12	1158.79
135	rf 1 qOVA10	quail	qOVA	quail_qOVA	ATGCTGTACTCGCCCTTCGCGATTCTGAGCACCCTG	MLYSPFAILSTL	28		149.07	130.14	484.92	451.43	539.74	470.4	414.71	488.37	362.27	479.18	473.38	596.59	467.45	629.63
136	rf 1 qOVA11	quail	qOVA	quail_qOVA	TCGCCCTTCGCGATTCTGAGCACCCTGGCCATGGTG	SPFAILSTLAMV	31		12.42	3.52	64.05	142.95	190.29	49.19	122.53	47.15	63	159.73	95.44	128.5	72.21	133.96
137	rf 1 qOVA12	quail	qOVA	quail_qOVA	GCGATTCTGAGCACCCTGGCCATGGTGTTCCTGGGC	AILSTLAMVFLG	34		49.69	35.17	100.64	79	89.96	212.14	175.94	131.36	195.31	118.87	129.8	119.32	163.42	93.78
138	rf 1 qOVA13	quail	qOVA	quail_qOVA	AGCACCCTGGCCATGGTGTTCCTGGGCGCAAAAGAC	STLAMVFLGAKD	37		20.7	7.03	73.2	71.48	34.6	67.64	87.97	30.31	47.25	33.43	19.09	55.07	41.8	33.49
139	rf 1 qOVA14	quail	qOVA	quail_qOVA	GCCATGGTGTTCCTGGGCGCAAAAGACAGCACTCGC	AMVFLGAKDSTR	40		662.53	576.84	2314.8	2110.44	1764.52	2053.75	2378.3	2310.5	2072.81	2057.88	1992.78	1918.26	2128.25	2424.75
140	rf 1 qOVA15	quail	qOVA	quail_qOVA	TTCCTGGGCGCAAAAGACAGCACTCGCACCCAGATC	FLGAKDSTRTQI	43		103.52	123.11	356.83	451.43	439.4	307.45	420.99	340.18	321.32	334.31	351.22	445.15	372.44	421.99
141	rf 1 qOVA16	quail	qOVA	quail_qOVA	GCAAAAGACAGCACTCGCACCCAGATCAATAAAGTA	AKDSTRTQINKV	46		28.99	14.07	32.02	56.43	41.52	24.6	28.28	26.94	9.45	14.86	38.18	18.36	19	16.75
142	rf 1 qOVA17	quail	qOVA	quail_qOVA	AGCACTCGCACCCAGATCAATAAAGTAGTCCACTTT	STRTQINKVVHF	49		49.69	35.17	82.34	101.57	128.01	83.01	78.54	117.88	63	81.72	76.35	55.07	76.01	70.33
143	rf 1 qOVA18	quail	qOVA	quail_qOVA	ACCCAGATCAATAAAGTAGTCCACTTTGATAAACTC	TQINKVVHFDKL	52		49.69	31.66	50.32	94.05	86.5	104.53	94.25	138.09	110.26	118.87	80.17	91.78	87.41	90.43
144	rf 1 qOVA19	quail	qOVA	quail_qOVA	AATAAAGTAGTCCACTTTGATAAACTCCCCGGCTTT	NKVVHFDKLPGF	55		4571.43	63.31	132.67	225.72	107.26	83.01	94.25	90.94	81.9	115.15	129.8	146.85	117.81	83.73
145	rf 1 qOVA20	quail	qOVA	quail_qOVA	GTCCACTTTGATAAACTCCCCGGCTTTGGCGATAGT	VHFDKLPGFGDS	58		34323	432.63	782.28	895.34	539.74	559.56	417.85	461.43	428.42	315.74	538.28	367.13	326.84	334.91
146	rf 1 qOVA21	quail	qOVA	quail_qOVA	GATAAACTCCCCGGCTTTGGCGATAGTATCGAAGCC	DKLPGFGDSIEA	61		27859.2	429.11	539.82	876.53	553.58	445.8	458.7	471.53	400.07	427.18	469.56	422.2	357.24	448.78
147	rf 1 qOVA22	quail	qOVA	quail_qOVA	CCCGGCTTTGGCGATAGTATCGAAGCCCAGTGTGGC	PGFGDSIEAQCG	64		977.23	182.9	800.57	643.29	781.93	565.7	562.37	565.84	582.78	538.61	496.29	399.25	718.28	733.45
148	rf 1 qOVA23	quail	qOVA	quail_qOVA	GGCGATAGTATCGAAGCCCAGTGTGGCACCTCCGCG	GDSIEAQCGTSA	67		2695.65	2571.16	11432.2	11011.2	10805.1	8900.63	10795	10771.1	10357.8	9483.34	10219.7	9981.37	11523	9317.22
149	rf 1 qOVA24	quail	qOVA	quail_qOVA	ATCGAAGCCCAGTGTGGCACCTCCGCGAACGTGCAC	IEAQCGTSANVH	70		434.78	295.45	1473.06	1320.44	999.9	1162.15	1567.73	1377.55	1357.72	1225.81	1290.34	1284.96	1615.19	1694.65
150	rf 1 qOVA25	quail	qOVA	quail_qOVA	CAGTGTGGCACCTCCGCGAACGTGCACAGTAGTCTG	QCGTSANVHSSL	73		207.04	218.07	974.41	695.96	951.46	1079.14	722.6	734.24	790.69	828.35	855.14	647.07	767.69	726.76
151	rf 1 qOVA26	quail	qOVA	quail_qOVA	ACCTCCGCGAACGTGCACAGTAGTCTGCGAGATATT	TSANVHSSLRDI	76		194.62	189.93	718.23	605.67	598.55	510.36	741.45	569.21	623.73	560.9	465.74	504.8	566.27	492.32
152	rf 1 qOVA27	quail	qOVA	quail_qOVA	AACGTGCACAGTAGTCTGCGAGATATTTTAAACCAG	NVHSSLRDILNQ	79		124.22	94.97	196.71	293.43	273.33	215.21	273.33	326.7	239.41	263.74	313.04	362.54	364.84	284.67
153	rf 1 qOVA28	quail	qOVA	quail_qOVA	AGTAGTCTGCGAGATATTTTAAACCAGATTACCAAA	SSLRDILNQITK	82		41.41	10.55	36.6	37.62	51.9	36.89	59.69	47.15	34.65	55.72	30.54	55.07	45.61	40.19
154	rf 1 qOVA29	quail	qOVA	quail_qOVA	CGAGATATTTTAAACCAGATTACCAAACAGAACGAT	RDILNQITKQND	85		16.56	14.07	41.17	41.38	55.36	9.22	28.28	43.79	28.35	11.14	30.54	41.3	53.21	43.54
155	rf 1 qOVA30	quail	qOVA	quail_qOVA	TTAAACCAGATTACCAAACAGAACGATGCCTATAGC	LNQITKQNDAYS	88		215.32	221.59	553.54	522.91	539.74	421.2	439.84	417.64	362.27	449.46	412.3	637.89	539.66	458.83
156	rf 1 qOVA31	quail	qOVA	quail_qOVA	ATTACCAAACAGAACGATGCCTATAGCTTTTCACTG	ITKQNDAYSFSL	91		115.94	140.69	516.94	379.95	377.12	270.55	348.73	350.28	381.17	345.46	355.04	403.84	304.04	435.38
157	rf 1 qOVA32	quail	qOVA	quail_qOVA	CAGAACGATGCCTATAGCTTTTCACTGGCGTCCCGC	QNDAYSFSLASR	94		186.34	218.07	869.2	688.43	1152.13	780.92	1112.18	730.87	913.55	761.49	797.87	752.62	744.89	632.98
158	rf 1 qOVA33	quail	qOVA	quail_qOVA	GCCTATAGCTTTTCACTGGCGTCCCGCTTGTACGCG	AYSFSLASRLYA	97		865.42	942.64	3888.51	2870.35	3601.7	2828.52	3314.55	3263.67	2797.35	3187.11	2714.3	2859.03	2667.91	2528.58
159	rf 1 qOVA34	quail	qOVA	quail_qOVA	TTTTCACTGGCGTCCCGCTTGTACGCGCAAGAAACC	FSLASRLYAQET	100		559.01	372.84	1312.94	1282.82	1390.86	1306.66	1347.81	1401.12	1203.37	1392.97	1038.38	1161.05	1561.98	1600.87
160	rf 1 qOVA35	quail	qOVA	quail_qOVA	GCGTCCCGCTTGTACGCGCAAGAAACCTATACGGTT	ASRLYAQETYTV	103		144.93	94.97	333.95	263.34	352.9	322.82	336.17	360.38	393.77	356.6	362.67	289.12	243.23	314.82
161	rf 1 qOVA36	quail	qOVA	quail_qOVA	TTGTACGCGCAAGAAACCTATACGGTTGTGCCGGAA	LYAQETYTVVPE	106		616.98	545.18	1898.51	1719.2	2709.06	1654.07	2192.94	2330.71	2063.36	1809	2267.64	1987.1	1980.03	1590.83
162	rf 1 qOVA37	quail	qOVA	quail_qOVA	CAAGAAACCTATACGGTTGTGCCGGAATATTTGCAG	QETYTVVPEYLQ	109		57.97	84.42	228.74	237	211.05	295.15	251.34	373.86	277.22	260.02	236.69	284.53	182.42	184.2
163	rf 1 qOVA38	quail	qOVA	quail_qOVA	TATACGGTTGTGCCGGAATATTTGCAGTGCGTAAAA	YTVVPEYLQCVK	112		91.1	102	242.46	323.53	366.74	310.52	289.04	296.39	261.46	252.59	259.6	275.35	323.04	251.18
164	rf 1 qOVA39	quail	qOVA	quail_qOVA	GTGCCGGAATATTTGCAGTGCGTAAAAGAATTATAT	VPEYLQCVKELY	115		4.14	3.52	0	3.76	24.22	9.22	12.57	10.1	9.45	11.14	11.45	4.59	11.4	3.35
165	rf 1 qOVA40	quail	qOVA	quail_qOVA	TATTTGCAGTGCGTAAAAGAATTATATCGTGGGGGC	YLQCVKELYRGG	118		53.83	63.31	128.09	142.95	145.31	107.61	113.1	127.99	141.76	141.15	164.16	119.32	140.62	150.71
166	rf 1 qOVA41	quail	qOVA	quail_qOVA	TGCGTAAAAGAATTATATCGTGGGGGCCTGGAATCG	CVKELYRGGLES	121		128.36	165.31	494.07	474	467.08	353.57	540.38	522.05	541.83	286.02	503.92	592	524.46	448.78
167	rf 1 qOVA42	quail	qOVA	quail_qOVA	GAATTATATCGTGGGGGCCTGGAATCGGTCAACTTT	ELYRGGLESVNF	124		95.24	77.38	219.59	191.86	249.11	138.35	194.79	134.72	229.96	174.59	145.07	266.17	148.22	130.62
168	rf 1 qOVA43	quail	qOVA	quail_qOVA	CGTGGGGGCCTGGAATCGGTCAACTTTCAAACCGCG	RGGLESVNFQTA	127		157.35	80.9	535.24	504.1	643.53	522.66	512.11	508.58	481.98	490.33	473.38	486.45	528.26	388.5
169	rf 1 qOVA44	quail	qOVA	quail_qOVA	CTGGAATCGGTCAACTTTCAAACCGCGGCGGACCAG	LESVNFQTAADQ	130		223.6	137.18	796	910.39	837.28	516.51	662.91	771.29	630.03	508.9	584.09	619.53	718.28	710.01
170	rf 1 qOVA45	quail	qOVA	quail_qOVA	GTCAACTTTCAAACCGCGGCGGACCAGGCCCGCGGT	VNFQTAADQARG	133		11275.4	8044.09	37544.7	33217.8	34480.8	28731	31188.2	33869.4	28761.1	29475.2	28204.3	33844.9	30787.4	36424.9
171	rf 1 qOVA46	quail	qOVA	quail_qOVA	CAAACCGCGGCGGACCAGGCCCGCGGTCTGATTAAT	QTAADQARGLIN	136		2666.67	2613.36	6825.47	7471.19	9154.76	7040.56	7285.72	7743.22	7667.52	7718.91	6829.65	7526.18	6464.56	7414.92
172	rf 1 qOVA47	quail	qOVA	quail_qOVA	GCGGACCAGGCCCGCGGTCTGATTAATGCATGGGTG	ADQARGLINAWV	139		140.79	200.49	388.85	376.19	577.79	365.86	452.41	451.32	494.58	572.05	358.85	458.91	342.04	495.67
173	rf 1 qOVA48	quail	qOVA	quail_qOVA	GCCCGCGGTCTGATTAATGCATGGGTGGAAAGCCAG	ARGLINAWVESQ	142		62.11	49.24	292.78	248.29	387.5	236.74	175.94	212.19	182.71	211.73	251.96	256.99	197.62	210.99
174	rf 1 qOVA49	quail	qOVA	quail_qOVA	CTGATTAATGCATGGGTGGAAAGCCAGACGAACGGC	LINAWVESQTNG	145		82.82	73.86	187.56	203.14	193.75	261.33	226.21	272.81	223.66	222.88	164.16	229.46	307.84	210.99
175	rf 1 qOVA50	quail	qOVA	quail_qOVA	GCATGGGTGGAAAGCCAGACGAACGGCATTATTCGG	AWVESQTNGIIR	148		434.78	393.94	1605.72	1406.96	1588.07	1202.12	1316.39	1357.34	1272.67	1073.52	1099.46	1275.78	1489.77	1182.23
176	rf 1 qOVA51	quail	qOVA	quail_qOVA	GAAAGCCAGACGAACGGCATTATTCGGAATATTTTA	ESQTNGIIRNIL	151		8.28	14.07	13.72	30.1	27.68	9.22	9.43	47.15	28.35	22.29	7.64	27.53	7.6	40.19
177	rf 1 qOVA52	quail	qOVA	quail_qOVA	ACGAACGGCATTATTCGGAATATTTTACAGCCTAGC	TNGIIRNILQPS	154		132.51	154.76	347.68	443.91	588.17	350.49	373.87	491.74	409.52	360.31	335.95	413.02	410.45	351.66
178	rf 1 qOVA53	quail	qOVA	quail_qOVA	ATTATTCGGAATATTTTACAGCCTAGCTCAGTGGAT	IIRNILQPSSVD	157		57.97	28.14	50.32	60.19	83.04	110.68	125.67	127.99	91.35	100.29	91.62	110.14	98.81	110.52
179	rf 1 qOVA54	quail	qOVA	quail_qOVA	AATATTTTACAGCCTAGCTCAGTGGATTCTCAAACT	NILQPSSVDSQT	160		12.42	10.55	45.75	67.71	69.2	70.71	43.98	90.94	72.45	55.72	99.26	123.91	53.21	53.59
180	rf 1 qOVA55	quail	qOVA	quail_qOVA	CAGCCTAGCTCAGTGGATTCTCAAACTGCGATGGTA	QPSSVDSQTAMV	163		169.77	182.9	608.44	564.29	709.27	504.22	703.75	623.09	743.44	482.9	503.92	569.05	577.67	549.25
181	rf 1 qOVA56	quail	qOVA	quail_qOVA	TCAGTGGATTCTCAAACTGCGATGGTATTGGTGAAC	SVDSQTAMVLVN	166		339.54	383.39	1038.46	981.86	1089.85	937.72	933.1	1013.79	1008.05	1040.08	809.33	1005.02	980.52	790.39
182	rf 1 qOVA57	quail	qOVA	quail_qOVA	TCTCAAACTGCGATGGTATTGGTGAACGCGATTGCC	SQTAMVLVNAIA	169		608.7	619.05	2388	1745.54	1902.92	1417.34	1797.08	1643.62	1634.94	1504.41	1515.58	1748.46	1809.01	1842.01
183	rf 1 qOVA58	quail	qOVA	quail_qOVA	GCGATGGTATTGGTGAACGCGATTGCCTTCAAGGGT	AMVLVNAIAFKG	172		530.02	689.39	2429.17	1839.58	2286.96	1721.71	2086.12	1963.59	2050.76	1953.87	1569.03	1881.55	1782.41	2163.52
184	rf 1 qOVA59	quail	qOVA	quail_qOVA	TTGGTGAACGCGATTGCCTTCAAGGGTCTGTGGGAA	LVNAIAFKGLWE	175		472.05	358.77	1651.47	1628.92	1529.25	1312.8	1451.49	1458.38	1467.98	1389.26	1393.42	1541.95	1778.61	1503.75
185	rf 1 qOVA60	quail	qOVA	quail_qOVA	GCGATTGCCTTCAAGGGTCTGTGGGAAAAAGCCTTT	AIAFKGLWEKAF	178		78.67	63.31	338.53	199.38	204.13	193.69	172.8	188.61	217.36	163.44	122.16	192.74	178.62	144.01
186	rf 1 qOVA61	quail	qOVA	quail_qOVA	TTCAAGGGTCTGTGGGAAAAAGCCTTTAAAGCGGAG	FKGLWEKAFKAE	181		86.96	91.45	237.89	278.38	342.52	270.55	257.62	235.77	280.37	308.31	129.8	201.92	209.02	254.53
187	rf 1 qOVA62	quail	qOVA	quail_qOVA	CTGTGGGAAAAAGCCTTTAAAGCGGAGGATACCCAA	LWEKAFKAEDTQ	184		24.84	7.03	36.6	37.62	62.28	61.49	62.83	37.05	69.3	85.44	61.08	73.43	38	40.19
188	rf 1 qOVA63	quail	qOVA	quail_qOVA	AAAGCCTTTAAAGCGGAGGATACCCAAACTATCCCT	KAFKAEDTQTIP	187		99.38	66.83	210.44	206.91	266.41	184.47	292.18	225.66	195.31	215.45	179.43	201.92	152.02	187.55
189	rf 1 qOVA64	quail	qOVA	quail_qOVA	AAAGCGGAGGATACCCAAACTATCCCTTTTCGCGTT	KAEDTQTIPFRV	190		670.81	1139.61	2474.92	2038.97	2466.87	2229	2780.45	2768.56	2271.27	2251.04	2088.22	2207.37	2234.66	1945.83
190	rf 1 qOVA65	quail	qOVA	quail_qOVA	GATACCCAAACTATCCCTTTTCGCGTTACTGAACAG	DTQTIPFRVTEQ	193		260.87	291.94	750.25	677.15	681.59	639.49	728.89	724.14	674.14	679.77	675.71	867.35	695.48	746.85
191	rf 1 qOVA66	quail	qOVA	quail_qOVA	ACTATCCCTTTTCGCGTTACTGAACAGGAAAGTAAA	TIPFRVTEQESK	196		16.56	28.14	86.92	71.48	110.72	95.31	138.24	53.89	91.35	48.29	68.72	110.14	110.21	93.78
192	rf 1 qOVA67	quail	qOVA	quail_qOVA	TTTCGCGTTACTGAACAGGAAAGTAAACCTGTGCAA	FRVTEQESKPVQ	199		82.82	77.38	150.97	225.72	280.25	230.59	232.49	218.93	220.51	267.45	209.97	178.98	136.82	147.36
193	rf 1 qOVA68	quail	qOVA	quail_qOVA	ACTGAACAGGAAAGTAAACCTGTGCAAATGATGCAT	TEQESKPVQMMH	202		422.36	415.04	1285.49	1218.87	1273.22	1162.15	1181.3	1232.72	1354.57	1307.53	1194.9	1147.28	1151.54	1011.43
194	rf 1 qOVA69	quail	qOVA	quail_qOVA	GAAAGTAAACCTGTGCAAATGATGCATCAAATCGGT	ESKPVQMMHQIG	205		186.34	225.11	626.74	680.91	688.51	716.35	747.74	602.89	642.64	702.06	603.18	697.55	634.67	492.32
195	rf 1 qOVA70	quail	qOVA	quail_qOVA	CCTGTGCAAATGATGCATCAAATCGGTTCGTTCAAA	PVQMMHQIGSFK	208		74.53	38.69	150.97	37.62	148.77	126.05	116.24	138.09	113.41	74.29	83.99	119.32	110.21	117.22
196	rf 1 qOVA71	quail	qOVA	quail_qOVA	ATGATGCATCAAATCGGTTCGTTCAAAGTGGCGAGC	MMHQIGSFKVAS	211		385.09	341.18	1107.08	1042.05	1186.73	974.61	1149.88	1050.84	1064.76	969.51	977.3	1138.11	1136.33	927.7
197	rf 1 qOVA72	quail	qOVA	quail_qOVA	CAAATCGGTTCGTTCAAAGTGGCGAGCATGGCGTCA	QIGSFKVASMAS	214		115.94	84.42	347.68	225.72	325.23	119.9	301.61	326.7	217.36	156.01	343.58	293.7	342.04	231.09
198	rf 1 qOVA73	quail	qOVA	quail_qOVA	TCGTTCAAAGTGGCGAGCATGGCGTCAGAAAAAATG	SFKVASMASEKM	217		70.39	112.55	283.63	233.24	256.03	178.32	219.92	252.61	179.56	211.73	160.34	279.94	266.03	264.58
199	rf 1 qOVA74	quail	qOVA	quail_qOVA	GTGGCGAGCATGGCGTCAGAAAAAATGAAAATTCTG	VASMASEKMKIL	220		20.7	35.17	68.62	101.57	86.5	89.16	69.12	104.41	69.3	78.01	76.35	96.37	114.01	77.03
200	rf 1 qOVA75	quail	qOVA	quail_qOVA	ATGGCGTCAGAAAAAATGAAAATTCTGGAGTTACCG	MASEKMKILELP	223		20.7	24.62	68.62	97.81	72.66	58.42	84.83	77.47	72.45	74.29	64.9	110.14	83.61	70.33
201	rf 1 qOVA76	quail	qOVA	quail_qOVA	GAAAAAATGAAAATTCTGGAGTTACCGTTCGCCAGC	EKMKILELPFAS	226		285.71	281.38	704.51	737.34	657.37	553.41	640.92	683.72	516.63	631.48	526.83	770.97	596.67	545.9
202	rf 1 qOVA77	quail	qOVA	quail_qOVA	AAAATTCTGGAGTTACCGTTCGCCAGCGGCACAATG	KILELPFASGTM	229		273.29	267.32	1070.48	910.39	785.39	685.61	782.3	885.81	926.15	776.35	683.35	867.35	794.29	776.99
203	rf 1 qOVA78	quail	qOVA	quail_qOVA	GAGTTACCGTTCGCCAGCGGCACAATGAGTATGTTG	ELPFASGTMSML	232		658.39	583.87	1880.21	1719.2	1854.48	1617.18	1894.47	1835.6	1842.85	1742.14	1851.53	1904.49	2075.04	1962.58
204	rf 1 qOVA79	quail	qOVA	quail_qOVA	TTCGCCAGCGGCACAATGAGTATGTTGGTACTTTTA	FASGTMSMLVLL	235		24.84	38.69	54.9	94.05	62.28	67.64	62.83	53.89	53.55	59.43	41.99	68.84	125.41	77.03
205	rf 1 qOVA80	quail	qOVA	quail_qOVA	GGCACAATGAGTATGTTGGTACTTTTACCTGACGAC	GTMSMLVLLPDD	238		132.51	140.69	448.32	338.57	401.34	319.75	348.73	373.86	403.22	367.74	419.93	325.83	349.64	365.05
206	rf 1 qOVA81	quail	qOVA	quail_qOVA	AGTATGTTGGTACTTTTACCTGACGACGTAAGTGGT	SMLVLLPDDVSG	241		136.65	133.66	722.8	364.91	550.12	501.14	543.52	646.67	611.13	404.89	431.39	541.52	501.66	475.57
207	rf 1 qOVA82	quail	qOVA	quail_qOVA	GTACTTTTACCTGACGACGTAAGTGGTCTGGAACAG	VLLPDDVSGLEQ	244		223.6	179.38	635.88	519.15	539.74	519.59	644.06	532.16	437.87	638.91	637.54	495.63	463.65	505.72
208	rf 1 qOVA83	quail	qOVA	quail_qOVA	CCTGACGACGTAAGTGGTCTGGAACAGCTGGAAAGC	PDDVSGLEQLES	247		128.36	105.52	311.08	218.19	238.73	193.69	226.21	303.13	255.16	274.88	259.6	270.76	266.03	284.67
209	rf 1 qOVA84	quail	qOVA	quail_qOVA	GTAAGTGGTCTGGAACAGCTGGAAAGCACCATCTCC	VSGLEQLESTIS	250		778.47	661.25	2250.76	2234.59	3006.61	2026.08	2161.52	2364.39	2164.17	2039.31	2072.95	2294.57	2139.65	2250.6
210	rf 1 qOVA85	quail	qOVA	quail_qOVA	CTGGAACAGCTGGAAAGCACCATCTCCTTCGAGAAA	LEQLESTISFEK	253		74.53	84.42	169.26	244.53	328.69	169.1	204.21	165.04	173.26	215.45	137.43	220.28	129.22	197.6
211	rf 1 qOVA86	quail	qOVA	quail_qOVA	CTGGAAAGCACCATCTCCTTCGAGAAATTAACGGAA	LESTISFEKLTE	256		33.13	63.31	86.92	135.43	117.63	153.72	78.54	124.62	129.16	52	80.17	105.55	140.62	117.22
212	rf 1 qOVA87	quail	qOVA	quail_qOVA	ACCATCTCCTTCGAGAAATTAACGGAATGGACTAGT	TISFEKLTEWTS	259		165.63	130.14	356.83	300.95	404.8	362.79	427.28	373.86	333.92	375.17	381.76	316.65	391.45	281.33
213	rf 1 qOVA88	quail	qOVA	quail_qOVA	TTCGAGAAATTAACGGAATGGACTAGTTCTAGTATT	FEKLTEWTSSSI	262		24.84	56.28	86.92	90.29	86.5	58.42	75.4	94.31	72.45	70.58	64.9	114.73	91.21	63.63
214	rf 1 qOVA89	quail	qOVA	quail_qOVA	TTAACGGAATGGACTAGTTCTAGTATTATGGAGGAG	LTEWTSSSIMEE	265		124.22	165.31	484.92	526.67	480.92	381.24	455.55	441.22	472.53	386.32	362.67	486.45	463.65	478.92
215	rf 1 qOVA90	quail	qOVA	quail_qOVA	TGGACTAGTTCTAGTATTATGGAGGAGAGAAAAGTG	WTSSSIMEERKV	268		66.25	59.79	173.84	120.38	117.63	135.28	150.8	165.04	116.56	170.87	167.97	165.21	110.21	157.41
216	rf 1 qOVA91	quail	qOVA	quail_qOVA	TCTAGTATTATGGAGGAGAGAAAAGTGAAGGTTTAC	SSIMEERKVKVY	271		41.41	31.66	32.02	41.38	76.12	39.97	69.12	74.1	37.8	44.58	114.53	87.19	79.81	90.43
217	rf 1 qOVA92	quail	qOVA	quail_qOVA	ATGGAGGAGAGAAAAGTGAAGGTTTACCTCCCGCGC	MEERKVKVYLPR	274		231.88	200.49	699.93	673.39	868.42	710.21	791.72	1007.06	926.15	809.78	683.35	752.62	824.7	713.36
218	rf 1 qOVA93	quail	qOVA	quail_qOVA	AGAAAAGTGAAGGTTTACCTCCCGCGCATGAAAATG	RKVKVYLPRMKM	277		20.7	28.14	150.97	90.29	186.83	141.43	78.54	168.4	113.41	159.73	133.62	114.73	117.81	103.82
219	rf 1 qOVA94	quail	qOVA	quail_qOVA	AAGGTTTACCTCCCGCGCATGAAAATGGAGGAAAAG	KVYLPRMKMEEK	280		95.24	59.79	196.71	173.05	242.19	156.8	188.5	148.2	126.01	159.73	148.89	188.15	178.62	127.27
220	rf 1 qOVA95	quail	qOVA	quail_qOVA	CTCCCGCGCATGAAAATGGAGGAAAAGTATAACCTG	LPRMKMEEKYNL	283		70.39	35.17	64.05	150.48	83.04	126.05	141.38	134.72	110.26	115.15	68.72	119.32	49.41	123.92
221	rf 1 qOVA96	quail	qOVA	quail_qOVA	ATGAAAATGGAGGAAAAGTATAACCTGACCAGCCTG	MKMEEKYNLTSL	286		53.83	38.69	160.11	191.86	190.29	196.77	194.79	198.72	154.36	133.73	125.98	238.64	186.22	144.01
222	rf 1 qOVA97	quail	qOVA	quail_qOVA	GAGGAAAAGTATAACCTGACCAGCCTGTTAATGGCT	EEKYNLTSLLMA	289		430.64	274.35	1344.97	955.53	1338.96	900.82	1328.96	1151.88	1152.96	947.22	1038.38	885.7	931.11	773.64
223	rf 1 qOVA98	quail	qOVA	quail_qOVA	TATAACCTGACCAGCCTGTTAATGGCTATGGGAATT	YNLTSLLMAMGI	292		161.49	137.18	384.28	568.05	418.64	399.68	417.85	350.28	425.27	352.89	358.85	289.12	330.64	311.47
224	rf 1 qOVA99	quail	qOVA	quail_qOVA	ACCAGCCTGTTAATGGCTATGGGAATTACCGATCTG	TSLLMAMGITDL	295		364.39	316.56	823.45	899.1	1082.93	913.12	929.96	1050.84	926.15	936.08	1011.66	734.26	828.5	693.27
225	rf 1 qOVA100	quail	qOVA	quail_qOVA	TTAATGGCTATGGGAATTACCGATCTGTTCTCAAGC	LMAMGITDLFSS	298		74.53	63.31	269.91	252.05	262.95	169.1	257.62	272.81	211.06	222.88	187.06	316.65	247.03	231.09
226	rf 1 qOVA101	quail	qOVA	quail_qOVA	ATGGGAATTACCGATCTGTTCTCAAGCAGCGCGAAT	MGITDLFSSSAN	301		95.24	105.52	347.68	334.81	394.42	325.9	311.03	410.91	299.27	297.17	301.59	321.24	254.63	448.78
227	rf 1 qOVA102	quail	qOVA	quail_qOVA	ACCGATCTGTTCTCAAGCAGCGCGAATCTGTCAGGC	TDLFSSSANLSG	304		2575.57	2237.01	8156.71	7783.43	8127.18	6874.54	7144.34	7480.51	7015.43	7228.58	6566.24	7347.2	7600.89	8001.02
228	rf 1 qOVA103	quail	qOVA	quail_qOVA	TTCTCAAGCAGCGCGAATCTGTCAGGCATTAGCTCT	FSSSANLSGISS	307		107.66	49.24	333.95	210.67	256.03	159.87	229.35	276.18	217.36	252.59	282.5	133.08	231.83	210.99
229	rf 1 qOVA104	quail	qOVA	quail_qOVA	AGCGCGAATCTGTCAGGCATTAGCTCTGTCGGCAGC	SANLSGISSVGS	310		120.08	119.59	324.8	346.1	415.18	227.51	301.61	350.28	170.11	286.02	328.31	413.02	220.43	361.7
230	rf 1 qOVA105	quail	qOVA	quail_qOVA	CTGTCAGGCATTAGCTCTGTCGGCAGCCTGAAAATT	LSGISSVGSLKI	313		149.07	158.28	503.22	440.15	608.93	470.4	508.96	562.47	447.32	453.18	557.37	495.63	414.25	438.73
231	rf 1 qOVA106	quail	qOVA	quail_qOVA	ATTAGCTCTGTCGGCAGCCTGAAAATTAGTCAGGCG	ISSVGSLKISQA	316		4.14	3.52	4.57	11.29	27.68	0	15.71	6.74	6.3	37.15	0	22.95	7.6	16.75
232	rf 1 qOVA107	quail	qOVA	quail_qOVA	GTCGGCAGCCTGAAAATTAGTCAGGCGGTACATGCG	VGSLKISQAVHA	319		3693.58	3211.31	13001.3	10725.3	12382.8	9278.79	10465.2	11562.6	9938.79	9301.32	10200.6	12675.2	10922.5	11628.1
233	rf 1 qOVA108	quail	qOVA	quail_qOVA	CTGAAAATTAGTCAGGCGGTACATGCGGCATATGCC	LKISQAVHAAYA	322		144.93	182.9	329.38	466.48	622.77	485.77	515.25	542.26	437.87	482.9	461.93	541.52	307.84	351.66
234	rf 1 qOVA109	quail	qOVA	quail_qOVA	AGTCAGGCGGTACATGCGGCATATGCCGAGATTAAT	SQAVHAAYAEIN	325		380.95	351.73	1084.21	1015.72	1145.21	820.89	951.95	801.6	806.44	936.08	858.96	908.65	858.9	803.79
235	rf 1 qOVA110	quail	qOVA	quail_qOVA	GTACATGCGGCATATGCCGAGATTAATGAGGCGGGC	VHAAYAEINEAG	328		989.65	942.64	3138.25	2990.73	3404.49	2840.82	3141.75	3145.79	3005.26	2778.51	3023.52	3001.29	3496.41	2736.22
236	rf 1 qOVA111	quail	qOVA	quail_qOVA	GCATATGCCGAGATTAATGAGGCGGGCCGTGATGTG	AYAEINEAGRDV	331		1631.47	1473.75	5361.56	4555.7	5386.98	4092.14	4480.13	5075.7	4904.82	4178.91	4687.99	5355.52	5453.64	4913.14
237	rf 1 qOVA112	quail	qOVA	quail_qOVA	GAGATTAATGAGGCGGGCCGTGATGTGGTTGGAAGT	EINEAGRDVVGS	334		356.11	393.94	1070.48	1000.67	1089.85	731.73	860.84	1040.74	907.25	872.93	1026.93	1174.82	1098.33	1128.65
238	rf 1 qOVA113	quail	qOVA	quail_qOVA	GAGGCGGGCCGTGATGTGGTTGGAAGTGCCGAAGCT	EAGRDVVGSAEA	337		397.52	302.49	901.22	1124.82	1072.55	790.14	788.58	885.81	891.5	891.5	992.57	871.94	870.3	1155.44
239	rf 1 qOVA114	quail	qOVA	quail_qOVA	CGTGATGTGGTTGGAAGTGCCGAAGCTGGCGTGGAT	RDVVGSAEAGVD	340		1142.86	714.01	3248.05	2701.07	2778.26	1820.09	2252.63	2398.07	2091.71	2098.74	2531.06	2693.82	2842.73	3499.82
240	rf 1 qOVA115	quail	qOVA	quail_qOVA	GTTGGAAGTGCCGAAGCTGGCGTGGATGCAACCGAA	VGSAEAGVDATE	343		1312.63	801.95	3925.1	3389.5	3639.76	2705.54	3012.94	2990.86	2674.5	3105.39	2977.71	3643.77	3735.84	4032.33
241	rf 1 qOVA116	quail	qOVA	quail_qOVA	GCCGAAGCTGGCGTGGATGCAACCGAAGAGTTTCGA	AEAGVDATEEFR	346		650.1	492.42	1866.48	1884.73	1875.24	1408.11	1869.34	1761.51	1562.49	1708.71	1820.99	1876.96	1615.19	1751.58
242	rf 1 qOVA117	quail	qOVA	quail_qOVA	GGCGTGGATGCAACCGAAGAGTTTCGAGCTGATCAT	GVDATEEFRADH	349		231.88	214.56	754.83	632	923.78	602.6	700.61	565.84	639.48	705.77	614.63	725.08	695.48	653.08
243	rf 1 qOVA118	quail	qOVA	quail_qOVA	GCAACCGAAGAGTTTCGAGCTGATCATCCGTTTTTA	ATEEFRADHPFL	352		178.05	154.76	544.39	500.34	567.42	341.27	424.14	447.95	396.92	393.75	423.75	605.77	414.25	375.1
244	rf 1 qOVA119	quail	qOVA	quail_qOVA	GAGTTTCGAGCTGATCATCCGTTTTTATTTTGTGTT	EFRADHPFLFCV	355		111.8	105.52	118.94	139.19	159.15	162.95	260.77	215.56	233.11	185.73	156.52	238.64	205.22	231.09
245	rf 1 qOVA120	quail	qOVA	quail_qOVA	GCTGATCATCCGTTTTTATTTTGTGTTAAACATATT	ADHPFLFCVKHI	358		8.28	7.03	9.15	7.52	27.68	15.37	6.28	6.74	3.15	7.43	7.64	13.77	19	13.4
246	rf 1 qOVA121	quail	qOVA	quail_qOVA	CCGTTTTTATTTTGTGTTAAACATATTGAAACAAAT	PFLFCVKHIETN	361		0	0	0	0	0	0	0	0	0	0	0	0	0	0
247	rf 1 qOVA122	quail	qOVA	quail_qOVA	TTTTGTGTTAAACATATTGAAACAAATGCGATCTTA	FCVKHIETNAIL	364		16.56	7.03	32.02	33.86	20.76	73.79	43.98	40.42	47.25	44.58	22.91	45.89	57.01	50.24
248	rf 1 qOVA123	quail	qOVA	quail_qOVA	AAACATATTGAAACAAATGCGATCTTACTTTTTGGA	KHIETNAILLFG	367		37.27	31.66	96.07	97.81	93.42	110.68	84.83	107.78	100.81	100.29	103.07	91.78	95.01	120.57
249	rf 1 qOVA124	quail	qOVA	quail_qOVA	GAAACAAATGCGATCTTACTTTTTGGACGCTGCGTG	ETNAILLFGRCV	370		795.03	678.84	2108.94	2185.68	2698.68	2204.4	2340.6	2674.26	2457.13	2109.88	2237.1	2592.86	2166.25	2260.65
250	rf 1 qOVA125	quail	qOVA	quail_qOVA	AATGCGATCTTACTTTTTGGACGCTGCGTGTCCCCC	NAILLFGRCVSP	372		236.02	341.18	1317.52	1045.82	999.9	1017.65	1021.07	1155.25	910.4	858.07	996.39	1390.51	1056.52	1121.95
251	rf 1 dOVA1	duck	dOVA	duck_dOVA	ATGGGCAGCATTGGCGCAGCATCAACGGAATTCTGC	MGSIGAASTEFC	1		7619.05	5655.84	17187.2	17854.1	15247.5	15686	17640.9	18618.8	18223.7	17469.7	16102.6	17810.4	20001.8	20034.4
252	rf 1 dOVA2	duck	dOVA	duck_dOVA	ATTGGCGCAGCATCAACGGAATTCTGCTTCGATGTG	IGAASTEFCFDV	4		604.55	450.22	1422.74	1610.11	1318.2	1743.23	1514.32	1606.57	1543.58	1463.55	1225.44	1881.55	1356.76	1322.9
253	rf 1 dOVA3	duck	dOVA	duck_dOVA	GCATCAACGGAATTCTGCTTCGATGTGTTCCGCGAG	ASTEFCFDVFRE	7		1175.98	861.74	2561.84	2938.07	2871.67	2496.48	2271.48	2923.49	2589.44	2570.49	2565.41	3285.82	3116.37	2712.78
254	rf 1 dOVA4	duck	dOVA	duck_dOVA	GAATTCTGCTTCGATGTGTTCCGCGAGCTGCGGGTG	EFCFDVFRELRV	10		1250.52	872.29	3156.55	3302.97	3217.66	2819.3	3374.24	3415.23	2746.95	2945.67	3088.42	3428.08	3409	3369.2
255	rf 1 dOVA5	duck	dOVA	duck_dOVA	TTCGATGTGTTCCGCGAGCTGCGGGTGCAGCATGTT	FDVFRELRVQHV	13		6799.17	4783.54	16496.4	16597.6	15361.7	15326.3	15727.6	15860.3	16327.3	15367.2	17072.2	16814.6	19104.8	16990
256	rf 1 dOVA6	duck	dOVA	duck_dOVA	TTCCGCGAGCTGCGGGTGCAGCATGTTAATGAGAAC	FRELRVQHVNEN	16		1362.32	1005.95	2301.08	2768.78	2674.46	2530.3	2444.28	2472.17	2614.64	2707.93	2271.46	2468.95	2443.69	2243.9
257	rf 1 dOVA7	duck	dOVA	duck_dOVA	CTGCGGGTGCAGCATGTTAATGAGAACATCTTTTAC	LRVQHVNENIFY	19		78.67	91.45	114.37	94.05	190.29	122.98	144.52	161.67	170.11	141.15	167.97	105.55	144.42	133.96
258	rf 1 dOVA8	duck	dOVA	duck_dOVA	CAGCATGTTAATGAGAACATCTTTTACTCCCCGTTT	QHVNENIFYSPF	22		24.84	35.17	41.17	52.67	69.2	52.27	91.11	50.52	56.7	40.86	30.54	78.02	53.21	26.79
259	rf 1 dOVA9	duck	dOVA	duck_dOVA	AATGAGAACATCTTTTACTCCCCGTTTTCTATCATA	NENIFYSPFSII	25		16.56	73.86	54.9	52.67	65.74	67.64	43.98	53.89	59.85	48.29	30.54	50.48	60.81	46.89
260	rf 1 dOVA10	duck	dOVA	duck_dOVA	ATCTTTTACTCCCCGTTTTCTATCATATCTGCCCTT	IFYSPFSIISAL	28		24.84	17.59	64.05	41.38	51.9	64.56	62.83	63.99	53.55	52	57.26	73.43	64.61	73.68
261	rf 1 dOVA11	duck	dOVA	duck_dOVA	TCCCCGTTTTCTATCATATCTGCCCTTGCGATGGTA	SPFSIISALAMV	31		745.34	485.39	1559.98	1700.39	1335.5	1297.43	1347.81	1667.2	1398.68	1430.12	1332.34	1707.16	1489.77	1607.57
262	rf 1 dOVA12	duck	dOVA	duck_dOVA	TCTATCATATCTGCCCTTGCGATGGTATATCTGGGC	SIISALAMVYLG	34		637.68	629.6	1441.03	1764.35	1639.97	1734.01	1523.75	1525.74	1562.49	1556.41	1435.41	1789.76	1592.39	1466.91
263	rf 1 dOVA13	duck	dOVA	duck_dOVA	TCTGCCCTTGCGATGGTATATCTGGGCGCACGGGAT	SALAMVYLGARD	37		144.93	77.38	352.25	188.1	373.66	221.36	232.49	333.44	365.42	241.45	236.69	371.72	345.84	298.07
264	rf 1 dOVA14	duck	dOVA	duck_dOVA	GCGATGGTATATCTGGGCGCACGGGATAACACGCGC	AMVYLGARDNTR	40		124.22	119.59	233.31	188.1	242.19	245.96	386.44	299.76	233.11	390.03	225.24	344.19	258.43	174.15
265	rf 1 dOVA15	duck	dOVA	duck_dOVA	TATCTGGGCGCACGGGATAACACGCGCACGCAGATT	YLGARDNTRTQI	43		587.99	309.52	1308.37	996.91	1249.01	1214.42	1294.4	1202.4	1130.91	1225.81	1267.44	904.06	1155.34	1001.38
266	rf 1 dOVA16	duck	dOVA	duck_dOVA	GCACGGGATAACACGCGCACGCAGATTGACAAAGTT	ARDNTRTQIDKV	46		157.35	189.93	425.45	342.34	546.66	325.9	377.01	434.48	315.02	423.46	381.76	518.57	387.65	351.66
267	rf 1 dOVA17	duck	dOVA	duck_dOVA	AACACGCGCACGCAGATTGACAAAGTTGTCCATTTC	NTRTQIDKVVHF	49		1345.76	956.71	928.67	1038.29	1058.71	1094.52	1115.32	1168.72	1134.06	1340.97	1061.29	1349.21	1052.72	1018.13
268	rf 1 dOVA18	duck	dOVA	duck_dOVA	ACGCAGATTGACAAAGTTGTCCATTTCGACAAATTA	TQIDKVVHFDKL	52		1026.92	102	150.97	184.33	214.51	209.06	194.79	232.4	185.86	204.3	190.88	220.28	186.22	207.64
269	rf 1 dOVA19	duck	dOVA	duck_dOVA	GACAAAGTTGTCCATTTCGACAAATTACCGGGCTTC	DKVVHFDKLPGF	55		94993.8	1107.95	1642.32	2565.64	1501.57	1706.34	1589.73	1636.89	1382.93	1441.26	1431.59	1312.49	1333.96	974.59
270	rf 1 dOVA20	duck	dOVA	duck_dOVA	GTCCATTTCGACAAATTACCGGGCTTCGGTGAATCA	VHFDKLPGFGES	58		40513.5	538.15	773.13	1079.67	768.09	679.46	728.89	612.99	604.83	482.9	496.29	674.6	547.26	559.3
271	rf 1 dOVA21	duck	dOVA	duck_dOVA	GACAAATTACCGGGCTTCGGTGAATCAATGGAAGCG	DKLPGFGESMEA	61		63457.6	1037.61	1235.17	1711.68	1089.85	1029.95	970.8	929.59	853.7	817.21	778.79	679.19	608.07	773.64
272	rf 1 dOVA22	duck	dOVA	duck_dOVA	CCGGGCTTCGGTGAATCAATGGAAGCGCAGTGTGGC	PGFGESMEAQCG	64		679.09	144.21	375.13	485.29	685.05	504.22	502.68	501.84	500.88	486.61	496.29	532.34	520.66	462.18
273	rf 1 dOVA23	duck	dOVA	duck_dOVA	GGTGAATCAATGGAAGCGCAGTGTGGCACGTCCGTG	GESMEAQCGTSV	67		1312.63	868.78	3010.16	3449.69	3217.66	3154.42	3251.71	3112.11	3232.08	2811.94	2863.19	3285.82	3701.63	3513.21
274	rf 1 dOVA24	duck	dOVA	duck_dOVA	ATGGAAGCGCAGTGTGGCACGTCCGTGTCAGTGCAT	MEAQCGTSVSVH	70		1950.31	1494.86	5970	5277.99	5234.75	5143.61	6167.25	5291.25	5503.35	5709.32	5504.95	6112.73	6924.41	6946.05
275	rf 1 dOVA25	duck	dOVA	duck_dOVA	CAGTGTGGCACGTCCGTGTCAGTGCATTCCTCACTG	QCGTSVSVHSSL	73		24.84	59.79	169.26	79	110.72	129.13	116.24	114.51	116.56	107.72	129.8	169.8	117.81	66.98
276	rf 1 dOVA26	duck	dOVA	duck_dOVA	ACGTCCGTGTCAGTGCATTCCTCACTGCGGGACATC	TSVSVHSSLRDI	76		1068.32	657.74	2603.01	2964.4	2819.78	2745.51	2830.72	3132.32	2964.31	3246.55	2901.36	2689.23	2964.35	2990.75
277	rf 1 dOVA27	duck	dOVA	duck_dOVA	TCAGTGCATTCCTCACTGCGGGACATCCTGACGCAG	SVHSSLRDILTQ	79		944.1	837.12	2575.56	2746.21	2619.11	2862.34	2987.8	2785.4	2850.91	2715.36	2534.87	2519.43	2804.73	3128.07
278	rf 1 dOVA28	duck	dOVA	duck_dOVA	TCCTCACTGCGGGACATCCTGACGCAGATTACGAAG	SSLRDILTQITK	82		881.99	991.88	2086.07	2163.11	1940.97	1976.89	2158.38	1859.18	2217.72	2043.02	2057.68	2170.66	2181.46	2709.43
279	rf 1 dOVA29	duck	dOVA	duck_dOVA	CGGGACATCCTGACGCAGATTACGAAGCCTAGCGAT	RDILTQITKPSD	85		600.41	559.25	882.92	1027.01	1114.07	953.09	1168.73	1222.61	1244.32	1140.38	1133.82	1340.03	1109.73	1061.67
280	rf 1 dOVA30	duck	dOVA	duck_dOVA	CTGACGCAGATTACGAAGCCTAGCGATAATTTTTCG	LTQITKPSDNFS	88		190.48	221.59	466.62	451.43	449.78	436.58	446.13	653.41	585.93	557.19	446.66	546.11	566.27	445.43
281	rf 1 dOVA31	duck	dOVA	duck_dOVA	ATTACGAAGCCTAGCGATAATTTTTCGCTGAGCTTC	ITKPSDNFSLSF	91		749.48	745.67	2067.77	2001.35	1920.22	2041.46	2271.48	2222.93	2161.02	2317.9	2252.37	2253.27	1926.83	1898.94
282	rf 1 dOVA32	duck	dOVA	duck_dOVA	CCTAGCGATAATTTTTCGCTGAGCTTCGCTTCTAGA	PSDNFSLSFASR	94		49.69	42.21	128.09	94.05	89.96	172.17	169.65	107.78	129.16	133.73	125.98	142.26	79.81	63.63
283	rf 1 dOVA33	duck	dOVA	duck_dOVA	AATTTTTCGCTGAGCTTCGCTTCTAGACTGTACGCT	NFSLSFASRLYA	97		389.23	446.7	782.28	838.91	726.57	1045.32	986.51	993.58	1017.51	1010.37	981.12	867.35	965.31	810.48
284	rf 1 dOVA34	duck	dOVA	duck_dOVA	CTGAGCTTCGCTTCTAGACTGTACGCTGAAGAGACG	LSFASRLYAEET	100		57.97	87.93	187.56	184.33	179.91	178.32	185.36	232.4	283.52	189.44	198.51	256.99	171.02	130.62
285	rf 1 dOVA35	duck	dOVA	duck_dOVA	GCTTCTAGACTGTACGCTGAAGAGACGTATGCCATT	ASRLYAEETYAI	103		153.21	116.07	416.3	455.19	456.7	467.32	439.84	437.85	324.47	401.18	381.76	472.68	459.85	365.05
286	rf 1 dOVA36	duck	dOVA	duck_dOVA	CTGTACGCTGAAGAGACGTATGCCATTCTGCCAGAG	LYAEETYAILPE	106		95.24	105.52	210.44	240.76	155.69	153.72	276.47	208.82	277.22	245.16	198.51	229.46	243.23	214.34
287	rf 1 dOVA37	duck	dOVA	duck_dOVA	GAAGAGACGTATGCCATTCTGCCAGAGTATCTGCAA	EETYAILPEYLQ	109		252.59	281.38	585.56	639.53	633.15	811.66	772.87	902.65	872.6	724.34	652.81	725.08	665.08	562.65
288	rf 1 dOVA38	duck	dOVA	duck_dOVA	TATGCCATTCTGCCAGAGTATCTGCAATGCGTAAAA	YAILPEYLQCVK	112		49.69	91.45	164.69	221.95	283.71	184.47	201.07	303.13	242.56	234.02	244.33	256.99	163.42	194.25
289	rf 1 dOVA39	duck	dOVA	duck_dOVA	CTGCCAGAGTATCTGCAATGCGTAAAAGAATTATAT	LPEYLQCVKELY	115		12.42	0	4.57	7.52	6.92	9.22	3.14	16.84	3.15	3.71	3.82	0	0	0
290	rf 1 dOVA40	duck	dOVA	duck_dOVA	TATCTGCAATGCGTAAAAGAATTATATAAGGGCGGT	YLQCVKELYKGG	118		91.1	45.73	109.79	112.86	114.17	101.46	125.67	124.62	78.75	111.44	83.99	128.5	64.61	117.22
291	rf 1 dOVA41	duck	dOVA	duck_dOVA	TGCGTAAAAGAATTATATAAGGGCGGTCTCGAAAGT	CVKELYKGGLES	121		24.84	31.66	27.45	79	17.3	39.97	40.84	74.1	44.1	52	38.18	59.66	60.81	23.44
292	rf 1 dOVA42	duck	dOVA	duck_dOVA	GAATTATATAAGGGCGGTCTCGAAAGTATCTCTTTT	ELYKGGLESISF	124		4.14	10.55	32.02	11.29	20.76	15.37	37.7	10.1	37.8	18.57	11.45	9.18	41.8	26.79
293	rf 1 dOVA43	duck	dOVA	duck_dOVA	AAGGGCGGTCTCGAAAGTATCTCTTTTCAGACCGCC	KGGLESISFQTA	127		592.13	520.56	1404.44	1636.44	1736.84	1820.09	1800.22	1923.17	1823.95	1894.44	1626.29	1418.04	1493.58	1376.48
294	rf 1 dOVA44	duck	dOVA	duck_dOVA	CTCGAAAGTATCTCTTTTCAGACCGCCGCAGACCAG	LESISFQTAADQ	130		37.27	70.35	201.29	210.67	262.95	242.88	150.8	191.98	185.86	248.88	236.69	151.44	167.22	120.57
295	rf 1 dOVA45	duck	dOVA	duck_dOVA	ATCTCTTTTCAGACCGCCGCAGACCAGGCGCGCGAA	ISFQTAADQARE	133		1469.98	949.67	3641.47	3453.45	3106.94	3704.75	3496.77	3981.07	3474.64	3272.55	3164.77	3561.17	3416.6	3456.28
296	rf 1 dOVA46	duck	dOVA	duck_dOVA	CAGACCGCCGCAGACCAGGCGCGCGAACTTATCAAT	QTAADQARELIN	136		1465.84	1396.37	3147.4	3758.17	4881.85	3849.25	3971.17	4644.58	4403.94	3592	3985.55	3565.76	3777.64	3690.72
297	rf 1 dOVA47	duck	dOVA	duck_dOVA	GCAGACCAGGCGCGCGAACTTATCAATAGTTGGGTC	ADQARELINSWV	139		380.95	510.01	1047.61	1053.34	913.4	956.16	1127.89	1101.36	1023.81	1162.67	1088.01	1298.73	1155.34	961.19
298	rf 1 dOVA48	duck	dOVA	duck_dOVA	GCGCGCGAACTTATCAATAGTTGGGTCGAAAGCCAA	ARELINSWVESQ	142		33.13	17.59	59.47	105.33	76.12	58.42	59.69	57.26	63	59.43	95.44	73.43	30.4	46.89
299	rf 1 dOVA49	duck	dOVA	duck_dOVA	CTTATCAATAGTTGGGTCGAAAGCCAAACCAACGGT	LINSWVESQTNG	145		37.27	63.31	59.47	97.81	152.23	119.9	87.97	80.83	88.2	74.29	95.44	87.19	76.01	117.22
300	rf 1 dOVA50	duck	dOVA	duck_dOVA	AGTTGGGTCGAAAGCCAAACCAACGGTATTATTAAA	SWVESQTNGIIK	148		41.41	49.24	45.75	41.38	93.42	64.56	56.55	74.1	56.7	66.86	49.63	78.02	53.21	56.93
301	rf 1 dOVA51	duck	dOVA	duck_dOVA	GAAAGCCAAACCAACGGTATTATTAAAAACATCCTC	ESQTNGIIKNIL	151		8.28	28.14	27.45	63.95	79.58	64.56	53.41	53.89	53.55	78.01	68.72	78.02	53.21	56.93
302	rf 1 dOVA52	duck	dOVA	duck_dOVA	ACCAACGGTATTATTAAAAACATCCTCCAGCCGTCC	TNGIIKNILQPS	154		16.56	0	4.57	0	3.46	15.37	12.57	3.37	9.45	18.57	3.82	4.59	11.4	16.75
303	rf 1 dOVA53	duck	dOVA	duck_dOVA	ATTATTAAAAACATCCTCCAGCCGTCCTCTGTTGAC	IIKNILQPSSVD	157		8.28	7.03	13.72	3.76	10.38	0	3.14	0	15.75	3.71	11.45	18.36	0	3.35
304	rf 1 dOVA54	duck	dOVA	duck_dOVA	AACATCCTCCAGCCGTCCTCTGTTGACTCCCAGACC	NILQPSSVDSQT	160		82.82	42.21	173.84	154.24	169.53	205.99	301.61	212.19	195.31	222.88	187.06	279.94	319.24	254.53
305	rf 1 dOVA55	duck	dOVA	duck_dOVA	CAGCCGTCCTCTGTTGACTCCCAGACCACCATGGTC	QPSSVDSQTTMV	163		372.67	288.42	864.62	711	1096.77	728.65	879.69	1020.53	897.8	880.36	805.51	876.52	919.71	679.87
306	rf 1 dOVA56	duck	dOVA	duck_dOVA	TCTGTTGACTCCCAGACCACCATGGTCTTAGTTAAC	SVDSQTTMVLVN	166		786.75	696.43	1871.06	2057.78	2079.37	2136.77	2227.5	2293.66	2214.57	2199.03	2114.94	2193.61	2386.68	1925.74
307	rf 1 dOVA57	duck	dOVA	duck_dOVA	TCCCAGACCACCATGGTCTTAGTTAACGCAATCTAC	SQTTMVLVNAIY	169		546.58	379.87	919.52	1030.77	899.56	943.87	1149.88	1077.79	1108.86	1147.81	996.39	1055.5	1083.13	1011.43
308	rf 1 dOVA58	duck	dOVA	duck_dOVA	ACCATGGTCTTAGTTAACGCAATCTACTTCAAAGGC	TMVLVNAIYFKG	172		91.1	49.24	146.39	191.86	162.61	144.5	153.95	141.46	170.11	208.02	221.42	215.69	148.22	117.22
309	rf 1 dOVA59	duck	dOVA	duck_dOVA	TTAGTTAACGCAATCTACTTCAAAGGCATGTGGGAA	LVNAIYFKGMWE	175		49.69	49.24	123.52	94.05	114.17	116.83	116.24	117.88	129.16	85.44	110.71	114.73	121.61	53.59
310	rf 1 dOVA60	duck	dOVA	duck_dOVA	GCAATCTACTTCAAAGGCATGTGGGAAAAGGCGTTT	AIYFKGMWEKAF	178		103.52	70.35	338.53	267.1	252.57	242.88	298.47	363.75	252.01	271.16	244.33	247.81	285.03	214.34
311	rf 1 dOVA61	duck	dOVA	duck_dOVA	TTCAAAGGCATGTGGGAAAAGGCGTTTAAGGATGAG	FKGMWEKAFKDE	181		236.02	158.28	594.71	541.72	342.52	319.75	367.58	495.11	346.52	356.6	267.23	491.04	300.24	351.66
312	rf 1 dOVA62	duck	dOVA	duck_dOVA	ATGTGGGAAAAGGCGTTTAAGGATGAGGATACACAG	MWEKAFKDEDTQ	184		207.04	228.63	384.28	496.57	249.11	316.67	380.15	495.11	355.97	401.18	503.92	481.86	456.05	351.66
313	rf 1 dOVA63	duck	dOVA	duck_dOVA	AAGGCGTTTAAGGATGAGGATACACAGGCGATGCCG	KAFKDEDTQAMP	187		202.9	2961.58	503.22	568.05	494.76	516.51	556.09	734.24	544.98	572.05	519.19	546.11	695.48	432.03
314	rf 1 dOVA64	duck	dOVA	duck_dOVA	AAGGATGAGGATACACAGGCGATGCCGTTCCGCATG	KDEDTQAMPFRM	190		2004.14	100989	4492.37	4706.17	3681.28	3674.01	4618.37	5473.13	5626.21	5196.71	4985.76	6264.17	6506.36	5134.18
315	rf 1 dOVA65	duck	dOVA	duck_dOVA	GATACACAGGCGATGCCGTTCCGCATGACGGAACAG	DTQAMPFRMTEQ	193		3403.73	157041	6935.26	7790.96	7220.7	6794.61	6993.53	9029.82	9598.57	10129.7	8440.67	11330.6	11108.7	9370.8
316	rf 1 dOVA66	duck	dOVA	duck_dOVA	GCGATGCCGTTCCGCATGACGGAACAGGAGTCGAAG	AMPFRMTEQESK	196		9246.38	6397.99	22695.2	22082.5	19316.3	21868.8	20346	20888.8	23799.5	23799.3	20450.8	23294.5	25162.8	27734
317	rf 1 dOVA67	duck	dOVA	duck_dOVA	TTCCGCATGACGGAACAGGAGTCGAAGCCTGTTCAA	FRMTEQESKPVQ	199		1055.9	812.5	2488.64	2208.25	2501.47	2410.39	2054.7	2350.92	2513.84	2767.37	2286.73	2519.43	2458.89	2294.14
318	rf 1 dOVA68	duck	dOVA	duck_dOVA	ACGGAACAGGAGTCGAAGCCTGTTCAAATGATGTAC	TEQESKPVQMMY	202		1354.04	1181.82	2721.95	2847.78	2882.05	2619.46	3088.34	3098.63	3257.28	3101.68	2756.29	3230.75	3374.8	2994.1
319	rf 1 dOVA69	duck	dOVA	duck_dOVA	GAGTCGAAGCCTGTTCAAATGATGTACCAGGTTGGC	ESKPVQMMYQVG	205		1031.06	865.26	2255.33	2892.92	2390.76	2438.06	2566.81	2630.47	2331.13	2369.91	2237.1	2592.86	2561.5	2297.49
320	rf 1 dOVA70	duck	dOVA	duck_dOVA	CCTGTTCAAATGATGTACCAGGTTGGCTCTTTTAAG	PVQMMYQVGSFK	208		28.99	14.07	36.6	63.95	38.06	39.97	47.13	57.26	59.85	37.15	41.99	55.07	49.41	40.19
321	rf 1 dOVA71	duck	dOVA	duck_dOVA	ATGATGTACCAGGTTGGCTCTTTTAAGGTTGCTATG	MMYQVGSFKVAM	211		82.82	109.04	210.44	229.48	249.11	249.03	273.33	266.08	192.16	260.02	274.87	238.64	311.64	244.48
322	rf 1 dOVA72	duck	dOVA	duck_dOVA	CAGGTTGGCTCTTTTAAGGTTGCTATGGTAACTAGC	QVGSFKVAMVTS	214		8.28	3.52	13.72	22.57	10.38	39.97	25.13	10.1	22.05	14.86	22.91	4.59	34.2	13.4
323	rf 1 dOVA73	duck	dOVA	duck_dOVA	TCTTTTAAGGTTGCTATGGTAACTAGCGAGAAAATG	SFKVAMVTSEKM	217		49.69	35.17	64.05	71.48	44.98	70.71	106.82	101.04	53.55	74.29	87.8	105.55	57.01	93.78
324	rf 1 dOVA74	duck	dOVA	duck_dOVA	GTTGCTATGGTAACTAGCGAGAAAATGAAAATTCTG	VAMVTSEKMKIL	220		12.42	0	13.72	18.81	3.46	9.22	18.85	6.74	9.45	0	7.64	13.77	22.8	23.44
325	rf 1 dOVA75	duck	dOVA	duck_dOVA	GTAACTAGCGAGAAAATGAAAATTCTGGAGTTACCT	VTSEKMKILELP	223		57.97	21.1	77.77	94.05	83.04	58.42	97.39	94.31	94.51	115.15	72.53	91.78	91.21	147.36
326	rf 1 dOVA76	duck	dOVA	duck_dOVA	GAGAAAATGAAAATTCTGGAGTTACCTTTCGCGAGC	EKMKILELPFAS	226		86.96	98.48	146.39	206.91	211.05	190.62	150.8	205.45	195.31	215.45	229.05	307.47	205.22	154.06
327	rf 1 dOVA77	duck	dOVA	duck_dOVA	AAAATTCTGGAGTTACCTTTCGCGAGCGGCATGATG	KILELPFASGMM	229		82.82	63.31	205.86	221.95	183.37	144.5	188.5	232.4	242.56	170.87	187.06	316.65	178.62	224.39
328	rf 1 dOVA78	duck	dOVA	duck_dOVA	GAGTTACCTTTCGCGAGCGGCATGATGAGCATGTTT	ELPFASGMMSMF	232		260.87	221.59	763.98	842.67	733.49	664.09	895.4	656.78	749.74	739.2	668.08	692.96	668.88	669.82
329	rf 1 dOVA79	duck	dOVA	duck_dOVA	TTCGCGAGCGGCATGATGAGCATGTTTGTGCTGCTT	FASGMMSMFVLL	235		66.25	49.24	219.59	229.48	145.31	193.69	150.8	249.24	252.01	159.73	248.14	183.57	296.43	197.6
330	rf 1 dOVA80	duck	dOVA	duck_dOVA	GGCATGATGAGCATGTTTGTGCTGCTTCCGGATGAA	GMMSMFVLLPDE	238		807.45	640.15	1962.55	1937.39	2131.27	2247.45	2039	1983.8	2186.22	2169.32	1794.26	1982.51	2014.24	1975.97
331	rf 1 dOVA81	duck	dOVA	duck_dOVA	AGCATGTTTGTGCTGCTTCCGGATGAAGTGTCTGGT	SMFVLLPDEVSG	241		28.99	14.07	36.6	94.05	17.3	36.89	100.54	53.89	119.71	115.15	61.08	41.3	110.21	10.05
332	rf 1 dOVA82	duck	dOVA	duck_dOVA	GTGCTGCTTCCGGATGAAGTGTCTGGTCTGGAACAG	VLLPDEVSGLEQ	244		207.04	211.04	388.85	511.62	688.51	624.12	662.91	690.46	863.15	709.49	534.46	812.28	665.08	592.79
333	rf 1 dOVA83	duck	dOVA	duck_dOVA	CCGGATGAAGTGTCTGGTCTGGAACAGCTCGAAAGC	PDEVSGLEQLES	247		153.21	87.93	274.48	240.76	214.51	230.59	235.63	218.93	267.76	252.59	221.42	188.15	193.82	318.17
334	rf 1 dOVA84	duck	dOVA	duck_dOVA	GTGTCTGGTCTGGAACAGCTCGAAAGCACCATCAGC	VSGLEQLESTIS	250		757.76	351.73	1871.06	1549.92	1764.52	1518.79	1542.6	1613.31	1619.19	1355.82	1683.55	1670.45	1653.19	1560.68
335	rf 1 dOVA85	duck	dOVA	duck_dOVA	CTGGAACAGCTCGAAAGCACCATCAGCTTCGAAAAA	LEQLESTISFEK	253		45.55	42.21	86.92	90.29	110.72	98.38	109.96	101.04	154.36	111.44	80.17	96.37	98.81	73.68
336	rf 1 dOVA86	duck	dOVA	duck_dOVA	CTCGAAAGCACCATCAGCTTCGAAAAATTGACCGAG	LESTISFEKLTE	256		45.55	59.79	114.37	169.29	131.47	187.54	172.8	134.72	201.61	226.59	133.62	137.67	167.22	137.31
337	rf 1 dOVA87	duck	dOVA	duck_dOVA	ACCATCAGCTTCGAAAAATTGACCGAGTGGACGAGT	TISFEKLTEWTS	259		517.6	355.25	1097.93	1098.48	781.93	796.29	870.26	1060.95	894.65	858.07	839.87	835.22	953.91	723.41
338	rf 1 dOVA88	duck	dOVA	duck_dOVA	TTCGAAAAATTGACCGAGTGGACGAGTTCTACCATG	FEKLTEWTSSTM	262		252.59	147.73	425.45	413.81	467.08	310.52	380.15	481.64	343.37	445.75	377.94	357.95	425.65	435.38
339	rf 1 dOVA89	duck	dOVA	duck_dOVA	TTGACCGAGTGGACGAGTTCTACCATGATGGAAGAG	LTEWTSSTMMEE	265		575.57	460.77	1381.56	1519.82	1536.17	1518.79	1344.67	1478.59	1379.78	1608.42	1454.5	1408.86	1672.2	1647.76
340	rf 1 dOVA90	duck	dOVA	duck_dOVA	TGGACGAGTTCTACCATGATGGAAGAGCGCCGTATG	WTSSTMMEERRM	268		438.92	376.35	956.11	1083.44	1293.98	1072.99	1228.42	1188.93	1011.21	1266.67	1149.09	1133.52	1109.73	864.07
341	rf 1 dOVA91	duck	dOVA	duck_dOVA	TCTACCATGATGGAAGAGCGCCGTATGAAAGTATAT	STMMEERRMKVY	271		4.14	7.03	27.45	26.33	48.44	21.52	53.41	43.79	34.65	48.29	41.99	45.89	22.8	33.49
342	rf 1 dOVA92	duck	dOVA	duck_dOVA	ATGGAAGAGCGCCGTATGAAAGTATATCTCCCGCGT	MEERRMKVYLPR	274		331.26	298.97	818.87	1023.24	954.92	836.26	1046.2	996.95	913.55	1017.8	1187.27	1064.68	839.9	857.37
343	rf 1 dOVA93	duck	dOVA	duck_dOVA	CGCCGTATGAAAGTATATCTCCCGCGTATGAAAATG	RRMKVYLPRMKM	277		0	3.52	13.72	22.57	27.68	27.67	6.28	26.94	15.75	14.86	26.72	0	22.8	13.4
344	rf 1 dOVA94	duck	dOVA	duck_dOVA	AAAGTATATCTCCCGCGTATGAAAATGGAAGAGAAG	KVYLPRMKMEEK	280		20.7	7.03	18.3	48.91	10.38	52.27	78.54	47.15	37.8	40.86	30.54	50.48	41.8	33.49
345	rf 1 dOVA95	duck	dOVA	duck_dOVA	CTCCCGCGTATGAAAATGGAAGAGAAGTATAACCTG	LPRMKMEEKYNL	283		20.7	7.03	18.3	33.86	55.36	46.12	40.84	33.68	40.95	52	38.18	27.53	22.8	30.14
346	rf 1 dOVA96	duck	dOVA	duck_dOVA	ATGAAAATGGAAGAGAAGTATAACCTGACCAGCGTC	MKMEEKYNLTSV	286		33.13	17.59	77.77	90.29	69.2	113.76	119.39	63.99	94.51	85.44	61.08	64.25	91.21	63.63
347	rf 1 dOVA97	duck	dOVA	duck_dOVA	GAAGAGAAGTATAACCTGACCAGCGTCTTTATGGCC	EEKYNLTSVFMA	289		86.96	218.07	333.95	312.24	321.77	368.94	279.62	417.64	333.92	330.6	358.85	426.79	357.24	174.15
348	rf 1 dOVA98	duck	dOVA	duck_dOVA	TATAACCTGACCAGCGTCTTTATGGCCTTAGGTATG	YNLTSVFMALGM	292		140.79	158.28	425.45	545.48	480.92	415.06	449.27	575.94	456.77	456.89	454.29	532.34	478.86	465.53
349	rf 1 dOVA99	duck	dOVA	duck_dOVA	ACCAGCGTCTTTATGGCCTTAGGTATGACCGATCTG	TSVFMALGMTDL	295		153.21	87.93	375.13	402.53	304.47	270.55	307.89	279.55	340.22	334.31	316.86	316.65	364.84	227.74
350	rf 1 dOVA100	duck	dOVA	duck_dOVA	TTTATGGCCTTAGGTATGACCGATCTGTTTAGTAGT	FMALGMTDLFSS	298		128.36	98.48	247.03	221.95	207.59	224.44	248.2	276.18	258.31	308.31	194.7	247.81	300.24	257.88
351	rf 1 dOVA101	duck	dOVA	duck_dOVA	TTAGGTATGACCGATCTGTTTAGTAGTTCAGCAAAT	LGMTDLFSSSAN	301		49.69	49.24	164.69	90.29	110.72	129.13	144.52	168.4	126.01	148.58	114.53	105.55	144.42	117.22
352	rf 1 dOVA102	duck	dOVA	duck_dOVA	ACCGATCTGTTTAGTAGTTCAGCAAATATGTCTGGC	TDLFSSSANMSG	304		190.48	168.83	343.1	432.62	332.15	421.2	383.29	441.22	406.37	416.03	351.22	495.63	353.44	344.96
353	rf 1 dOVA103	duck	dOVA	duck_dOVA	TTTAGTAGTTCAGCAAATATGTCTGGCATCTCGTCA	FSSSANMSGISS	307		202.9	147.73	645.03	526.67	581.25	405.83	518.39	592.78	428.42	404.89	442.84	578.23	478.86	475.57
354	rf 1 dOVA104	duck	dOVA	duck_dOVA	TCAGCAAATATGTCTGGCATCTCGTCAACCGTCAGT	SANMSGISSTVS	310		637.68	612.01	1276.34	1474.68	1366.64	879.3	1146.74	1337.13	1304.17	1378.11	1309.43	1555.72	1280.75	1282.71
355	rf 1 dOVA105	duck	dOVA	duck_dOVA	ATGTCTGGCATCTCGTCAACCGTCAGTCTGAAAATG	MSGISSTVSLKM	313		4.14	14.07	36.6	22.57	24.22	27.67	18.85	16.84	31.5	14.86	26.72	32.12	57.01	20.09
356	rf 1 dOVA106	duck	dOVA	duck_dOVA	ATCTCGTCAACCGTCAGTCTGAAAATGTCTGAAGCC	ISSTVSLKMSEA	316		240.17	133.66	333.95	425.1	432.48	328.97	452.41	461.43	396.92	338.03	377.94	408.43	330.64	284.67
357	rf 1 dOVA107	duck	dOVA	duck_dOVA	ACCGTCAGTCTGAAAATGTCTGAAGCCGTTCATGCT	TVSLKMSEAVHA	319		401.66	369.32	892.07	831.39	999.9	1023.8	1074.48	1047.47	1222.27	1069.8	1194.9	1229.89	1071.73	887.51
358	rf 1 dOVA108	duck	dOVA	duck_dOVA	CTGAAAATGTCTGAAGCCGTTCATGCTGCGTGTGTC	LKMSEAVHAACV	322		422.36	291.94	965.26	1192.53	1210.95	876.23	1049.34	1138.41	1036.41	1307.53	1107.1	1050.91	1159.14	847.32
359	rf 1 dOVA109	duck	dOVA	duck_dOVA	TCTGAAGCCGTTCATGCTGCGTGTGTCGAAATTTTC	SEAVHAACVEIF	325		215.32	112.55	228.74	297.19	290.63	224.44	282.76	279.55	255.16	356.6	271.05	238.64	209.02	267.93
360	rf 1 dOVA110	duck	dOVA	duck_dOVA	GTTCATGCTGCGTGTGTCGAAATTTTCGAGGCAGGT	VHAACVEIFEAG	328		393.37	327.11	837.17	1173.72	958.38	980.76	1140.46	1178.83	1112.01	973.22	984.94	1092.21	1314.95	1115.25
361	rf 1 dOVA111	duck	dOVA	duck_dOVA	GCGTGTGTCGAAATTTTCGAGGCAGGTCGTGACGTT	ACVEIFEAGRDV	331		455.49	291.94	1216.87	1094.72	1165.97	1128.34	1278.69	1209.14	1159.26	1199.81	1290.34	1317.08	1288.35	1065.02
362	rf 1 dOVA112	duck	dOVA	duck_dOVA	GAAATTTTCGAGGCAGGTCGTGACGTTGTGGGCAGT	EIFEAGRDVVGS	334		447.2	545.18	1550.83	1467.15	1425.46	1195.97	1360.38	1515.64	1423.88	1244.39	1362.88	1872.37	1748.21	1617.62
363	rf 1 dOVA113	duck	dOVA	duck_dOVA	GAGGCAGGTCGTGACGTTGTGGGCAGTGCTGAAGCG	EAGRDVVGSAEA	337		1830.23	1206.44	3682.64	3558.79	3750.48	3569.47	3553.32	4004.65	3502.99	3198.26	3447.28	4194.47	4332.51	4775.83
364	rf 1 dOVA114	duck	dOVA	duck_dOVA	CGTGACGTTGTGGGCAGTGCTGAAGCGGGCATGGAT	RDVVGSAEAGMD	340		1204.97	654.22	2818.02	2719.88	2266.2	2487.26	2711.33	2856.13	2598.89	2436.77	2664.67	3304.18	2971.95	2726.17
365	rf 1 dOVA115	duck	dOVA	duck_dOVA	GTGGGCAGTGCTGAAGCGGGCATGGATGTGACTTCA	VGSAEAGMDVTS	343		1118.01	1016.5	2255.33	2193.21	2231.6	2422.69	2400.3	3007.7	2400.43	2499.92	1943.15	2739.71	2424.68	2652.49
366	rf 1 dOVA116	duck	dOVA	duck_dOVA	GCTGAAGCGGGCATGGATGTGACTTCAGTGAGTGAA	AEAGMDVTSVSE	346		161.49	186.42	498.64	530.43	543.2	421.2	518.39	508.58	497.73	438.32	461.93	504.8	345.84	435.38
367	rf 1 dOVA117	duck	dOVA	duck_dOVA	GGCATGGATGTGACTTCAGTGAGTGAAGAATTCCGC	GMDVTSVSEEFR	349		66.25	105.52	215.01	259.57	249.11	175.25	267.05	252.61	270.91	234.02	274.87	279.94	273.63	237.79
368	rf 1 dOVA118	duck	dOVA	duck_dOVA	GTGACTTCAGTGAGTGAAGAATTCCGCGCGGATCAC	VTSVSEEFRADH	352		596.27	706.98	1527.95	1677.82	1764.52	1638.7	1677.69	1987.17	1773.55	1630.7	1744.63	1656.68	1607.59	1574.08
369	rf 1 dOVA119	duck	dOVA	duck_dOVA	GTGAGTGAAGAATTCCGCGCGGATCACCCGTTTCTC	VSEEFRADHPFL	355		331.26	267.32	512.37	650.81	705.81	657.94	816.85	835.28	715.09	624.05	782.6	899.47	680.28	673.17
370	rf 1 dOVA120	duck	dOVA	duck_dOVA	GAATTCCGCGCGGATCACCCGTTTCTCTTTTTTATT	EFRADHPFLFFI	358		20.7	28.14	50.32	48.91	48.44	27.67	31.42	33.68	56.7	22.29	41.99	50.48	30.4	43.54
371	rf 1 dOVA121	duck	dOVA	duck_dOVA	GCGGATCACCCGTTTCTCTTTTTTATTAAACACAAC	ADHPFLFFIKHN	361		33.13	21.1	45.75	41.38	51.9	61.49	50.27	47.15	50.4	40.86	15.27	68.84	60.81	46.89
372	rf 1 dOVA122	duck	dOVA	duck_dOVA	CCGTTTCTCTTTTTTATTAAACACAACCCTACCAAC	PFLFFIKHNPTN	364		16.56	17.59	9.15	18.81	6.92	15.37	3.14	3.37	18.9	26	26.72	18.36	22.8	3.35
373	rf 1 dOVA123	duck	dOVA	duck_dOVA	TTTTTTATTAAACACAACCCTACCAACAGTATTCTG	FFIKHNPTNSIL	367		8.28	3.52	13.72	26.33	17.3	24.6	12.57	16.84	12.6	14.86	11.45	9.18	15.2	26.79
374	rf 1 dOVA124	duck	dOVA	duck_dOVA	AAACACAACCCTACCAACAGTATTCTGTTCTTCGGT	KHNPTNSILFFG	370		745.34	823.05	1285.49	1335.49	1691.87	1445.01	1583.44	1828.87	1811.35	1578.7	1706.46	1638.32	1333.96	1322.9
375	rf 1 dOVA125	duck	dOVA	duck_dOVA	CCTACCAACAGTATTCTGTTCTTCGGTCGTTGGATG	PTNSILFFGRWM	373		33.13	35.17	86.92	146.72	183.37	122.98	125.67	168.4	126.01	96.58	114.53	128.5	91.21	56.93
376	rf 1 dOVA126	duck	dOVA	duck_dOVA	AACAGTATTCTGTTCTTCGGTCGTTGGATGAGCCCG	NSILFFGRWMSP	374		45.55	38.69	196.71	139.19	166.07	169.1	125.67	138.09	163.81	182.01	145.07	178.98	95.01	107.17
377	rf 1 btOVA1	blue_tit	btOVA	blue_tit_btOVA	ATGGGGAGCATTTCAGCAGCCAATGCTGAATTTTGT	MGSISAANAEFC	1		356.11	464.29	1230.6	981.86	1159.05	1183.68	1105.9	1185.56	1115.16	1196.1	1252.17	1340.03	1212.34	944.45
378	rf 1 btOVA2	blue_tit	btOVA	blue_tit_btOVA	ATTTCAGCAGCCAATGCTGAATTTTGTTTCGACGTA	ISAANAEFCFDV	4		1122.15	1259.2	3353.26	2479.11	3407.95	3028.37	2833.86	2701.2	2731.2	3261.41	2748.66	3689.66	2743.92	2414.71
379	rf 1 btOVA3	blue_tit	btOVA	blue_tit_btOVA	GCCAATGCTGAATTTTGTTTCGACGTATTTAAAGAA	ANAEFCFDVFKE	7		4.14	10.55	13.72	15.05	27.68	15.37	0	10.1	12.6	7.43	0	18.36	11.4	6.7
380	rf 1 btOVA4	blue_tit	btOVA	blue_tit_btOVA	GAATTTTGTTTCGACGTATTTAAAGAACTAAAGTTT	EFCFDVFKELKF	10		8.28	3.52	9.15	0	3.46	0	3.14	6.74	0	0	0	9.18	0	3.35
381	rf 1 btOVA5	blue_tit	btOVA	blue_tit_btOVA	TTCGACGTATTTAAAGAACTAAAGTTTCACCACCCT	FDVFKELKFHHP	13		16.56	17.59	73.2	45.14	79.58	55.34	75.4	90.94	50.4	89.15	72.53	110.14	26.6	56.93
382	rf 1 btOVA6	blue_tit	btOVA	blue_tit_btOVA	TTTAAAGAACTAAAGTTTCACCACCCTAACGACAAT	FKELKFHHPNDN	16		4.14	24.62	41.17	30.1	41.52	36.89	40.84	30.31	56.7	26	26.72	45.89	41.8	33.49
383	rf 1 btOVA7	blue_tit	btOVA	blue_tit_btOVA	CTAAAGTTTCACCACCCTAACGACAATATTTTCTAC	LKFHHPNDNIFY	19		24.84	17.59	36.6	56.43	27.68	27.67	28.28	40.42	50.4	48.29	7.64	36.71	38	36.84
384	rf 1 btOVA8	blue_tit	btOVA	blue_tit_btOVA	CACCACCCTAACGACAATATTTTCTACTGCCCGCTG	HHPNDNIFYCPL	22		132.51	154.76	375.13	334.81	359.82	347.42	361.3	407.54	267.76	286.02	278.68	513.98	383.85	277.98
385	rf 1 btOVA9	blue_tit	btOVA	blue_tit_btOVA	AACGACAATATTTTCTACTGCCCGCTGTCTATGATC	NDNIFYCPLSMI	25		314.7	348.21	924.09	703.48	785.39	842.41	776.01	922.85	715.09	809.78	778.79	1032.56	942.51	649.73
386	rf 1 btOVA10	blue_tit	btOVA	blue_tit_btOVA	ATTTTCTACTGCCCGCTGTCTATGATCGCGGCACTT	IFYCPLSMIAAL	28		720.5	805.46	1811.59	1568.72	1546.55	1847.76	1740.53	1643.62	1694.79	1790.43	1485.04	1932.03	1812.81	1346.34
387	rf 1 btOVA11	blue_tit	btOVA	blue_tit_btOVA	TGCCCGCTGTCTATGATCGCGGCACTTGCCATGGTC	CPLSMIAALAMV	31		695.65	495.94	1706.37	940.48	1145.21	1561.84	1275.55	1569.53	1398.68	1686.42	1420.14	1996.27	1565.78	1453.51
388	rf 1 btOVA12	blue_tit	btOVA	blue_tit_btOVA	TCTATGATCGCGGCACTTGCCATGGTCTATTTGGGC	SMIAALAMVYLG	34		612.84	647.19	1468.48	1674.06	1667.65	1441.93	1749.95	1606.57	1408.13	1385.54	1255.98	2005.45	1847.02	1322.9
389	rf 1 btOVA13	blue_tit	btOVA	blue_tit_btOVA	GCGGCACTTGCCATGGTCTATTTGGGCGCGAGGAAC	AALAMVYLGARN	37		455.49	344.7	1134.53	906.63	1051.79	1122.19	973.94	1003.69	967.1	921.22	935.31	1404.28	1250.35	961.19
390	rf 1 btOVA14	blue_tit	btOVA	blue_tit_btOVA	GCCATGGTCTATTTGGGCGCGAGGAACAACACAGAA	AMVYLGARNNTE	40		49.69	56.28	96.07	37.62	117.63	64.56	62.83	63.99	63	78.01	80.17	110.14	60.81	66.98
391	rf 1 btOVA15	blue_tit	btOVA	blue_tit_btOVA	TATTTGGGCGCGAGGAACAACACAGAAGATCAGATG	YLGARNNTEDQM	43		140.79	116.07	233.31	221.95	228.35	245.96	210.5	242.5	255.16	252.59	251.96	266.17	281.23	241.14
392	rf 1 btOVA16	blue_tit	btOVA	blue_tit_btOVA	GCGAGGAACAACACAGAAGATCAGATGGAGAAAGTG	ARNNTEDQMEKV	46		182.19	175.87	585.56	504.1	470.54	362.79	339.31	464.8	359.12	386.32	343.58	573.64	516.86	371.75
393	rf 1 btOVA17	blue_tit	btOVA	blue_tit_btOVA	AACACAGAAGATCAGATGGAGAAAGTGAGTTATATC	NTEDQMEKVSYI	49		86.96	80.9	210.44	176.81	197.21	162.95	160.23	175.14	144.91	148.58	99.26	234.05	190.02	133.96
394	rf 1 btOVA18	blue_tit	btOVA	blue_tit_btOVA	GATCAGATGGAGAAAGTGAGTTATATCAATGGATAC	DQMEKVSYINGY	52		24.84	17.59	50.32	37.62	62.28	43.04	50.27	43.79	25.2	52	34.36	64.25	26.6	30.14
395	rf 1 btOVA19	blue_tit	btOVA	blue_tit_btOVA	GAGAAAGTGAGTTATATCAATGGATACAAACTGAGC	EKVSYINGYKLS	55		41.41	77.38	118.94	86.52	141.85	113.76	135.1	124.62	91.35	152.3	95.44	160.62	136.82	73.68
396	rf 1 btOVA20	blue_tit	btOVA	blue_tit_btOVA	AGTTATATCAATGGATACAAACTGAGCCTGATCCCG	SYINGYKLSLIP	58		82.82	63.31	173.84	233.24	224.89	190.62	185.36	178.51	220.51	185.73	183.24	183.57	117.81	177.5
397	rf 1 btOVA21	blue_tit	btOVA	blue_tit_btOVA	AATGGATACAAACTGAGCCTGATCCCGTTCACAGAG	NGYKLSLIPFTE	61		186.34	260.28	709.08	383.72	470.54	608.75	524.67	535.52	557.58	553.47	450.47	550.7	444.65	472.22
398	rf 1 btOVA22	blue_tit	btOVA	blue_tit_btOVA	AAACTGAGCCTGATCCCGTTCACAGAGTGTGGAAAG	KLSLIPFTECGK	64		343.69	344.7	782.28	741.1	743.87	780.92	776.01	889.17	831.65	917.5	736.79	1096.8	877.9	656.43
399	rf 1 btOVA23	blue_tit	btOVA	blue_tit_btOVA	CTGATCCCGTTCACAGAGTGTGGAAAGTCAGTGAAC	LIPFTECGKSVN	67		405.8	376.35	1134.53	790.01	823.44	867	955.09	872.33	960.8	991.79	862.77	1055.5	893.1	783.69
400	rf 1 btOVA24	blue_tit	btOVA	blue_tit_btOVA	TTCACAGAGTGTGGAAAGTCAGTGAACATTCACCTG	FTECGKSVNIHL	70		190.48	168.83	599.29	458.96	508.6	421.2	490.11	646.67	529.23	449.46	439.02	715.91	581.47	458.83
401	rf 1 btOVA25	blue_tit	btOVA	blue_tit_btOVA	TGTGGAAAGTCAGTGAACATTCACCTGTTGTTCAAG	CGKSVNIHLLFK	73		621.12	590.91	1733.82	1222.63	1601.91	1380.44	1621.14	1626.78	1628.64	1485.83	1519.4	1656.68	1523.98	1088.46
402	rf 1 btOVA26	blue_tit	btOVA	blue_tit_btOVA	TCAGTGAACATTCACCTGTTGTTCAAGGAAATTCTA	SVNIHLLFKEIL	76		49.69	59.79	132.67	109.1	166.07	129.13	138.24	94.31	97.66	100.29	99.26	105.55	91.21	66.98
403	rf 1 btOVA27	blue_tit	btOVA	blue_tit_btOVA	ATTCACCTGTTGTTCAAGGAAATTCTAAGCGACATT	IHLLFKEILSDI	79		28.99	14.07	45.75	41.38	51.9	58.42	56.55	60.63	66.15	55.72	49.63	68.84	19	40.19
404	rf 1 btOVA28	blue_tit	btOVA	blue_tit_btOVA	TTGTTCAAGGAAATTCTAAGCGACATTACTGCCCCG	LFKEILSDITAP	82		45.55	84.42	178.41	191.86	221.43	156.8	223.06	279.55	166.96	185.73	183.24	146.85	163.42	77.03
405	rf 1 btOVA29	blue_tit	btOVA	blue_tit_btOVA	GAAATTCTAAGCGACATTACTGCCCCGGAAGCTAAT	EILSDITAPEAN	85		0	0	4.57	0	0	0	3.14	0	0	0	3.82	0	3.8	0
406	rf 1 btOVA30	blue_tit	btOVA	blue_tit_btOVA	AGCGACATTACTGCCCCGGAAGCTAATTACAGTCTT	SDITAPEANYSL	88		4.14	3.52	9.15	3.76	20.76	6.15	9.43	6.74	15.75	3.71	7.64	4.59	3.8	13.4
407	rf 1 btOVA31	blue_tit	btOVA	blue_tit_btOVA	ACTGCCCCGGAAGCTAATTACAGTCTTCATATCGCG	TAPEANYSLHIA	91		240.17	200.49	686.21	575.58	712.73	630.27	609.5	660.14	611.13	453.18	618.45	642.48	592.87	458.83
408	rf 1 btOVA32	blue_tit	btOVA	blue_tit_btOVA	GAAGCTAATTACAGTCTTCATATCGCGAACCGACTC	EANYSLHIANRL	94		120.08	225.11	416.3	319.76	380.58	399.68	342.45	485	343.37	367.74	343.58	578.23	402.85	355.01
409	rf 1 btOVA33	blue_tit	btOVA	blue_tit_btOVA	TACAGTCTTCATATCGCGAACCGACTCTACGCGGAG	YSLHIANRLYAE	97		1109.73	872.29	2712.8	2411.4	2103.59	2416.54	2654.78	2600.16	2198.82	2511.06	2290.55	2950.81	2914.94	2136.73
410	rf 1 btOVA34	blue_tit	btOVA	blue_tit_btOVA	CATATCGCGAACCGACTCTACGCGGAGAAAACCTCT	HIANRLYAEKTS	100		86.96	66.83	150.97	97.81	128.01	135.28	113.1	101.04	119.71	115.15	91.62	146.85	121.61	110.52
411	rf 1 btOVA35	blue_tit	btOVA	blue_tit_btOVA	AACCGACTCTACGCGGAGAAAACCTCTCAGATTCTG	NRLYAEKTSQIL	103		194.62	204	466.62	436.38	602.01	553.41	455.55	592.78	441.02	553.47	450.47	559.87	482.66	405.24
412	rf 1 btOVA36	blue_tit	btOVA	blue_tit_btOVA	TACGCGGAGAAAACCTCTCAGATTCTGCCGATCTAT	YAEKTSQILPIY	106		86.96	84.42	228.74	146.72	193.75	236.74	229.35	181.88	198.46	230.3	164.16	206.51	129.22	150.71
413	rf 1 btOVA37	blue_tit	btOVA	blue_tit_btOVA	AAAACCTCTCAGATTCTGCCGATCTATTTAAAATGT	KTSQILPIYLKC	109		0	10.55	22.87	18.81	10.38	24.6	34.56	16.84	6.3	14.86	26.72	32.12	7.6	26.79
414	rf 1 btOVA38	blue_tit	btOVA	blue_tit_btOVA	CAGATTCTGCCGATCTATTTAAAATGTGTGAAGAAA	QILPIYLKCVKK	112		0	3.52	0	0	0	0	3.14	13.47	0	0	3.82	0	0	0
415	rf 1 btOVA39	blue_tit	btOVA	blue_tit_btOVA	CCGATCTATTTAAAATGTGTGAAGAAACTGTATCGA	PIYLKCVKKLYR	115		8.28	0	27.45	18.81	17.3	18.45	15.71	13.47	9.45	18.57	11.45	9.18	15.2	6.7
416	rf 1 btOVA40	blue_tit	btOVA	blue_tit_btOVA	TTAAAATGTGTGAAGAAACTGTATCGATCAGGCCTG	LKCVKKLYRSGL	118		49.69	38.69	132.67	109.1	166.07	92.23	87.97	131.36	97.66	118.87	106.89	192.74	140.62	77.03
417	rf 1 btOVA41	blue_tit	btOVA	blue_tit_btOVA	GTGAAGAAACTGTATCGATCAGGCCTGGAAACTGTT	VKKLYRSGLETV	121		364.39	274.35	896.64	718.53	882.26	814.74	914.25	828.55	661.54	787.49	782.6	1032.56	676.48	572.7
418	rf 1 btOVA42	blue_tit	btOVA	blue_tit_btOVA	CTGTATCGATCAGGCCTGGAAACTGTTAACTTTAAA	LYRSGLETVNFK	124		4.14	0	4.57	0	3.46	9.22	0	10.1	9.45	11.14	0	4.59	3.8	3.35
419	rf 1 btOVA43	blue_tit	btOVA	blue_tit_btOVA	TCAGGCCTGGAAACTGTTAACTTTAAAACCGCGAGC	SGLETVNFKTAS	127		28.99	28.14	32.02	52.67	72.66	46.12	59.69	70.73	81.9	48.29	68.72	73.43	121.61	53.59
420	rf 1 btOVA44	blue_tit	btOVA	blue_tit_btOVA	GAAACTGTTAACTTTAAAACCGCGAGCAACCAGGCA	ETVNFKTASNQA	130		86.96	63.31	274.48	255.81	304.47	242.88	282.76	276.18	267.76	252.59	332.13	353.36	269.83	271.28
421	rf 1 btOVA45	blue_tit	btOVA	blue_tit_btOVA	AACTTTAAAACCGCGAGCAACCAGGCACGTCAGCGT	NFKTASNQARQR	133		356.11	274.35	832.6	579.34	629.69	587.23	656.63	693.82	693.04	809.78	713.89	927.01	695.48	529.16
422	rf 1 btOVA46	blue_tit	btOVA	blue_tit_btOVA	ACCGCGAGCAACCAGGCACGTCAGCGTATCAACTCT	TASNQARQRINS	136		662.53	552.22	1807.01	925.43	1245.55	1398.89	1102.75	1316.92	1112.01	1199.81	1126.19	1821.89	1440.37	1369.79
423	rf 1 btOVA47	blue_tit	btOVA	blue_tit_btOVA	AACCAGGCACGTCAGCGTATCAACTCTTGGGTCAAA	NQARQRINSWVK	139		182.19	161.8	613.01	417.57	529.36	504.22	439.84	427.75	444.17	494.04	435.2	546.11	486.46	314.82
424	rf 1 btOVA48	blue_tit	btOVA	blue_tit_btOVA	CGTCAGCGTATCAACTCTTGGGTCAAAAACCAGACC	RQRINSWVKNQT	142		82.82	49.24	187.56	139.19	93.42	135.28	116.24	97.67	103.96	107.72	122.16	114.73	106.41	83.73
425	rf 1 btOVA49	blue_tit	btOVA	blue_tit_btOVA	ATCAACTCTTGGGTCAAAAACCAGACCAATGGCCAG	INSWVKNQTNGQ	145		12.42	21.1	36.6	18.81	31.14	33.82	50.27	74.1	53.55	63.15	41.99	41.3	57.01	23.44
426	rf 1 btOVA50	blue_tit	btOVA	blue_tit_btOVA	TGGGTCAAAAACCAGACCAATGGCCAGATTCAGGAA	WVKNQTNGQIQE	148		144.93	161.8	338.53	255.81	339.07	359.71	395.86	330.07	406.37	438.32	320.68	472.68	372.44	204.3
427	rf 1 btOVA51	blue_tit	btOVA	blue_tit_btOVA	AACCAGACCAATGGCCAGATTCAGGAATTCCTAGAG	NQTNGQIQEFLE	151		132.51	137.18	210.44	210.67	262.95	156.8	251.34	252.61	198.46	196.87	278.68	307.47	239.43	221.04
428	rf 1 btOVA52	blue_tit	btOVA	blue_tit_btOVA	AATGGCCAGATTCAGGAATTCCTAGAGCCTAGCAGT	NGQIQEFLEPSS	154		33.13	31.66	137.24	112.86	107.26	122.98	87.97	107.78	66.15	126.3	76.35	82.6	114.01	66.98
429	rf 1 btOVA53	blue_tit	btOVA	blue_tit_btOVA	ATTCAGGAATTCCTAGAGCCTAGCAGTGTGAATCCT	IQEFLEPSSVNP	157		132.51	112.55	260.76	376.19	349.44	353.57	314.17	333.44	302.42	338.03	305.41	422.2	247.03	190.9
430	rf 1 btOVA54	blue_tit	btOVA	blue_tit_btOVA	TTCCTAGAGCCTAGCAGTGTGAATCCTCAGACGGTG	FLEPSSVNPQTV	160		840.58	808.98	2067.77	1760.58	2103.59	2182.88	2145.81	1896.23	1814.5	2017.02	1882.07	2078.88	1888.82	1487
431	rf 1 btOVA55	blue_tit	btOVA	blue_tit_btOVA	CCTAGCAGTGTGAATCCTCAGACGGTGCTCGTGTTA	PSSVNPQTVLVL	163		74.53	52.76	256.18	161.76	176.45	205.99	185.36	181.88	248.86	174.59	171.79	335.01	159.62	190.9
432	rf 1 btOVA56	blue_tit	btOVA	blue_tit_btOVA	GTGAATCCTCAGACGGTGCTCGTGTTAGTCAACGCC	VNPQTVLVLVNA	166		501.04	460.77	2017.45	1316.68	1428.92	1445.01	1677.69	1744.67	1301.02	1456.12	1374.33	1890.72	1546.78	1142.05
433	rf 1 btOVA57	blue_tit	btOVA	blue_tit_btOVA	CAGACGGTGCTCGTGTTAGTCAACGCCATCTATTTC	QTVLVLVNAIYF	169		149.07	151.24	343.1	206.91	332.15	304.37	389.58	346.91	296.12	334.31	282.5	385.49	167.22	204.3
434	rf 1 btOVA58	blue_tit	btOVA	blue_tit_btOVA	CTCGTGTTAGTCAACGCCATCTATTTCAAAGGCATC	LVLVNAIYFKGI	172		41.41	42.21	224.16	116.62	155.69	141.43	128.81	158.3	126.01	141.15	190.88	224.87	171.02	187.55
435	rf 1 btOVA59	blue_tit	btOVA	blue_tit_btOVA	GTCAACGCCATCTATTTCAAAGGCATCTGGAAAACG	VNAIYFKGIWKT	175		78.67	52.76	160.11	112.86	152.23	202.92	194.79	202.08	176.41	144.87	167.97	142.26	163.42	140.66
436	rf 1 btOVA60	blue_tit	btOVA	blue_tit_btOVA	ATCTATTTCAAAGGCATCTGGAAAACGGCATTTAAA	IYFKGIWKTAFK	178		0	14.07	9.15	11.29	10.38	18.45	15.71	13.47	15.75	22.29	0	27.53	0	3.35
437	rf 1 btOVA61	blue_tit	btOVA	blue_tit_btOVA	AAAGGCATCTGGAAAACGGCATTTAAAGAAGAACAT	KGIWKTAFKEEH	181		20.7	0	68.62	45.14	44.98	18.45	6.28	26.94	18.9	33.43	19.09	50.48	38	26.79
438	rf 1 btOVA62	blue_tit	btOVA	blue_tit_btOVA	TGGAAAACGGCATTTAAAGAAGAACATACTTGGGAA	WKTAFKEEHTWE	184		16.56	24.62	86.92	82.76	100.34	83.01	72.26	77.47	63	59.43	80.17	96.37	87.41	100.47
439	rf 1 btOVA63	blue_tit	btOVA	blue_tit_btOVA	GCATTTAAAGAAGAACATACTTGGGAAGTACCGTTC	AFKEEHTWEVPF	187		132.51	175.87	411.72	410.05	380.58	421.2	386.44	431.11	374.87	445.75	374.12	422.2	292.63	264.58
440	rf 1 btOVA64	blue_tit	btOVA	blue_tit_btOVA	GAAGAACATACTTGGGAAGTACCGTTCAATGTGACC	EEHTWEVPFNVT	190		244.31	214.56	544.39	458.96	546.66	541.11	433.56	458.06	513.48	542.33	442.84	734.26	414.25	294.72
441	rf 1 btOVA65	blue_tit	btOVA	blue_tit_btOVA	ACTTGGGAAGTACCGTTCAATGTGACCGAACAGGAG	TWEVPFNVTEQE	193		281.57	218.07	809.72	568.05	695.43	783.99	732.03	666.88	661.54	783.78	488.65	605.77	676.48	589.44
442	rf 1 btOVA66	blue_tit	btOVA	blue_tit_btOVA	GTACCGTTCAATGTGACCGAACAGGAGAGCCGCCCC	VPFNVTEQESRP	196		554.87	457.25	1477.63	1207.58	1473.9	1208.27	1228.42	1306.82	1269.52	1229.53	1141.46	1519	1147.73	884.16
443	rf 1 btOVA67	blue_tit	btOVA	blue_tit_btOVA	AATGTGACCGAACAGGAGAGCCGCCCCGTTCAGATG	NVTEQESRPVQM	199		1043.48	689.39	2758.55	1715.44	2446.11	1930.77	1929.03	2276.82	2098.01	1760.71	2191.29	2546.97	2291.67	1999.42
444	rf 1 btOVA68	blue_tit	btOVA	blue_tit_btOVA	GAACAGGAGAGCCGCCCCGTTCAGATGATGTATCAA	EQESRPVQMMYQ	202		372.67	390.42	896.64	624.48	1006.82	931.57	656.63	946.43	806.44	757.78	694.8	986.66	923.51	837.28
445	rf 1 btOVA69	blue_tit	btOVA	blue_tit_btOVA	AGCCGCCCCGTTCAGATGATGTATCAAAATAATACC	SRPVQMMYQNNT	205		16.56	7.03	18.3	26.33	10.38	27.67	15.71	23.58	15.75	7.43	26.72	13.77	11.4	13.4
446	rf 1 btOVA70	blue_tit	btOVA	blue_tit_btOVA	GTTCAGATGATGTATCAAAATAATACCTTTAAAGTG	VQMMYQNNTFKV	208		12.42	21.1	32.02	41.38	24.22	39.97	28.28	33.68	47.25	37.15	34.36	36.71	15.2	16.75
447	rf 1 btOVA71	blue_tit	btOVA	blue_tit_btOVA	ATGTATCAAAATAATACCTTTAAAGTGGCCCGAGTT	MYQNNTFKVARV	211		0	0	0	15.05	10.38	0	3.14	10.1	9.45	3.71	19.09	4.59	11.4	3.35
448	rf 1 btOVA72	blue_tit	btOVA	blue_tit_btOVA	AATAATACCTTTAAAGTGGCCCGAGTTGCAGAGGAT	NNTFKVARVAED	214		16.56	17.59	36.6	33.86	31.14	39.97	40.84	23.58	40.95	37.15	30.54	22.95	45.61	13.4
449	rf 1 btOVA73	blue_tit	btOVA	blue_tit_btOVA	TTTAAAGTGGCCCGAGTTGCAGAGGATAAGATTAAA	FKVARVAEDKIK	217		20.7	10.55	18.3	33.86	27.68	12.3	6.28	26.94	15.75	14.86	15.27	13.77	11.4	10.05
450	rf 1 btOVA74	blue_tit	btOVA	blue_tit_btOVA	GCCCGAGTTGCAGAGGATAAGATTAAAATCCTGGAA	ARVAEDKIKILE	220		20.7	14.07	41.17	45.14	51.9	58.42	43.98	26.94	40.95	48.29	45.81	36.71	38	23.44
451	rf 1 btOVA75	blue_tit	btOVA	blue_tit_btOVA	GCAGAGGATAAGATTAAAATCCTGGAACTTCCGTAT	AEDKIKILELPY	223		24.84	21.1	96.07	60.19	103.8	61.49	62.83	97.67	94.51	66.86	64.9	64.25	72.21	26.79
452	rf 1 btOVA76	blue_tit	btOVA	blue_tit_btOVA	AAGATTAAAATCCTGGAACTTCCGTATGCCAGCGGC	KIKILELPYASG	226		37.27	17.59	22.87	37.62	58.82	76.86	47.13	43.79	44.1	89.15	45.81	78.02	45.61	26.79
453	rf 1 btOVA77	blue_tit	btOVA	blue_tit_btOVA	ATCCTGGAACTTCCGTATGCCAGCGGCGAGCTGTCA	ILELPYASGELS	229		766.05	510.01	2214.16	1455.87	1847.56	1758.6	1749.95	1704.25	1628.64	1757	1801.9	2078.88	1649.39	1627.67
454	rf 1 btOVA78	blue_tit	btOVA	blue_tit_btOVA	CTTCCGTATGCCAGCGGCGAGCTGTCACTTCTGGTT	LPYASGELSLLV	232		476.19	337.66	1541.68	963.05	1024.12	1239.02	1014.79	1064.31	1329.37	1203.53	900.95	1418.04	995.72	1028.18
455	rf 1 btOVA79	blue_tit	btOVA	blue_tit_btOVA	GCCAGCGGCGAGCTGTCACTTCTGGTTCTGTTGCCG	ASGELSLLVLLP	235		49.69	80.9	192.14	165.52	93.42	190.62	157.09	165.04	151.21	163.44	167.97	165.21	159.62	107.17
456	rf 1 btOVA80	blue_tit	btOVA	blue_tit_btOVA	GAGCTGTCACTTCTGGTTCTGTTGCCGGATGATATT	ELSLLVLLPDDI	238		78.67	133.66	182.99	109.1	179.91	227.51	138.24	215.56	211.06	144.87	171.79	211.1	163.42	120.57
457	rf 1 btOVA81	blue_tit	btOVA	blue_tit_btOVA	CTTCTGGTTCTGTTGCCGGATGATATTTCGGGGTTA	LLVLLPDDISGL	241		24.84	10.55	109.79	56.43	117.63	83.01	106.82	80.83	91.35	74.29	45.81	119.32	57.01	46.89
458	rf 1 btOVA82	blue_tit	btOVA	blue_tit_btOVA	CTGTTGCCGGATGATATTTCGGGGTTAGCCCAACTT	LLPDDISGLAQL	244		70.39	102	251.61	184.33	193.75	184.47	182.22	185.24	233.11	170.87	194.7	243.22	174.82	174.15
459	rf 1 btOVA83	blue_tit	btOVA	blue_tit_btOVA	GATGATATTTCGGGGTTAGCCCAACTTGAAAATAAA	DDISGLAQLENK	247		0	10.55	13.72	3.76	17.3	3.07	9.43	3.37	12.6	7.43	3.82	4.59	7.6	13.4
460	rf 1 btOVA84	blue_tit	btOVA	blue_tit_btOVA	TCGGGGTTAGCCCAACTTGAAAATAAAATCAGCTAC	SGLAQLENKISY	250		12.42	31.66	32.02	45.14	27.68	70.71	47.13	33.68	37.8	55.72	34.36	78.02	53.21	43.54
461	rf 1 btOVA85	blue_tit	btOVA	blue_tit_btOVA	GCCCAACTTGAAAATAAAATCAGCTACGAAAAACTG	AQLENKISYEKL	253		8.28	3.52	22.87	22.57	6.92	9.22	18.85	3.37	9.45	11.14	7.64	9.18	15.2	6.7
462	rf 1 btOVA86	blue_tit	btOVA	blue_tit_btOVA	GAAAATAAAATCAGCTACGAAAAACTGATGGAGTGG	ENKISYEKLMEW	256		128.36	119.59	292.78	255.81	311.39	344.34	298.47	286.29	302.42	215.45	267.23	413.02	307.84	234.44
463	rf 1 btOVA87	blue_tit	btOVA	blue_tit_btOVA	ATCAGCTACGAAAAACTGATGGAGTGGACGAGCTCG	ISYEKLMEWTSS	259		476.19	348.21	1258.05	959.29	1169.43	1177.53	1036.78	1168.72	1045.86	1095.8	996.39	1358.38	1029.92	924.35
464	rf 1 btOVA88	blue_tit	btOVA	blue_tit_btOVA	GAAAAACTGATGGAGTGGACGAGCTCGAACGTGATG	EKLMEWTSSNVM	262		302.28	246.21	672.48	507.86	553.58	639.49	559.23	619.73	535.53	546.04	469.56	725.08	672.68	509.06
465	rf 1 btOVA89	blue_tit	btOVA	blue_tit_btOVA	ATGGAGTGGACGAGCTCGAACGTGATGGAAAAAAAA	MEWTSSNVMEKK	265		0	17.59	36.6	22.57	27.68	33.82	34.56	13.47	34.65	26	49.63	18.36	26.6	16.75
466	rf 1 btOVA90	blue_tit	btOVA	blue_tit_btOVA	ACGAGCTCGAACGTGATGGAAAAAAAACGCGTTCGA	TSSNVMEKKRVR	268		12.42	17.59	68.62	45.14	31.14	67.64	40.84	33.68	37.8	70.58	41.99	41.3	57.01	23.44
467	rf 1 btOVA91	blue_tit	btOVA	blue_tit_btOVA	AACGTGATGGAAAAAAAACGCGTTCGAGTGTATCTC	NVMEKKRVRVYL	271		149.07	179.38	448.32	323.53	518.98	504.22	524.67	535.52	466.23	475.47	469.56	670.01	528.26	381.8
468	rf 1 btOVA92	blue_tit	btOVA	blue_tit_btOVA	GAAAAAAAACGCGTTCGAGTGTATCTCCCACGCATG	EKKRVRVYLPRM	274		422.36	485.39	1271.77	932.96	1245.55	1112.96	1131.03	1259.66	1168.71	1151.52	1244.53	1606.2	1155.34	957.84
469	rf 1 btOVA93	blue_tit	btOVA	blue_tit_btOVA	CGCGTTCGAGTGTATCTCCCACGCATGAAAATCGAA	RVRVYLPRMKIE	277		132.51	123.11	375.13	297.19	377.12	301.3	333.03	266.08	280.37	315.74	240.51	472.68	319.24	241.14
470	rf 1 btOVA94	blue_tit	btOVA	blue_tit_btOVA	GTGTATCTCCCACGCATGAAAATCGAAGAAAAATAC	VYLPRMKIEEKY	280		4.14	14.07	50.32	33.86	24.22	46.12	21.99	37.05	37.8	29.72	22.91	32.12	22.8	10.05
471	rf 1 btOVA95	blue_tit	btOVA	blue_tit_btOVA	CCACGCATGAAAATCGAAGAAAAATACAATCTGACC	PRMKIEEKYNLT	283		20.7	10.55	45.75	22.57	24.22	33.82	28.28	47.15	50.4	22.29	19.09	55.07	15.2	23.44
472	rf 1 btOVA96	blue_tit	btOVA	blue_tit_btOVA	AAAATCGAAGAAAAATACAATCTGACCAGCGTCTTG	KIEEKYNLTSVL	286		28.99	42.21	160.11	146.72	103.8	132.2	144.52	141.46	91.35	126.3	118.35	174.39	68.41	117.22
473	rf 1 btOVA97	blue_tit	btOVA	blue_tit_btOVA	GAAAAATACAATCTGACCAGCGTCTTGACCTCTTTA	EKYNLTSVLTSL	289		53.83	49.24	109.79	112.86	76.12	76.86	75.4	90.94	69.3	100.29	91.62	156.03	87.41	97.12
474	rf 1 btOVA98	blue_tit	btOVA	blue_tit_btOVA	AATCTGACCAGCGTCTTGACCTCTTTAGGCATGACC	NLTSVLTSLGMT	292		37.27	45.73	64.05	48.91	72.66	113.76	87.97	111.15	88.2	115.15	106.89	64.25	60.81	97.12
475	rf 1 btOVA99	blue_tit	btOVA	blue_tit_btOVA	AGCGTCTTGACCTCTTTAGGCATGACCGACCTGTTT	SVLTSLGMTDLF	295		298.14	246.21	672.48	537.96	595.09	648.72	678.62	656.78	655.24	705.77	607	803.1	619.47	539.21
476	rf 1 btOVA100	blue_tit	btOVA	blue_tit_btOVA	ACCTCTTTAGGCATGACCGACCTGTTTTCTCCGAGC	TSLGMTDLFSPS	298		447.2	341.18	1331.24	1166.2	1114.07	1057.62	933.1	1067.68	781.24	869.21	900.95	1128.93	896.91	1018.13
477	rf 1 btOVA101	blue_tit	btOVA	blue_tit_btOVA	GGCATGACCGACCTGTTTTCTCCGAGCGCGAACCTG	GMTDLFSPSANL	301		368.53	288.42	1047.61	816.34	858.04	882.38	879.69	825.18	658.39	646.34	740.61	1234.48	1071.73	820.53
478	rf 1 btOVA102	blue_tit	btOVA	blue_tit_btOVA	GACCTGTTTTCTCCGAGCGCGAACCTGTCGGGCATC	DLFSPSANLSGI	304		1759.83	1195.89	4675.36	3585.12	3487.53	3551.03	3531.33	3816.04	3710.9	3800.02	3290.75	4492.76	3982.87	3285.47
479	rf 1 btOVA103	blue_tit	btOVA	blue_tit_btOVA	TCTCCGAGCGCGAACCTGTCGGGCATCTCTAGCGCG	SPSANLSGISSA	307		86.96	80.9	443.75	304.72	231.81	399.68	289.04	289.65	327.62	297.17	236.69	275.35	292.63	227.74
480	rf 1 btOVA104	blue_tit	btOVA	blue_tit_btOVA	GCGAACCTGTCGGGCATCTCTAGCGCGGAGAGTTTA	ANLSGISSAESL	310		194.62	196.97	796	421.34	529.36	445.8	499.54	481.64	447.32	486.61	526.83	550.7	467.45	375.1
481	rf 1 btOVA105	blue_tit	btOVA	blue_tit_btOVA	TCGGGCATCTCTAGCGCGGAGAGTTTACGCATTAGT	SGISSAESLRIS	313		215.32	179.38	462.05	421.34	515.52	547.26	565.51	619.73	519.78	564.62	412.3	614.94	399.05	428.69
482	rf 1 btOVA106	blue_tit	btOVA	blue_tit_btOVA	TCTAGCGCGGAGAGTTTACGCATTAGTGAAGCGATT	SSAESLRISEAI	316		103.52	119.59	425.45	323.53	245.65	365.86	267.05	323.34	289.82	330.6	255.78	445.15	258.43	214.34
483	rf 1 btOVA107	blue_tit	btOVA	blue_tit_btOVA	GAGAGTTTACGCATTAGTGAAGCGATTCACCAGGCC	ESLRISEAIHQA	319		236.02	281.38	777.7	688.43	792.31	882.38	826.28	889.17	749.74	854.35	694.8	1005.02	668.88	475.57
484	rf 1 btOVA108	blue_tit	btOVA	blue_tit_btOVA	CGCATTAGTGAAGCGATTCACCAGGCCTACGTTGAG	RISEAIHQAYVE	322		666.67	538.15	1761.26	1369.34	1882.16	2038.38	1913.33	1852.44	1846	1953.87	1969.87	2074.29	1812.81	1553.99
485	rf 1 btOVA109	blue_tit	btOVA	blue_tit_btOVA	GAAGCGATTCACCAGGCCTACGTTGAGGTTACGGAG	EAIHQAYVEVTE	325		107.66	126.62	233.31	387.48	442.86	353.57	483.83	383.96	362.27	508.9	377.94	394.67	406.65	371.75
486	rf 1 btOVA110	blue_tit	btOVA	blue_tit_btOVA	CACCAGGCCTACGTTGAGGTTACGGAGGAAGGAACG	HQAYVEVTEEGT	328		111.8	112.55	306.51	297.19	204.13	411.98	282.76	306.5	425.27	364.03	267.23	362.54	361.04	351.66
487	rf 1 btOVA111	blue_tit	btOVA	blue_tit_btOVA	TACGTTGAGGTTACGGAGGAAGGAACGGAAGAAGCT	YVEVTEEGTEEA	331		178.05	147.73	352.25	240.76	349.44	356.64	276.47	249.24	239.41	312.03	282.5	472.68	380.04	251.18
488	rf 1 btOVA112	blue_tit	btOVA	blue_tit_btOVA	GTTACGGAGGAAGGAACGGAAGAAGCTGGGAGTGCC	VTEEGTEEAGSA	334		422.36	274.35	832.6	767.43	927.24	774.77	926.82	946.43	907.25	891.5	881.86	1087.62	866.5	770.29
489	rf 1 btOVA113	blue_tit	btOVA	blue_tit_btOVA	GAAGGAACGGAAGAAGCTGGGAGTGCCGACGACATA	EGTEEAGSADDI	337		120.08	109.04	274.48	229.48	245.65	298.22	229.35	326.7	264.61	315.74	229.05	403.84	330.64	210.99
490	rf 1 btOVA114	blue_tit	btOVA	blue_tit_btOVA	GAAGAAGCTGGGAGTGCCGACGACATAGAAGATATT	EEAGSADDIEDI	340		78.67	59.79	160.11	112.86	179.91	150.65	153.95	161.67	103.96	185.73	122.16	256.99	159.62	100.47
491	rf 1 btOVA115	blue_tit	btOVA	blue_tit_btOVA	GGGAGTGCCGACGACATAGAAGATATTCAGCAGTCG	GSADDIEDIQQS	343		397.52	369.32	1248.9	1094.72	1131.37	1242.09	1363.52	1465.12	1156.11	1248.1	1130	1500.65	1174.34	787.04
492	rf 1 btOVA116	blue_tit	btOVA	blue_tit_btOVA	GACGACATAGAAGATATTCAGCAGTCGTCTGAAGTC	DDIEDIQQSSEV	346		306.42	313.04	1175.7	756.15	934.16	1011.5	926.82	1050.84	1083.66	891.5	858.96	1124.34	771.49	686.57
493	rf 1 btOVA117	blue_tit	btOVA	blue_tit_btOVA	GAAGATATTCAGCAGTCGTCTGAAGTCGAAGAATTC	EDIQQSSEVEEF	349		111.8	102	274.48	263.34	287.17	239.81	298.47	229.03	289.82	204.3	251.96	312.06	167.22	267.93
494	rf 1 btOVA118	blue_tit	btOVA	blue_tit_btOVA	CAGCAGTCGTCTGAAGTCGAAGAATTCCGGGCGGAT	QQSSEVEEFRAD	352		20.7	24.62	64.05	33.86	31.14	49.19	50.27	40.42	63	22.29	49.63	68.84	41.8	40.19
495	rf 1 btOVA119	blue_tit	btOVA	blue_tit_btOVA	TCTGAAGTCGAAGAATTCCGGGCGGATCACCCGTTC	SEVEEFRADHPF	355		484.47	474.84	1555.4	1169.96	1449.68	1374.29	1457.77	1593.1	1332.52	1285.25	1389.6	1684.21	1330.16	984.64
496	rf 1 btOVA120	blue_tit	btOVA	blue_tit_btOVA	GAAGAATTCCGGGCGGATCACCCGTTCCTTTTTCTG	EEFRADHPFLFL	358		389.23	488.91	1239.75	981.86	1107.15	1082.22	1014.79	1138.41	1127.76	1051.23	1038.38	1252.83	1086.93	790.39
497	rf 1 btOVA121	blue_tit	btOVA	blue_tit_btOVA	CGGGCGGATCACCCGTTCCTTTTTCTGATCAAACAT	RADHPFLFLIKH	361		132.51	119.59	237.89	319.76	262.95	298.22	207.36	276.18	330.77	308.31	198.51	417.61	307.84	157.41
498	rf 1 btOVA122	blue_tit	btOVA	blue_tit_btOVA	CACCCGTTCCTTTTTCTGATCAAACATAACCCGTCC	HPFLFLIKHNPS	364		45.55	38.69	91.49	79	121.09	76.86	106.82	117.88	126.01	59.43	80.17	151.44	129.22	73.68
499	rf 1 btOVA123	blue_tit	btOVA	blue_tit_btOVA	CTTTTTCTGATCAAACATAACCCGTCCAATCTGATT	LFLIKHNPSNLI	367		0	10.55	9.15	11.29	13.84	33.82	0	30.31	15.75	18.57	22.91	32.12	15.2	10.05
500	rf 1 btOVA124	blue_tit	btOVA	blue_tit_btOVA	ATCAAACATAACCCGTCCAATCTGATTCTGTTTTTC	IKHNPSNLILFF	370		99.38	63.31	320.23	255.81	304.47	205.99	179.08	282.92	207.91	200.59	206.15	316.65	201.42	164.11
501	rf 1 btOVA125	blue_tit	btOVA	blue_tit_btOVA	AACCCGTCCAATCTGATTCTGTTTTTCGGTCGCTAC	NPSNLILFFGRY	373		231.88	211.04	471.2	474	518.98	571.85	521.53	542.26	459.93	445.75	439.02	670.01	482.66	472.22
502	rf 1 btOVA126	blue_tit	btOVA	blue_tit_btOVA	AATCTGATTCTGTTTTTCGGTCGCTACTGTTACCCA	NLILFFGRYCYP	376		343.69	362.28	704.51	586.86	643.53	550.33	666.05	734.24	715.09	627.77	580.27	862.76	627.07	532.51
503	rf 1 empty	empty	EMPTY	empty_EMPTY	GCTGGAGGGCAGTCTGGGCA	GACCAACG	1		50861.3	64180.4	97386.5	105274	205089	217735	148039	117782	170194	185986	179163	75422.4	81021.7	102915
504	rf 1 control	filler	control	filler_control	GTTACCAGTTCATGCCAGTCGAGCGGTTGCTGCCAG	CVTSSCQSSGCCQPS	1		40509.3	19109.6	90542.7	82634.6	50098.6	46504.6	63890.6	52889	60310	55986.2	53392.7	66088.1	76598	65769.8

## Sheet: Panel E5f
anti-cOVA mAb reactivity				Serimmune, Inc.
	6mer	Enrichment score
	WPWFGD	937.399
	WPRFGD	922.472
	WPFFGD	878.369
	FPFFGD	863.641
	IPKFGD	863.263
	FPYFGD	829.098
	WPKFGD	792.243
	WPAFGD	791.687
	TPAFGD	789.744
	WERFGD	785.12
	WARFGD	781.497
	FPKFGD	780.665
	NIAFGD	756.106
	TPRFGD	753.221
	WPNFGD	752.012
	PRFGDI	747.081
	WVYFGD	739.297
	KPRFGD	734.431
	WRFFGD	730.994
	LPRFGD	728.66
	WPYFGD	726.545
	WAFFGD	714.807
	PRFGDV	714.69
	MPRFGD	712.973
	NPRFGD	710.679
	WRQFGD	699.674
	WDRFGD	694.72
	PRFGDM	691.848
	WPFFGE	688.388
	IGFGDL	688.2
	WVQFGD	685.06
	WQQFGD	677.339
	IPYFGD	674.095
	RVGFGD	671.789
	WPKFGE	671.414
	PGFGDI	668.623
	WYQFGD	668.509
	LPKFGD	667.71
	VGFGDI	665.759
	WPRFGE	665.671
	WQRFGD	665.264
	PRFGDY	665.244
	YPKFGD	663.093
	WPQFGD	662.976
	PKFGDW	661.874
	TPKFGD	659.169
	KPGFGD	657.585
	YPAFGD	651.455
	PRFGDW	651.157
	PVAFGD	649.239
	WPYFGE	648.694
	IGFGDI	648.636
	IVGFGD	646.737
	WAKFGD	645.919
	KIGFGD	645.213
	WQYFGD	641.407
	WFNFGD	639.973
	IIGFGD	639.627
	WQFFGD	638.732
	WPGFGD	638.705
	PKFGDL	638.252
	PRFGDF	636.972
	WYYFGD	635.936
	RPKFGD	635.91
	WPMFGD	632.728
	YPRFGD	632.527
	PRFGDT	631.377
	WPRYGD	630.421
	APRFGD	627.02
	NPKFGD	626.396
	WKQFGD	623.219
	WRNFGD	622.687
	WEFFGD	622.115
	NIGFGD	620.798
	MPFFGD	618.884
	WEYFGD	618.365
	RTGFGD	617.208
	WVGFGD	616.659
	KPFFGD	615.858
	IPFFGD	611.131
	IPRFGD	609.27
	RPRFGD	609.249
	WVNFGD	609.066
	IGFGDV	608.694
	WQNFGD	608.112
	MPKFGD	608.071
	WAWFGD	607.658
	WVRFGD	606.393
	PKFGDE	605.278
	WSNFGD	601.837
	WMKFGD	600.344
	PAFGDT	597.644
	WMRFGD	592.967
	VGFGDY	591.072
	YRFFGD	590.941
	WENFGD	590.425
	FPRFGD	590.038
	NLGFGD	588.737
	LPGFGD	588.234
	WVFFGD	587.272
	YPFFGD	586.177
	RIGFGD	584.735
	ARFFGD	582.073
	FPGFGD	579.796
	SPRFGD	578.917
	PVGFGD	578.865
	AVAFGD	578.494
	IGFGDK	578.467
	MPGFGD	577.32
	VPKFGD	574.558
	FKFFGD	573.789
	RPAFGD	573.656
	WSFFGD	573.222
	AVGFGD	571.448
	VGFGDA	571.448
	VVGFGD	571.212
	WPKYGD	570.892
	WYNFGD	570.503
	WGFFGD	569.628
	TPGFGD	569.281
	PGFGDF	568.857
	PIGFGD	568.033
	WRYFGD	567.862
	PGFGDV	566.371
	YPNFGD	565.886
	WGYFGD	564.586
	IPNFGD	564.546
	TIGFGD	564.073
	VGFGDE	562.381
	IGFGDY	562.131
	WSKFGD	560.8
	WSYFGD	558.094
	WQKFGD	556.445
	PRFGDE	555.602
	WMYFGD	555.014
	PRFGDL	554.085
	RLGFGD	548.913
	VGFGDW	548.895
	IGFGDW	548.807
	PKFGDV	548.142
	WVKFGD	548.058
	AIAFGD	547.959
	AIGFGD	546.808
	PRFGDN	546.676
	WPSFGD	544.949
	IGFGDE	544.803
	WVAFGD	544.229
	PRFGDP	543.087
	PGFGDR	542.196
	VPRFGD	541.123
	VIGFGD	538.948
	VGFGDR	538.642
	WEKFGD	538.623
	PKFGDR	537.389
	PNFGDV	535.541
	PGFGDM	534.237
	WFYFGD	532.77
	TLGFGD	532.693
	VAFGDN	532.16
	RPGFGD	530.9
	PKFGDF	529.117
	KPYFGD	529.063
	PGFGDK	526.068
	TPNFGD	524.787
	IGFGDR	524.542
	PAFGDW	522.812
	WKFFGD	522.234
	WFQFGD	522.094
	PKFGDY	522.009
	VGFGDM	521.694
	SLGFGD	519.39
	IGFGDM	518.209
	PAFGDF	516.807
	IGFGDQ	516.552
	WNNFGD	516.055
	YPGFGD	516.003
	QVGFGD	514.527
	LGFGDW	513.852
	WAYFGD	512.927
	PKFGDM	512.42
	PRFGDS	512.316
	VGFGDP	512.233
	NPAFGD	511.661
	FRFFGD	509.593
	WEQFGD	508.69
	WNRFGD	508.316
	IGFGDF	508.001
	PLGFGD	507.739
	VGFGDS	506.074
	LPNFGD	505.156
	VGFGDL	504.272
	TVGFGD	503.518
	LGFGDY	503.201
	GPRFGD	502.66
	SPFFGD	501.122
	PRFGDQ	500.475
	PPRFGD	500.212
	PGFGDW	499.581
	WMFFGD	499.364
	MPYFGD	499.149
