# Supplementary material for: Environmentally driven immune imprinting protects against allergy
Source: Nature. 2026 Jan 28;650(8103):987–96. doi: 10.1038/s41586-025-10001-5 (PMC12935535; doi:10.1038/s41586-025-10001-5)
Supplement: Supplementary file 14 — Source Data Extended Data Fig. 6 [file 41586_2025_10001_MOESM14_ESM.xlsx]

## Sheet: Panel E6b
IL-4 ELISpot (spots per 5e5 splenocytes)					Baseline
	IL-4+ spots
Cohort	SPF	SPF	Pet shop
Exposure	null	KLH	null
	1	1	31
	0.5	1.5	66
	0	0.5	26.5
	1.5	2.5	12.5
	0	0	16.5
	0.5	0	0
	0	0	0.5
	0	0	0.5
			7

## Sheet: Panel E6c
IL-4 ELISpot (spots per 5e5 splenocytes)					cOVA
	IL-4+ spots
Cohort	SPF	SPF	Pet shop
Exposure	null	KLH	null
	0.5	1.5	51.5
	0	3	72.5
	8.5	1.5	49.5
	0.5	2	22
	1.5	1.5	37.5
	0	0	1
	0.5	0	39.5
	0	0	8.5
			24

## Sheet: Panel E6d
IL-4 ELISpot (spots per 5e5 splenocytes)					KLH
	IL-4+ spots
Cohort	SPF	SPF	Pet shop
Exposure	null	KLH	null
	0.5	29.5	41
	0	50.5	71.5
	0	52	47.5
	0.5	107	33.5
	3	21	54
	1.5	12.5	4
	0	23.5	6.5
	2	28.5	6
			18.5
