# Supplementary material for: Environmentally driven immune imprinting protects against allergy
Source: Nature. 2026 Jan 28;650(8103):987–96. doi: 10.1038/s41586-025-10001-5 (PMC12935535; doi:10.1038/s41586-025-10001-5)
Supplement: Supplementary file 15 — Source Data Extended Data Fig. 7 [file 41586_2025_10001_MOESM15_ESM.xlsx]

## Sheet: Panel E7a
Fostered pet shop baseline serology (ug/ml)					OOR= out of range
	IgM			IgG3			IgG1			IgG2b			IgG2a/c			IgE			IgA
Dam:	SPF	Pet shop		SPF	Pet shop		SPF	Pet shop		SPF	Pet shop		SPF	Pet shop		SPF	Pet shop		SPF	Pet shop
	77.498	666.95		8.151	160.606		133.314	1807.1		717.339	4276.14		217.922	12195.9		0.013	4.662		206.374	2112.84
	93.446	442.817		6.725	68.335		50.719	779.17		363.083	2008.79		172.744	5374.65		0.009	9.591		92.737	388.778
	133.146	744.661		9.844	42.396		123.369	1257.4		808.413	2723.97		311.437	2840.24		0.012	0.528		416.216	977.117
	564.113	768.611		25.948	55.373		699.395	795.048		1443.29	1140.84		6504.28	2813		0.016	9.19		153.933	1136.88
	297.562	438.475		40.213	50.824		156.404	1989.63		1077.58	1980.35		514.875	2027.9		0.019	43.826		182.476	708.474
	131.515	418.806		8.428	57.774		58.073	2687.86		483.966	1669.9		156.791	2743.41		0.011	14.916		120.507	1265.76
	176.495	451.623		9.694	145.56		222.602	1681.08		1217.88	2871.8		867.929	2325.52		0.015	16.247		239.099	574.721
	173.591	341.935		10.397	103.733		128.781	1481.8		646.316	2173.21		245.121	2267.73		0.03	14.461		80.836	719.278
	451.58	691.446		33.335	127.079		302.203	868.231		1053.64	2556.93		2175.22	4077.46		0.028	0.95		130.755	2682.35
	117.109	411.912		10.384	55.505		231.129	1879.33		315.222	1614.65		72.204	3828.67		0.018	15.16		55.776	621.439
	118.722	559.327		7.276	30.764		398.341	584.601		499.641	2468.06		324.091	2474.69		0.018	7.144		47.31	289.628
	45.682	309.56		2.901	87.991		52.245	1400.42		114.159	1960.58		33.386	2303.85		0.027	9.21		45.719	175.962
	48.093	229.75		2.923	42.333		95.795	800.115		220.559	1495.16		27.132	2301.72		0.034	13.294		81.464	396.292
	133.262	734.563		4.63	44.581		92.087	2338.32		357.705	1286.89		147.973	2801.2		0.026	34.542		131.912	759.6
	79.68	362.447		4.322	77.173		131.654	1618.45		493.138	1569.64		141.644	2384.49		0.037	29.294		64.543	404.789
	96.951	427.738		5.262	158.797		187.49	1150.3		390.444	2299.37		90.9	2778.12		0.034	8.256		61.563	481.669
	118.203	550.887		8.655	141.581		87.806	2331.93		406.043	2484.61		116.193	3274.92		0.018	57.9		49.329	1381.71
	113.286	537.274		8.469	92.525		163.876	2505.57		671.081	2967.97		992.887	3652.51		0.088	29.398		47.011	1438.27
	54.451	454.138		8.032	55.612		89.908	2371.81		518.956	2408.48		526.536	2848.14		0.071	16.299		81.064	703.515
	215.601	616.039		8.992	79.053		138.048	237.62		428.029	1356.61		1162.76	1731.42		0.037	3.626		54.014	1135.38
	138.218	66.203		6.517	31.878		125.604	164.111		1027.17	156.937		1010.1	701.611		0.041	5.261		79.008	228.975
	166.773	650.751		6.489	159.147		146.51	1684.9		761.761	1977.01		887.091	2655.51		0.043	6.315		91.843	941.242
	151.122	821.935		7.235	167.913		102.133	1785.64		682.619	1795.75		393.692	1586.38		0.017	15.3		81.134	613.699
	110.589	195.334		3.536	118.577		135.042	1332		1400.2	870.137		310.917	1156.87		0.103	17.564		88.007	428.802
	178.297	507.988		8.01	OOR		77.924	3337.2		830.124	2110.12		1856.56	3324.83		0.019	26.171		115.752	3992.41
	158.922	626.05		5.327	87.167		206.408	2640.56		525.528	3161.33		801.492	4773.75		0.025	24.717		89.919	2904.07
	151.064	555.37		7.289	82.096		154.602	1717.62		384.791	2084.7		779.831	2592.71		0.015	21.729		62.906	1080.24
	110.02	1020.83		24.282	76.353		153.929	1518.13		523.992	1561.9		923.244	3420.7		0.119	10.966		143.192	192.791
		372.555			59.482			817.889			2292.42			1995.49			4.722			742.961
		629.76			91.486			1945.97			2345.74			3399.32			12.668			2320.01
		363.154			300.356			1717.31			2251.11			3331.4			3.321			564.682
		413.502			148.477			1890.42			2462.28			3136.85			4.536			989.99
		562.543			OOR			2102.28			2434.03			3089.56			25.813			1034.04
		801.312			80.913			2263.11			1991.53			4125.8			19.143			1556.2
		516.541			54.987			1259.06			1758.33			3034.26			16.345			950.961
		495.474			119.385			926.411			1210.77			3413.47			10.919			343.16
		391.224			51.753			1193.01			1444.21			2476.32			12.269			827.422

## Sheet: Panel E7b
baseline cOVA-reactive IgG (ug/ml)
	cOVA-reactive IgG
Dam:	SPF	Pet shop
	0.01	0.296
	0.047	0.131
	0.027	0.426
	0.04	0.052
	0.003	0.196
	0.004	0.222
	0.022	0.22
	0.014	0.166
	0.013	0.076
	0.011	0.047
	0.014	0.196
	0.015	0.066
	0.009	0.077
	0.007	0.02
	0.008	0.111
	0.012	1.959
	0.007	0.02
	0.02	0.157
	0.012	0.067
	0.008	0.041
	0.014	0.066
	0.024	0.088
	0.008	0.04
	0.014	0.186
	0.013	0.257
	0.026	0.124
	0.006	0.132
	0.017	0.095
		0.086
		0.117
		0.092
		0.061
		0.043
		0.086
		0.067
		0.045
		0.665

## Sheet: Panel E7d
IgE-mediated passive systemic anaphylaxis					Temperature relative to baseline
	Time (m)	SPF dam											Pet shop dam
	0	0	0	0	0	0	0	0	0	0	0		0	0	0	0	0	0	0	0	0	0
	15	0.8	-1.5	-1.9	-2.6	-2.9	-2.4	-3.4	-3.3	-2.8	-3.9		-1.1	-1.8	0.4	-1	0.2	-2.9	-1	-1.1	-1.7	-1.8
	30	-0.3	-2	-2.9	-2.9	-3.8	-2.6	-4	-5	-3.5	-5.3		-2.3	-2.9	-1.8	-1.9	-0.1	-4.4	-2.1	-2.2	-3.9	-3.1
	45	0.5	-1.5	-1.6	-2.8	-3.5	-1.6	-2.8	-5.3	-3.3	-5.2		-2.2	-2.6	-1	-1.3	0.2	-3.9	-1.7	-2	-3.3	-2.5

## Sheet: Panel E6e
IgE-mediated passive systemic anaphylaxis					Maximum temperature loss, absolute
	│ΔmaxTemp│ (°C)
Dam:	SPF	Pet shop
	0.3	2.3
	2	2.9
	2.9	1.8
	2.9	1.9
	3.8	0.1
	2.6	4.4
	4	2.1
	5.3	2.2
	3.5	3.9
	5.3	3.1
