# Supplementary material for: Environmentally driven immune imprinting protects against allergy
Source: Nature. 2026 Jan 28;650(8103):987–96. doi: 10.1038/s41586-025-10001-5 (PMC12935535; doi:10.1038/s41586-025-10001-5)
Supplement: Supplementary file 16 — Source Data Extended Data Fig. 8 [file 41586_2025_10001_MOESM16_ESM.xlsx]

## Sheet: Panel E8b
Active anaphylaxis following skin sensitization					Maximum temperature loss, absolute
	│ΔmaxTemp│ (°C)
	SPF	Co-housed	Fostered
	7.8	4.9	4.1
	7.4	3.6	1.1
	7.1	4.6	0
	7.1	6.4	2.3
	6.5	5.4	2.5
	7	5.5	3.7
	7.3	6.9	0.2
	3.8	7.3	0.8
	7.3	5.7	0.7
		3.8	0
		5.4
		5.6
		4.6

## Sheet: Panel E8c
cOVA-reactive antibodies following skin sensitization (ug/ml)
	cOVA-reactive IgE				cOVA-reactive IgG1				cOVA-reactive IgG2
	SPF	Co-housed	Fostered		SPF	Co-housed	Fostered		SPF	Co-housed	Fostered
	0.174	0.026	0.042		12.162	16.232	21.606		0	0.727	0.41
	0.178	0.011	0.02		8.379	16.736	23.494		0	1.944	0.816
	0.139	0.019	0.023		13.767	7.197	1.271		0	1.198	6.443
	0.107	0.017	0.03		13.358	28.085	42.325		0	0.377	3.172
	0.223	0.161	0.021		16.876	9.558	15.931		0	0.826	0.157
	0.058	0.427	0.026		10.778	16.688	7.684		0.36	0.752	0.723
	0.202	0.214	0.041		10.668	18.625	5.823		0	0.114	1.246
	0.066	0.119	0.008		7.069	17.76	1.981		0.072	1.25	1.007
	0.089	0.134	0.005		4.471	8.457	9.649		0.557	3.371	4.024
		0.039	0.021			12.163	7.033			0	0
		0.066				19.802				0
		0.018				0.007				0.464
		0.222				1.554				5.593

## Sheet: Panel E8d
Baseline serology (ug/ml)
	IgM			IgG1			IgG2b			IgG2a			IgE			IgA
	Co-housed	Fostered		Co-housed	Fostered		Co-housed	Fostered		Co-housed	Fostered		Co-housed	Fostered		Co-housed	Fostered
	394.031	529.727		783.95	5367.18		31.245	459.935		31.566	516.572		0.139	1.808		36.434	221.604
	419.39	580.622		1224.52	8118.86		37.144	435.821		41.209	604.54		0.104	11.232		55.361	129.331
	414.029	495.245		1078.35	822.177		41.486	114.631		73.098	83.532		0.109	1.11		88.631	64.541
	503.197	833.324		1246.12	12272.5		41.949	513.576		53.704	536.224		0.071	2.103		57.555	162.083
	463.85	569.951		881.874	9929.66		42.49	505.706		40.575	690.119		0.142	3.045		62.18	165.296
	417.742	831.549		847.054	14948.4		46.809	857.677		28.776	1282.59		0.199	2.13		36.303	557.845
	332.88	698.024		2016.18	4739.74		51.905	357.043		63.113	293.535		0.872	0.457		52.408	90.498
	401.835	617.063		2432.68	3423.79		45.175	245.881		47.899	263.18		0.442	0.842		63.138	266.746
	503.657	676.775		3421.95	3331.97		73.085	233.38		86.937	293.07		0.168	0.43		50.558	257.939
	453.303	611.474		6932.51	3365.12		123.164	218.353		153.227	207.417		0.626	0.517		21.917	85.499
	468.84	713.458		3592.65	3620.21		51.117	221.563		36.387	210.394		0.634	0.54		20.539	163.156
	395.879			3896.63			56.433			61.318			0.415			63.878
	389.081			5176.3			76.595			85.392			0.48			38.744

## Sheet: Panel E8e
baseline cOVA-reactive IgG (ug/ml) and cOVA-reactive CD4+ T cells (per 1e6, background corrected)
	cOVA-reactive IgG			CD154+ IFNy+
	SPF	Co-housed		SPF	Co-housed
	0.005	0.137		18.0655	85.174
	0.002	0.068		20.1304	79.8786
	0.006	0.01		0	146.161
	0.014	0.145		39	401.024
	0.005	0.063		47.1065	230.61
	0.004	0.022		0	0
	0.004	0.116
	0.004	0.268
	0.007	0.11
	0.005	0.07
	0.006	0.066
	0.015	0.124
	0.003	0.397
	0.011	0.311
		0.253

## Sheet: Panel E8g
IgE-mediated passive systemic anaphylaxis					Temperature relative to baseline
	Time (m)	SPF										Co-housed
	0	0	0	0	0	0	0	0	0	0		0	0	0	0	0	0	0	0	0	0
	15	-3.3	-2.6	-2.8	-2.6	-3.1	-3	-2.7	-2.4	-2.5		-2.5	-2.8	-2.9	-1.7	-2	-3.2	-2.7	-3.5	-1.3	-2.5
	30	-3.2	-2.7	-2.2	-2.3	-2.8	-3	-2.6	-2.4	-2.5		-1.7	-1.7	-2.5	-0.7	-1.8	-3.1	-2.6	-3.4	-1	-2.2

## Sheet: Panel E8h
IgE-mediated passive systemic anaphylaxis					Maximum temperature loss, absolute
	│ΔmaxTemp│ (°C)
	SPF	Co-housed
	3.3	2.5
	2.7	2.8
	2.8	2.9
	2.6	1.7
	3.1	2
	3	3.2
	2.7	2.7
	2.4	3.5
	2.5	1.3
		2.5
