# Supplementary material for: Environmentally driven immune imprinting protects against allergy
Source: Nature. 2026 Jan 28;650(8103):987–96. doi: 10.1038/s41586-025-10001-5 (PMC12935535; doi:10.1038/s41586-025-10001-5)
Supplement: Supplementary file 17 — Source Data Extended Data Fig. 9 [file 41586_2025_10001_MOESM17_ESM.xlsx]

## Sheet: Panel E9b
Active anaphylaxis following skin sensitization					Temperature relative to baseline					ND= not determined
	Time (m)	1% cOVA (w/v)																0.1%																0.01%
	0	0	0	0	0	0	0	0	0	0	0	0	0	0	0	0		0	0	0	0	0	0	0	0	0	0	0	0	0	0	0		0	0	0	0	0	0	0	0	0	0	0	0	0	0	0
	15	-0.6	-1.4	-0.3	-0.4	-0.2	0	0.7	0.6	-1.2	-1.7	-1.7	-0.7	-0.6	-1	0		-2.6	-1.5	-0.8	-1.3	-1.4	-1.4	-2.5	-2.2	-1.7	-2.7	-2.8	-0.9	-2.8	-0.1	-2		-2.4	-1.7	-2.4	-3.1	-2.9	-2.8	-3.9	-2.6	-2.7	-1.7	-2.4	-2.2	-2.4	-2.6	-2.6
	30	-4.5	-3.6	-2.4	-3	-4.2	-2.1	-2.2	0.4	-2.8	-4.6	-4	-3.6	-0.4	-2.1	-0.5		-6.3	-5.7	-4.5	-4.6	-4.8	-3.7	-5.8	-3.9	-4.1	-4.9	-5.2	-3.2	-4.9	0	-3.7		-6.6	-3.9	-6.5	-6.8	-6.7	-5	-5.3	-4.6	-4.1	-4.1	-3.9	-3.4	-4.3	-4.3	-4.7
	45	-4	-2.6	-1.5	-1.5	-4.5	-1.6	-2	0.2	-4	-5.2	-4.2	-5	-0.4	-1.4	-0.7		-7.5	-7.1	-3.7	-4.6	-5.1	-4.6	-6.6	-4.7	-3.9	-6.3	-4.9	-1.9	-5.2	-0.4	-4.4		-8.4	-4.2	-8	-7.7	-7.4	-5.7	-6.6	-5.8	-4.5	-4.4	-4.4	-4.5	-4.7	-4.3	-6.5
	60	-2.1	-1	-0.7	-0.8	-2.6	-0.8	-0.9	0	-3.4	-4.9	-4.5	-5	-0.6	-0.8	-0.8		-7.4	-6.4	-1.8	-2.5	-3.3	-3.6	-6.1	-4	-2.7	-6.2	-3.4	-1.2	-4.7	0	-4		-9.2	-3.6	-7.8	-7.9	-7.5	-5.2	-7.2	-5.2	-3.8	-3.4	-3.6	-3.9	-3.3	-3.3	-5.2
	75	-0.9	-0.2	-0.5	-0.7	-1	-0.3	-0.3	0.3	-2.9	-3.7	ND	ND	ND	ND	ND		-5.5	-4.6	-1.1	-1.8	-1.8	-3	-4.8	-2.9	-2.2	-5.2	ND	ND	ND	ND	ND		-9.6	-2.1	-6.7	-7.3	-6.6	-4	-7.2	-4.8	-2.9	-2.6	ND	ND	ND	ND	ND
[truncated: 45 more columns]

## Sheet: Panel E9c
Active anaphylaxis following skin sensitization					Maximum temperature loss, absolute
	│ΔmaxTemp│ (°C)
cOVA (%w/v)	1	0.1	0.01	0.001	0.0001	0
	4.5	7.5	9.6	11.7	8.3	8.8
	3.6	7.1	4.2	8	10.5	10.3
	2.4	4.5	8	7.3	6.8	9.9
	3	4.6	7.9	2.8	9.3	7.1
	4.5	5.1	7.5	10.7	7.5	10.1
	2.1	4.6	5.7	5.8	5.9	5.8
	2.2	6.6	7.2	6.3	5	4.7
	0	4.7	5.8	8.4	0.7	6
	4	4.1	4.5	5.3	5.6	6.6
	5.2	6.3	4.4	5.3	5.5	6.2
	4.5	5.2	4.4	5.2	5.7	3.7
	5	3.2	4.5	4.9	4.4	5.2
	0.6	5.2	4.7	6.7	5.5	5.9
	2.1	0.4	4.3	4.8	5.6	5.7
	0.8	4.4	6.5	4.8	5.2	6.4

## Sheet: Panel E9d
cOVA-reactive antibodies (ug/ml)
	cOVA-reactive IgE
cOVA (%w/v)	1	0.1	0.01	0.001	0.0001	0
	0.009	0.009	0.037	0.053	0.147	0.092
	0.007	0.028	0.108	0.047	0.196	0.104
	0.006	0.021	0.029	0.146	0.032	0.048
	0.005	0.03	0.078	0.183	0.221	0.036
	0.029	0.007	0.223	0.063	0.182	0.245
	0.019	0.114	0.342	0.095	0.121	0.176
	0.002	0.036	0.674	0.094	0.072	0.471
	0.001	0.102	0.174	0.375	0.151	0.104
	0.027	0.078	0.034	0.123	0.186	0.446
	0.058	0.152	0.094	0.091	0.056	0.195
	0.026	0.065	0.328	0.187	0.328	0.029
	0.012	0.043	0.1	0.128	0.247	0.276
	0.008	0.097	0.077	0.196	0.099	0.946
	0.008	0.056	0.498	0.223	0.098	0.182
	0.009	0.313	0.171	0.15	0.178	0.281

## Sheet: Panel E9e
cOVA-reactive antibodies (ug/ml)
	cOVA-reactive IgG1
cOVA (%w/v)	1	0.1	0.01	0.001	0.0001	0
	17.705	26.397	19.014	18.612	5.495	3.2
	25.581	31.581	24.65	5.131	17.869	6.866
	6.694	6.007	10.542	34.309	6.554	5.397
	13.304	4.163	7.953	5.749	10.502	4.768
	28.421	3.96	16.055	13.495	5.723	9.389
	43.295	42.278	7.695	4.654	14.325	8.289
	40.764	77.015	7.776	8.281	7.778	10.182
	7.074	26.561	5.512	4.852	13.121	6.417
	10.914	3.424	8.909	7.061	7.532	7.201
	54.28	7.495	26.743	7.632	6.233	17.601
	11.467	5.775	8.594	9.975	16.133	6.274
	3.505	15.675	3.892	5.779	12.209	7.694
	8.212	23.459	21.465	19.437	7.055	9.643
	4.447	10.381	16.41	10.968	5.861	8.298
	6.419	21.204	12.427	10.047	12.901	4.526
