# Supplementary material for: Environmentally driven immune imprinting protects against allergy
Source: Nature. 2026 Jan 28;650(8103):987–96. doi: 10.1038/s41586-025-10001-5 (PMC12935535; doi:10.1038/s41586-025-10001-5)
Supplement: Supplementary file 18 — Source Data Extended Data Fig. 10 [file 41586_2025_10001_MOESM18_ESM.xlsx]

## Sheet: Panel E10b
Active anaphylaxis following skin sensitization (cOVA)						Maximum temperature loss, absolute
	│ΔmaxTemp│ (°C)
	6.7
	5.1
	5.8
	5.8
	3.4
	5.7
	6.8
	5.5
	6.9
	5.9

## Sheet: Panel E10c
Active anaphylaxis following skin sensitization (peanut)						Maximum temperature loss, absolute
	│ΔmaxTemp│ (°C)
	3.5
	3
	3
	3.5
	3.5
	4.9
	3.1
	2.6
	1.2
	1
	3.5
	5
	3.7
	5.2
	3.3
	4
	4.4
	3.3
	3.7
	3.4
